# Supplementary material for: Genome-wide CRISPR guide RNA design and specificity analysis with GuideScan2
Source: Genome Biol. 2025 Feb 26;26:41. doi: 10.1186/s13059-025-03488-8 (PMC11863968; doi:10.1186/s13059-025-03488-8)
Supplement: Supplementary file 1 — Supplementary Material 1: Supplementary Tables. Table S1: Quantitative and qualitative comparisons of the GuideScan2 algorithm to existing software for gRNA design and analysis. Table S2: Parameters of GuideScan2 and other published genome-wide gene-targeting gRNA libraries. Table S3: GuideScan2 genome-wide gene-targeting gRNA libraries for mouse and human. Table S4: Design and results of the validation gene essentiality screen of the human GuideScan2 gene-targeting library. Table S5: Genome-wide gRNA library for allele-specific targeting in F1 C57BL/6 \documentclass[12pt]{minimal} \usepackage{amsmath} \usepackage{wasysym} \usepackage{amsfonts} \usepackage{amssymb} \usepackage{amsbsy} \usepackage{mathrsfs} \usepackage{upgreek} \setlength{\oddsidemargin}{-69pt} \begin{document}$$\times$$\end{document}× 129S1/SvlmJ hybrid mice. Table S6: Design and results of the allele-specific targeting validation experiment. Table S7: Comparison of off-targets identified by CRISPR gRNA analysis methods. [file 13059_2025_3488_MOESM1_ESM.zip]

Archive with 7 entries (7 files):
- TableS7.xlsx
- TableS1.xlsx
- TableS2.xlsx
- TableS3.xlsx
- TableS4.xlsx
- TableS5.csv.zip
- TableS6.xlsx
