# Supplementary material for: Genome-wide CRISPR guide RNA design and specificity analysis with GuideScan2
Source: Genome Biol. 2025 Feb 26;26:41. doi: 10.1186/s13059-025-03488-8 (PMC11863968; doi:10.1186/s13059-025-03488-8)
Supplement: Supplementary file 1 — Supplementary Material 1: Supplementary Tables. Table S1: Quantitative and qualitative comparisons of the GuideScan2 algorithm to existing software for gRNA design and analysis. Table S2: Parameters of GuideScan2 and other published genome-wide gene-targeting gRNA libraries. Table S3: GuideScan2 genome-wide gene-targeting gRNA libraries for mouse and human. Table S4: Design and results of the validation gene essentiality screen of the human GuideScan2 gene-targeting library. Table S5: Genome-wide gRNA library for allele-specific targeting in F1 C57BL/6 \documentclass[12pt]{minimal} \usepackage{amsmath} \usepackage{wasysym} \usepackage{amsfonts} \usepackage{amssymb} \usepackage{amsbsy} \usepackage{mathrsfs} \usepackage{upgreek} \setlength{\oddsidemargin}{-69pt} \begin{document}$$\times$$\end{document}× 129S1/SvlmJ hybrid mice. Table S6: Design and results of the allele-specific targeting validation experiment. Table S7: Comparison of off-targets identified by CRISPR gRNA analysis methods. [file 13059_2025_3488_MOESM1_ESM.zip › TableS7.xlsx]

## Sheet: comparison_of_offtargets
guidetype	sample_size	num_mismatches	guidescan2_exclusive_count	crispritz_exclusive_count	flashfry_exclusive_count	casoffinder_exclusive_count	common_count
cds	100	3	0	0	0	0	4956
lnc	100	3	0	0	0	0	5196
published_n20	100	3	0	0	0	0	2889
cds	100	4	0	0	0	0	51700
lnc	100	4	0	0	0	0	55104
published_n20	100	4	0	0	0	0	33496
cds	100	5	0	0	1	2	425434
lnc	100	5	0	0	4	6	457836
published_n20	100	5	0	0	1	2	305865
cds	100	6	0	0	4	7	2848150
lnc	100	6	0	0	12	20	3042951
published_n20	100	6	0	0	4	4	2174236
