# Supplementary material for: Genome-wide CRISPR guide RNA design and specificity analysis with GuideScan2
Source: Genome Biol. 2025 Feb 26;26:41. doi: 10.1186/s13059-025-03488-8 (PMC11863968; doi:10.1186/s13059-025-03488-8)
Supplement: Supplementary file 1 — Supplementary Material 1: Supplementary Tables. Table S1: Quantitative and qualitative comparisons of the GuideScan2 algorithm to existing software for gRNA design and analysis. Table S2: Parameters of GuideScan2 and other published genome-wide gene-targeting gRNA libraries. Table S3: GuideScan2 genome-wide gene-targeting gRNA libraries for mouse and human. Table S4: Design and results of the validation gene essentiality screen of the human GuideScan2 gene-targeting library. Table S5: Genome-wide gRNA library for allele-specific targeting in F1 C57BL/6 \documentclass[12pt]{minimal} \usepackage{amsmath} \usepackage{wasysym} \usepackage{amsfonts} \usepackage{amssymb} \usepackage{amsbsy} \usepackage{mathrsfs} \usepackage{upgreek} \setlength{\oddsidemargin}{-69pt} \begin{document}$$\times$$\end{document}× 129S1/SvlmJ hybrid mice. Table S6: Design and results of the allele-specific targeting validation experiment. Table S7: Comparison of off-targets identified by CRISPR gRNA analysis methods. [file 13059_2025_3488_MOESM1_ESM.zip › TableS1.xlsx]

## Sheet: Algorithm and Feature Compariso
	GuideScan2	GuideScan	CasOFFinder	FlashFry	CALITAS	CRISPRitz	CRISPOR
Algorithmic strategy	Simulated reverse-prefix trie traversal	Trie traversal	Linear scan	Scan of prefix-sorted bin database	Linear scan + dynamic programming	Trie traversal	BWA aligner
Index based	yes	yes	no	yes	no	yes	yes
gRNA off-target enumeration	yes	yes	yes	yes	yes	yes	yes
Specificity Estimation	yes	yes	no	yes	no	yes	yes
Search by gRNA sequence	yes	yes	yes	yes	yes	yes	yes
Search by genomic coordinates	yes	yes	yes	no	no	yes	yes
Variable PAM	yes	no	yes	no	yes	yes (but same for one index)	no
Variable gRNA length	yes	no	yes (but same in one query)	no	yes	no	no
Bulges	yes	no	yes	no	yes	either RNA or DNA bulge (not both)	no
Parallelization	yes	no	yes	no	no	no	no
Batch & Large Queries	yes	yes	< 1000 queries	yes	no	yes	input < 2300 bp
Caption: Feature comparison of command line tools for CRISPR gRNA design and analysis.

## Sheet: Index Construction Time
Tool	Time (s)	Max Memory (Gb)
GuideScan2	1788	30.7
GuideScan	116511	156.7
CRISPRitz	5116	7.7
FlashFry	11206	4.3
Caption: Time and maximum memory usage to construct genomic indices required for off-target search. Indices were constructed for the hg38 reference for the NRG PAM.

## Sheet: Website Feature Comparison
Tool	GuideScan2	Cas-OFFinder	CRISPOR	CRISPick
Search by genomic coordinates	yes	no	yes	exons only
Search by gRNA sequence	yes	yes	yes	exons only
Batch queries (coordinates, genome-wide)	yes	no	no	yes, up to 500
Batch queries (sequence, genome-wide)	yes	yes, up to 1000	no	no
Batch queries (genes, from pre-computed libraries)	yes	no	yes	yes, up to 500
Off-target information	yes	yes (but underreports off-targets)	yes (but underreports off-targets)	only specificities, not individual off-targets
Max number of mismatches	4	9	4	unknown
Input size	unlimited	15-25nt	< 2300nt	unknown
Caption: Feature comparison of web tools for CRISPR gRNA design and analysis.

## Sheet: Website Runtime Comparison
Tool	Runtime (s)	Search Type
Guidescan2	204	Search by coordinates (500 regions)
CRISPick	174	Search by coordinates (500 regions)
Guidescan2	31	Search by sequence (1000 regions)
Cas-OFFinder	323	Search by sequence (1000 regions)
Caption: Comparison of run time of web tools for CRISPR gRNA design and analysis.
