# Supplementary material for: Genome-wide CRISPR guide RNA design and specificity analysis with GuideScan2
Source: Genome Biol. 2025 Feb 26;26:41. doi: 10.1186/s13059-025-03488-8 (PMC11863968; doi:10.1186/s13059-025-03488-8)
Supplement: Supplementary file 1 — Supplementary Material 1: Supplementary Tables. Table S1: Quantitative and qualitative comparisons of the GuideScan2 algorithm to existing software for gRNA design and analysis. Table S2: Parameters of GuideScan2 and other published genome-wide gene-targeting gRNA libraries. Table S3: GuideScan2 genome-wide gene-targeting gRNA libraries for mouse and human. Table S4: Design and results of the validation gene essentiality screen of the human GuideScan2 gene-targeting library. Table S5: Genome-wide gRNA library for allele-specific targeting in F1 C57BL/6 \documentclass[12pt]{minimal} \usepackage{amsmath} \usepackage{wasysym} \usepackage{amsfonts} \usepackage{amssymb} \usepackage{amsbsy} \usepackage{mathrsfs} \usepackage{upgreek} \setlength{\oddsidemargin}{-69pt} \begin{document}$$\times$$\end{document}× 129S1/SvlmJ hybrid mice. Table S6: Design and results of the allele-specific targeting validation experiment. Table S7: Comparison of off-targets identified by CRISPR gRNA analysis methods. [file 13059_2025_3488_MOESM1_ESM.zip › TableS4.xlsx]

## Sheet: Guides
	Unnamed: 0	Distance 0 Matches	Distance 1 Matches	Distance 2 Matches	Distance 3 Matches	Cutting Region ID	Cutting Efficiency	Chr	sgRNA	Specificity	Cuts In	Strand	Pos	Gene	Identifier	5pG Specificity	PAM	G/C Content	Type	Safe Targeting Region	Library	5pG sgRNA
0	1196	1	0	0	7	cds-NP_001092.1_1	0.619071	NC_000007.14	CAACCGCGAGAAGATGACCC	0.544079	CDS	-	5529159	ACTB	ACTB_35	0.464231	NGG	0.6	essential_gene_targeting		Guidescan	GAACCGCGAGAAGATGACCC
1	1197	1	0	0	16	cds-NP_001092.1	0.573749	NC_000007.14	GCCGCGCTCGTCGTCGACAA	0.326694	CDS	-	5529619	ACTB	ACTB_29	0.326694	NGG	0.7	essential_gene_targeting		Guidescan	GCCGCGCTCGTCGTCGACAA
2	1198	1	0	1	15	cds-NP_001092.1_1	0.474094	NC_000007.14	CCTTCCCAGGGCGTGATGGT	0.512457	CDS	-	5529386	ACTB	ACTB_34	0.31916	NGG	0.65	essential_gene_targeting		Guidescan	GCTTCCCAGGGCGTGATGGT
3	1199	1	0	1	33	cds-NP_001092.1_1	0.54047	NC_000007.14	CATGCCCACCATCACGCCCT	0.344564	CDS	+	5529382	ACTB	ACTB_30	0.284573	NGG	0.65	essential_gene_targeting		Guidescan	GATGCCCACCATCACGCCCT
4	1200	1	0	3	22	cds-NP_001092.1_2	0.590105	NC_000007.14	AGCCTGGATAGCAACGTACA	0.263406	CDS	+	5528668	ACTB	ACTB_25	0.201384	NGG	0.5	essential_gene_targeting		Guidescan	GGCCTGGATAGCAACGTACA
5	1201	1	0	1	28	cds-NP_001092.1_1	0.435771	NC_000007.14	TCCTTCCCAGGGCGTGATGG	0.27299	CDS	-	5529387	ACTB	ACTB_27	0.166235	NGG	0.65	essential_gene_targeting		Guidescan	GCCTTCCCAGGGCGTGATGG
6	1232	1	0	0	4	cds-NP_004292.1_5	0.717986	NC_000003.12	GTTGAAGGACATAGCCATCG	0.874333	CDS	-	179576285	ACTL6A	ACTL6A_164	0.874333	NGG	0.5	essential_gene_targeting		Guidescan	GTTGAAGGACATAGCCATCG
7	1233	1	0	0	12	cds-NP_004292.1_1	0.549067	NC_000003.12	GGATCCTATACTGTGAGAGC	0.466315	CDS	+	179569852	ACTL6A	ACTL6A_143	0.466315	NGG	0.5	essential_gene_targeting		Guidescan	GGATCCTATACTGTGAGAGC
8	1234	1	0	0	17	cds-NP_004292.1_2	0.365031	NC_000003.12	GTGGATTTTCCTACAGCTAT	0.60697	CDS	+	179570066	ACTL6A	ACTL6A_153	0.60697	NGG	0.4	essential_gene_targeting		Guidescan	GTGGATTTTCCTACAGCTAT
9	1235	1	0	0	10	cds-NP_004292.1	0.431388	NC_000003.12	CCCGTACACGCCGCCGCTCA	0.448204	CDS	-	179563090	ACTL6A	ACTL6A_141	0.552147	NGG	0.75	essential_gene_targeting		Guidescan	GCCGTACACGCCGCCGCTCA
10	1236	1	0	0	18	cds-NP_004292.1_5	0.509071	NC_000003.12	AGGACATAGCCATCGTGGAC	0.554105	CDS	-	179576280	ACTL6A	ACTL6A_148	0.440999	NGG	0.55	essential_gene_targeting		Guidescan	GGGACATAGCCATCGTGGAC
11	1237	1	0	0	4	cds-NP_004292.1	0.352619	NC_000003.12	CCATGAGCGGCGGCGTGTAC	0.802454	CDS	+	179563090	ACTL6A	ACTL6A_162	0.583333	NGG	0.7	essential_gene_targeting		Guidescan	GCATGAGCGGCGGCGTGTAC
12	5742	1	0	0	19	cds-NP_005735.2_13	0.714475	NC_000015.10	GATACTGTGAGAGTCGACGA	0.730522	CDS	+	72583206	ARIH1	ARIH1_1308	0.730522	NGG	0.5	essential_gene_targeting		Guidescan	GATACTGTGAGAGTCGACGA
13	5743	1	0	0	5	cds-NP_005735.2	0.509602	NC_000015.10	GTAGCCCTCGTCCGAGTCCA	0.657502	CDS	-	72474637	ARIH1	ARIH1_1301	0.657502	NGG	0.65	essential_gene_targeting		Guidescan	GTAGCCCTCGTCCGAGTCCA
14	5744	1	0	0	7	cds-NP_005735.2_12	0.722875	NC_000015.10	GTAGCCCGAGAGCACCTCTG	0.5366	CDS	-	72582099	ARIH1	ARIH1_1268	0.5366	NGG	0.65	essential_gene_targeting		Guidescan	GTAGCCCGAGAGCACCTCTG
15	5745	1	0	0	6	cds-NP_005735.2_8	0.533039	NC_000015.10	GTTGGCTGCAATCCAATTGG	0.534285	CDS	-	72567148	ARIH1	ARIH1_1267	0.534285	NGG	0.5	essential_gene_targeting		Guidescan	GTTGGCTGCAATCCAATTGG
16	5746	1	0	0	2	cds-NP_005735.2	0.490538	NC_000015.10	CTACGAGTTCGACGAGGACG	0.622682	CDS	+	72474662	ARIH1	ARIH1_1295	0.526379	NGG	0.6	essential_gene_targeting		Guidescan	GTACGAGTTCGACGAGGACG
17	5747	1	0	0	2	cds-NP_005735.2_11	0.546617	NC_000015.10	CTTAATGGGACAGCGATCTA	0.76841	CDS	+	72580717	ARIH1	ARIH1_1313	0.525193	NGG	0.45	essential_gene_targeting		Guidescan	GTTAATGGGACAGCGATCTA
18	5814	1	0	0	0	cds-NP_001658.2_3	0.689062	NC_000011.10	GTCCTCTAACGCCATCCGCG	1	CDS	+	65020477	ARL2	ARL2_178	1	NGG	0.65	essential_gene_targeting		Guidescan	GTCCTCTAACGCCATCCGCG
19	5815	1	0	0	3	cds-NP_001186674.1_2	0.652692	NC_000011.10	GTTCCGCCAGTAGGACCGCA	0.799329	CDS	-	65018608	ARL2	ARL2_175	0.799329	NGG	0.65	essential_gene_targeting		Guidescan	GTTCCGCCAGTAGGACCGCA
20	5816	1	0	0	3	cds-NP_001186674.1_2	0.540886	NC_000011.10	AGTTCCGCCAGTAGGACCGC	0.804688	CDS	-	65018609	ARL2	ARL2_176	0.506867	NGG	0.65	essential_gene_targeting		Guidescan	GGTTCCGCCAGTAGGACCGC
21	5817	1	0	1	139	cds-NP_001186674.1_1	0.505762	NC_000011.10	GACACCATCTCCCCAACGCT	0.465662	CDS	+	65018421	ARL2	ARL2_161	0.465662	NGG	0.6	essential_gene_targeting		Guidescan	GACACCATCTCCCCAACGCT
22	5818	1	0	0	3	cds-NP_001186674.1_2	0.57495	NC_000011.10	AACTACTTTGAGAGCACCGA	0.780252	CDS	+	65018628	ARL2	ARL2_173	0.460515	NGG	0.45	essential_gene_targeting		Guidescan	GACTACTTTGAGAGCACCGA
23	5819	1	0	0	16	cds-NP_001186674.1_3	0.687794	NC_000011.10	GGGCTGCAGCGCCGTCACCG	0.45791	CDS	+	65021764	ARL2	ARL2_159	0.45791	NGG	0.8	essential_gene_targeting		Guidescan	GGGCTGCAGCGCCGTCACCG
24	9869	1	0	0	5	cds-NP_001357336.1_2	0.551425	NC_000007.14	GATGCAGTTCGTCCCGAAGT	0.635401	CDS	-	99417542	BUD31	BUD31_399	0.635401	NGG	0.55	essential_gene_targeting		Guidescan	GATGCAGTTCGTCCCGAAGT
25	9870	1	0	1	2	cds-NP_001357336.1_2	0.570262	NC_000007.14	CCCGTGTCTGAATGCACCGC	0.811417	CDS	-	99417516	BUD31	BUD31_420	0.513642	NGG	0.65	essential_gene_targeting		Guidescan	GCCGTGTCTGAATGCACCGC
26	9871	1	0	1	9	cds-NP_001357336.1_2	0.520523	NC_000007.14	GCCTGCGGTGCATTCAGACA	0.494446	CDS	+	99417515	BUD31	BUD31_370	0.494446	NGG	0.6	essential_gene_targeting		Guidescan	GCCTGCGGTGCATTCAGACA
27	9872	1	0	0	7	cds-NP_001357336.1_2	0.529597	NC_000007.14	AGACACGGGACACCAACTTC	0.553541	CDS	+	99417530	BUD31	BUD31_385	0.471192	NGG	0.55	essential_gene_targeting		Guidescan	GGACACGGGACACCAACTTC
28	9873	1	0	0	5	cds-XP_005250727.1_2	0.476641	NC_000007.14	AGATCCCTTGCAGTCGACTA	0.923754	CDS	-	99417643	BUD31	BUD31_427	0.432155	NGG	0.5	essential_gene_targeting		Guidescan	GGATCCCTTGCAGTCGACTA
29	9874	1	0	0	9	cds-NP_001357336.1_2	0.511751	NC_000007.14	CAGACACGGGACACCAACTT	0.432339	CDS	+	99417529	BUD31	BUD31_356	0.424876	NGG	0.55	essential_gene_targeting		Guidescan	GAGACACGGGACACCAACTT
30	9881	1	0	0	2	cds-NP_004044.3_4	0.61572	NC_000006.12	GCAACGTCATCTCGTACTCG	0.918656	CDS	-	41931456	BYSL	BYSL_281	0.918656	NGG	0.55	essential_gene_targeting		Guidescan	GCAACGTCATCTCGTACTCG
31	9882	1	0	0	6	cds-NP_004044.3_6	0.636889	NC_000006.12	GGAACATCTTCCACATCGCG	0.768778	CDS	-	41932667	BYSL	BYSL_274	0.768778	NGG	0.55	essential_gene_targeting		Guidescan	GGAACATCTTCCACATCGCG
32	9883	1	0	0	4	cds-NP_004044.3_3	0.591436	NC_000006.12	GCGGTACTTAGATAATACCT	0.680909	CDS	-	41930629	BYSL	BYSL_262	0.680909	NGG	0.4	essential_gene_targeting		Guidescan	GCGGTACTTAGATAATACCT
33	9884	1	0	0	5	cds-NP_004044.3	0.46106	NC_000006.12	CGGGAACGCACCACGCGGCT	0.595913	CDS	+	41921808	BYSL	BYSL_253	0.581401	NGG	0.75	essential_gene_targeting		Guidescan	GGGGAACGCACCACGCGGCT
34	9885	1	0	0	13	cds-NP_004044.3_5	0.531812	NC_000006.12	GTCTGGCACTTGTACCCTCC	0.572715	CDS	+	41931749	BYSL	BYSL_250	0.572715	NGG	0.6	essential_gene_targeting		Guidescan	GTCTGGCACTTGTACCCTCC
35	9886	1	0	3	15	cds-NP_004044.3	0.595222	NC_000006.12	GCCAGGATCTGATCGGCCAG	0.567829	CDS	-	41921613	BYSL	BYSL_249	0.567829	NGG	0.65	essential_gene_targeting		Guidescan	GCCAGGATCTGATCGGCCAG
36	14414	1	0	0	4	cds-NP_001293082.1_3	0.676994	NC_000005.10	GCGGAGCAATTGCTAGACCG	0.73684	CDS	+	10255980	CCT5	CCT5_296	0.73684	NGG	0.6	essential_gene_targeting		Guidescan	GCGGAGCAATTGCTAGACCG
37	14415	1	0	1	0	cds-NP_001293082.1_9	0.508938	NC_000005.10	GAGAGCGTTTGCCGACGCAC	0.673575	CDS	+	10263159	CCT5	CCT5_288	0.673575	NGG	0.65	essential_gene_targeting		Guidescan	GAGAGCGTTTGCCGACGCAC
38	14416	1	0	0	11	cds-NP_001293083.1	0.65452	NC_000005.10	GTTGCACCATGGCGTCCATG	0.587231	CDS	+	10250332	CCT5	CCT5_273	0.587231	NGG	0.6	essential_gene_targeting		Guidescan	GTTGCACCATGGCGTCCATG
39	14417	1	0	0	12	cds-NP_001293082.1_8	0.479973	NC_000005.10	GCCAAGAGGCGGATAAGGTA	0.57106	CDS	+	10262601	CCT5	CCT5_271	0.57106	NGG	0.55	essential_gene_targeting		Guidescan	GCCAAGAGGCGGATAAGGTA
40	14418	1	0	1	3	cds-NP_001293082.1_7	0.560955	NC_000005.10	GATCCGCCCTCCTGTTGCGA	0.555909	CDS	-	10261566	CCT5	CCT5_266	0.555909	NGG	0.65	essential_gene_targeting		Guidescan	GATCCGCCCTCCTGTTGCGA
41	14419	1	0	1	12	cds-NP_001293082.1_4	0.60178	NC_000005.10	CAACAGTTGTCACCGACAGA	0.558226	CDS	+	10258113	CCT5	CCT5_267	0.52221	NGG	0.5	essential_gene_targeting		Guidescan	GAACAGTTGTCACCGACAGA
42	14420	1	0	0	4	cds-NP_001009186.1	0.566508	NC_000007.14	GTCAACATCAGCGCAGCGCG	0.904633	CDS	+	56051911	CCT6A	CCT6A_85	0.904633	NGG	0.65	essential_gene_targeting		Guidescan	GTCAACATCAGCGCAGCGCG
43	14421	1	0	2	3	cds-NP_001009186.1	0.467904	NC_000007.14	GGTCAACATCAGCGCAGCGC	0.776405	CDS	+	56051910	CCT6A	CCT6A_84	0.776405	NGG	0.65	essential_gene_targeting		Guidescan	GGTCAACATCAGCGCAGCGC
44	14422	1	0	0	1	cds-NP_001009186.1	0.615514	NC_000007.14	CGGTCAACATCAGCGCAGCG	0.947735	CDS	+	56051909	CCT6A	CCT6A_87	0.540403	NGG	0.65	essential_gene_targeting		Guidescan	GGGTCAACATCAGCGCAGCG
45	14423	1	0	3	12	cds-NP_001009186.1_11	0.573573	NC_000007.14	CCTTTTAGGTGAGCCAATGG	0.451381	CDS	+	56062674	CCT6A	CCT6A_78	0.353188	NGG	0.5	essential_gene_targeting		Guidescan	GCTTTTAGGTGAGCCAATGG
46	14424	1	0	0	23	cds-NP_001009186.1	0.596049	NC_000007.14	CTCCGCTGGAGCAGCTATGG	0.290446	CDS	+	56051832	CCT6A	CCT6A_66	0.255879	NGG	0.65	essential_gene_targeting		Guidescan	GTCCGCTGGAGCAGCTATGG
47	14425	1	0	1	17	cds-NP_001009186.1_11	0.537198	NC_000007.14	TGGCAGCAGAAGTAGGCGTA	0.354254	CDS	+	56062694	CCT6A	CCT6A_73	0.250418	NGG	0.55	essential_gene_targeting		Guidescan	GGGCAGCAGAAGTAGGCGTA
48	18446	1	0	0	3	cds-NP_001275582.1_7	0.717709	NC_000017.11	GTACTCCAGACACTATCCGT	0.796339	CDS	+	59661452	CLTC	CLTC_637	0.796339	NGG	0.5	essential_gene_targeting		Guidescan	GTACTCCAGACACTATCCGT
49	18447	1	0	1	5	cds-NP_001275582.1_16	0.65035	NC_000017.11	GCCACGTTCATAAGCAACAC	0.750725	CDS	-	59677141	CLTC	CLTC_631	0.750725	NGG	0.5	essential_gene_targeting		Guidescan	GCCACGTTCATAAGCAACAC
50	18448	1	0	0	6	cds-NP_001275582.1_21	0.596325	NC_000017.11	GACAGAACTGATATTCGCAC	0.765187	CDS	+	59682337	CLTC	CLTC_632	0.765187	NGG	0.45	essential_gene_targeting		Guidescan	GACAGAACTGATATTCGCAC
51	18449	1	0	0	5	cds-NP_001275582.1_6	0.583743	NC_000017.11	GCTGTACGTAATAACTTAGC	0.804956	CDS	+	59660474	CLTC	CLTC_638	0.804956	NGG	0.4	essential_gene_targeting		Guidescan	GCTGTACGTAATAACTTAGC
52	18450	1	0	0	7	cds-NP_001275582.1_20	0.651692	NC_000017.11	GTTCAGGCTGCCAATACTAG	0.692006	CDS	+	59681817	CLTC	CLTC_621	0.692006	NGG	0.5	essential_gene_targeting		Guidescan	GTTCAGGCTGCCAATACTAG
53	18451	1	0	0	6	cds-NP_001275582.1_31	0.551931	NC_000017.11	GCGGTATAACCATAACCAAA	0.700931	CDS	-	59693783	CLTC	CLTC_622	0.700931	NGG	0.4	essential_gene_targeting		Guidescan	GCGGTATAACCATAACCAAA
54	19545	1	0	0	13	cds-NP_001137533.1	0.555374	NC_000011.10	GATGGTGGTTCTGAATCCAT	0.603618	CDS	+	14498863	COPB1	COPB1_223	0.603618	NGG	0.45	essential_gene_targeting		Guidescan	GATGGTGGTTCTGAATCCAT
55	19546	1	0	2	15	cds-NP_001137533.1_11	0.646411	NC_000011.10	GGTGGGTCTAGAACTGCTAA	0.601973	CDS	+	14475801	COPB1	COPB1_221	0.601973	NGG	0.5	essential_gene_targeting		Guidescan	GGTGGGTCTAGAACTGCTAA
56	19547	1	0	0	7	cds-NP_001137533.1_17	0.570041	NC_000011.10	GATGTGGGCCGAATTTGAAT	0.546881	CDS	-	14461193	COPB1	COPB1_216	0.546881	NGG	0.45	essential_gene_targeting		Guidescan	GATGTGGGCCGAATTTGAAT
57	19548	1	0	1	4	cds-NP_001137533.1_15	0.496459	NC_000011.10	ACGTAAGCTTCTGCATATAC	0.630353	CDS	+	14466376	COPB1	COPB1_225	0.512677	NGG	0.4	essential_gene_targeting		Guidescan	GCGTAAGCTTCTGCATATAC
58	19549	1	0	4	15	cds-NP_001137533.1_3	0.474889	NC_000011.10	GATGCTAATTCATGCAGATC	0.490651	CDS	-	14490563	COPB1	COPB1_210	0.490651	NGG	0.4	essential_gene_targeting		Guidescan	GATGCTAATTCATGCAGATC
59	19550	1	0	0	11	cds-NP_001137533.1_6	0.531534	NC_000011.10	TGCTCATGAACGAGTACTAC	0.666267	CDS	-	14483030	COPB1	COPB1_229	0.480136	NGG	0.45	essential_gene_targeting		Guidescan	GGCTCATGAACGAGTACTAC
60	19587	1	0	0	9	cds-NP_001186054.1_5	0.615432	NC_000017.11	GGCGGTCAGTCATATCATGT	0.775209	CDS	-	17262063	COPS3	COPS3_175	0.775209	NGG	0.5	essential_gene_targeting		Guidescan	GGCGGTCAGTCATATCATGT
61	19588	1	0	0	6	cds-NP_001186054.1_1	0.479009	NC_000017.11	GAGAATAGCGTTTCGAAGTC	0.758645	CDS	+	17270957	COPS3	COPS3_174	0.758645	NGG	0.45	essential_gene_targeting		Guidescan	GAGAATAGCGTTTCGAAGTC
62	19589	1	0	0	5	cds-NP_001186054.1_1	0.545565	NC_000017.11	CTTCGAAACGCTATTCTCAC	0.635303	CDS	-	17270952	COPS3	COPS3_169	0.583333	NGG	0.45	essential_gene_targeting		Guidescan	GTTCGAAACGCTATTCTCAC
63	19590	1	0	0	3	cds-NP_001186054.1_7	0.424061	NC_000017.11	GCAAGTCGTGTGCAGTTGTC	0.835056	CDS	-	17254892	COPS3	COPS3_178	0.835056	NGG	0.55	essential_gene_targeting		Guidescan	GCAAGTCGTGTGCAGTTGTC
64	19591	1	0	1	8	cds-NP_001186054.1	0.656795	NC_000017.11	GATGGGATAAGTTCTTCGCA	0.506678	CDS	+	17276095	COPS3	COPS3_156	0.506678	NGG	0.45	essential_gene_targeting		Guidescan	GATGGGATAAGTTCTTCGCA
65	19592	1	0	0	2	cds-NP_001186054.1_6	0.537713	NC_000017.11	CTTCACTCGCGATAACAACA	0.933694	CDS	-	17260359	COPS3	COPS3_182	0.480727	NGG	0.45	essential_gene_targeting		Guidescan	GTTCACTCGCGATAACAACA
66	19635	1	0	2	12	cds-NP_001258664.1_1	0.459468	NC_000012.12	GGATGGCTTTGACAGTATAC	0.592439	CDS	-	54340554	COPZ1	COPZ1_367	0.592439	NGG	0.45	essential_gene_targeting		Guidescan	GGATGGCTTTGACAGTATAC
67	19636	1	0	0	3	cds-NP_001258663.1_5	0.455165	NC_000012.12	GGTACACCGGGTGGCATTAA	0.884401	CDS	+	54348029	COPZ1	COPZ1_382	0.884401	NGG	0.55	essential_gene_targeting		Guidescan	GGTACACCGGGTGGCATTAA
68	19637	1	0	0	6	cds-NP_001258663.1_6	0.52088	NC_000012.12	GAGACACGGTCTGCTCCGTA	0.469468	CDS	-	54349633	COPZ1	COPZ1_347	0.469468	NGG	0.6	essential_gene_targeting		Guidescan	GAGACACGGTCTGCTCCGTA
69	19638	1	0	0	7	cds-NP_001258663.1_1	0.553935	NC_000012.12	GGTAGGTGTCGTCATAGTAC	0.465994	CDS	-	54342201	COPZ1	COPZ1_345	0.465994	NGG	0.5	essential_gene_targeting		Guidescan	GGTAGGTGTCGTCATAGTAC
70	19639	1	0	0	20	cds-NP_001258665.1	0.578689	NC_000012.12	GGTTTACCAGTGGTGATGGG	0.438799	CDS	+	54340489	COPZ1	COPZ1_335	0.438799	NGG	0.55	essential_gene_targeting		Guidescan	GGTTTACCAGTGGTGATGGG
71	19640	1	0	1	17	cds-NP_001258664.1_1	0.659172	NC_000012.12	GATGGCTTTGACAGTATACA	0.437682	CDS	-	54340553	COPZ1	COPZ1_334	0.437682	NGG	0.4	essential_gene_targeting		Guidescan	GATGGCTTTGACAGTATACA
72	19787	1	0	0	5	cds-NP_001307903.1_3	0.549936	NC_000010.11	GGAGTACTCACACCGAATGT	0.851088	CDS	-	99727083	COX15	COX15_537	0.851088	NGG	0.5	essential_gene_targeting		Guidescan	GGAGTACTCACACCGAATGT
73	19788	1	0	0	4	cds-NP_001307903.1_4	0.609611	NC_000010.11	GGCGGTACTGACTGACCCGA	0.662807	CDS	+	99724038	COX15	COX15_526	0.662807	NGG	0.65	essential_gene_targeting		Guidescan	GGCGGTACTGACTGACCCGA
74	19789	1	0	1	6	cds-NP_001307903.1_3	0.661739	NC_000010.11	GAGTACTCACACCGAATGTG	0.606683	CDS	-	99727082	COX15	COX15_519	0.606683	NGG	0.5	essential_gene_targeting		Guidescan	GAGTACTCACACCGAATGTG
75	19790	1	0	0	8	cds-NP_001307903.1_7	0.604919	NC_000010.11	GCTGGCTTTGGCGTATACAC	0.58494	CDS	-	99716346	COX15	COX15_514	0.58494	NGG	0.55	essential_gene_targeting		Guidescan	GCTGGCTTTGGCGTATACAC
76	19791	1	0	0	8	cds-NP_001307903.1	0.387668	NC_000010.11	ATTGCTCTTTCCGCCGTTGA	0.596854	CDS	-	99732018	COX15	COX15_517	0.515393	NGG	0.5	essential_gene_targeting		Guidescan	GTTGCTCTTTCCGCCGTTGA
77	19792	1	0	0	4	cds-NP_001307903.1_3	0.491239	NC_000010.11	CTACAAGGCGACCCCACATT	0.660346	CDS	+	99727071	COX15	COX15_525	0.456	NGG	0.55	essential_gene_targeting		Guidescan	GTACAAGGCGACCCCACATT
78	19869	1	0	3	13	cds-NP_001854.1	0.486626	NC_000019.10	GGTCTCCATGTCTTCCGCCA	0.341692	CDS	-	35651241	COX6B1	COX6B1_43	0.341692	NGG	0.6	essential_gene_targeting		Guidescan	GGTCTCCATGTCTTCCGCCA
79	19870	1	0	3	19	cds-NP_001854.1	0.446091	NC_000019.10	GTTTCTAGTCTGGTTCTGGT	0.291459	CDS	-	35651307	COX6B1	COX6B1_40	0.291459	NGG	0.45	essential_gene_targeting		Guidescan	GTTTCTAGTCTGGTTCTGGT
80	19871	1	0	2	13	cds-NP_001854.1_1	0.671937	NC_000019.10	AGAGGGACTGGTACACACGC	0.25115	CDS	-	35654634	COX6B1	COX6B1_34	0.338259	NGG	0.6	essential_gene_targeting		Guidescan	GGAGGGACTGGTACACACGC
81	19872	1	0	1	27	cds-NP_001854.1	0.608057	NC_000019.10	AACTGCTGGCAGAACTACCT	0.242265	CDS	+	35651327	COX6B1	COX6B1_30	0.343386	NGG	0.5	essential_gene_targeting		Guidescan	GACTGCTGGCAGAACTACCT
82	19873	1	0	1	54	cds-NP_001854.1_2	0.553387	NC_000019.10	CTTTCCACAGGTCACAGACT	0.243307	CDS	+	35658583	COX6B1	COX6B1_32	0.230035	NGG	0.5	essential_gene_targeting		Guidescan	GTTTCCACAGGTCACAGACT
83	19874	1	0	2	10	cds-NP_001854.1_1	0.603227	NC_000019.10	AGACTTCCACCGCTGTCAGA	0.324236	CDS	+	35654568	COX6B1	COX6B1_41	0.226644	NGG	0.55	essential_gene_targeting		Guidescan	GGACTTCCACCGCTGTCAGA
84	20169	1	0	0	8	cds-NP_001309199.1_9	0.482277	NC_000014.9	GACTATGAAGGACGCTCTGA	0.630861	CDS	+	92157677	CPSF2	CPSF2_646	0.630861	NGG	0.5	essential_gene_targeting		Guidescan	GACTATGAAGGACGCTCTGA
85	20170	1	0	0	0	cds-NP_001309199.1_9	0.584694	NC_000014.9	CGACAGTTGATCATCGTCCA	1	CDS	+	92157737	CPSF2	CPSF2_675	0.573596	NGG	0.5	essential_gene_targeting		Guidescan	GGACAGTTGATCATCGTCCA
86	20171	1	0	0	4	cds-NP_001309199.1_1	0.427478	NC_000014.9	CCGTATGCTGTCGGAAAGTT	0.772073	CDS	+	92134074	CPSF2	CPSF2_664	0.583333	NGG	0.5	essential_gene_targeting		Guidescan	GCGTATGCTGTCGGAAAGTT
87	20172	1	0	0	7	cds-NP_001309199.1_10	0.659574	NC_000014.9	GCTATAACGCTAGAATCTGA	0.513861	CDS	-	92159159	CPSF2	CPSF2_625	0.513861	NGG	0.4	essential_gene_targeting		Guidescan	GCTATAACGCTAGAATCTGA
88	20173	1	0	0	3	cds-NP_001309199.1_1	0.394472	NC_000014.9	CCCGTATGCTGTCGGAAAGT	0.790993	CDS	+	92134073	CPSF2	CPSF2_666	0.543006	NGG	0.55	essential_gene_targeting		Guidescan	GCCGTATGCTGTCGGAAAGT
89	20174	1	0	1	6	cds-NP_001309199.1_1	0.620031	NC_000014.9	CCAACTTTCCGACAGCATAC	0.489209	CDS	-	92134073	CPSF2	CPSF2_618	0.532131	NGG	0.5	essential_gene_targeting		Guidescan	GCAACTTTCCGACAGCATAC
90	22946	1	0	0	8	cds-NP_001185940.1_2	0.50637	NC_000016.10	GACATCTGATATATGGGCTC	0.724037	CDS	-	23650775	DCTN5	DCTN5_827	0.724037	NGG	0.45	essential_gene_targeting		Guidescan	GACATCTGATATATGGGCTC
91	22947	1	0	1	12	cds-NP_115875.1_5	0.536654	NC_000016.10	GGAGCTCCCGGAGTGCACTC	0.404426	CDS	+	23667059	DCTN5	DCTN5_772	0.404426	NGG	0.7	essential_gene_targeting		Guidescan	GGAGCTCCCGGAGTGCACTC
92	22948	1	0	3	19	cds-NP_001185940.1_2	0.560837	NC_000016.10	GTCACATTCTCCAATTCACC	0.367674	CDS	-	23650871	DCTN5	DCTN5_748	0.367674	NGG	0.45	essential_gene_targeting		Guidescan	GTCACATTCTCCAATTCACC
93	22949	1	0	0	18	cds-NP_001185940.1_1	0.317792	NC_000016.10	TGCCATTGAGAACGATGTTC	0.36076	CDS	-	23642998	DCTN5	DCTN5_738	0.373193	NGG	0.45	essential_gene_targeting		Guidescan	GGCCATTGAGAACGATGTTC
94	22950	1	0	1	14	cds-NP_115875.1_5	0.509771	NC_000016.10	ATCAGCTCCTGAGTGCACTC	0.426591	CDS	-	23667066	DCTN5	DCTN5_783	0.333454	NGG	0.55	essential_gene_targeting		Guidescan	GTCAGCTCCTGAGTGCACTC
95	22951	1	0	1	10	cds-NP_001185940.1	0.697234	NC_000016.10	CAAGTCTGAGTACATCGAGA	0.430961	CDS	+	23641568	DCTN5	DCTN5_785	0.310709	NGG	0.45	essential_gene_targeting		Guidescan	GAAGTCTGAGTACATCGAGA
96	23165	1	0	0	2	cds-NP_001243839.1_10	0.553045	NC_000010.11	GGAGCGCTGGTCTACGGACG	0.932522	CDS	-	68977647	DDX21	DDX21_365	0.932522	NGG	0.7	essential_gene_targeting		Guidescan	GGAGCGCTGGTCTACGGACG
97	23166	1	0	0	8	cds-NP_001243839.1_3	0.55492	NC_000010.11	GTACTCACATTGACCTCCAT	0.591845	CDS	-	68965479	DDX21	DDX21_346	0.591845	NGG	0.45	essential_gene_targeting		Guidescan	GTACTCACATTGACCTCCAT
98	23167	1	0	0	0	cds-NP_001243839.1_8	0.815563	NC_000010.11	CCTACATTCATCGATCCGGG	1	CDS	+	68973554	DDX21	DDX21_370	0.583333	NGG	0.55	essential_gene_targeting		Guidescan	GCTACATTCATCGATCCGGG
99	23168	1	0	0	8	cds-NP_001243839.1_8	0.480631	NC_000010.11	GAGTCCTACATTCATCGATC	0.555358	CDS	+	68973550	DDX21	DDX21_342	0.555358	NGG	0.45	essential_gene_targeting		Guidescan	GAGTCCTACATTCATCGATC
100	23169	1	0	0	4	cds-NP_004719.2	0.435455	NC_000010.11	GCGTCACTACGGAGTTTTCC	0.802473	CDS	-	68956228	DDX21	DDX21_361	0.802473	NGG	0.55	essential_gene_targeting		Guidescan	GCGTCACTACGGAGTTTTCC
101	23170	1	0	0	0	cds-NP_001243839.1_8	0.591774	NC_000010.11	CCGCCCGGATCGATGAATGT	1	CDS	-	68973554	DDX21	DDX21_368	0.541882	NGG	0.6	essential_gene_targeting		Guidescan	GCGCCCGGATCGATGAATGT
102	23225	1	0	0	3	cds-NP_001308661.1_3	0.683686	NC_000005.10	GGCCAGCCTATCTTACCGAG	0.874235	CDS	+	177514899	DDX41	DDX41_410	0.874235	NGG	0.6	essential_gene_targeting		Guidescan	GGCCAGCCTATCTTACCGAG
103	23226	1	0	0	2	cds-NP_057306.2	0.597674	NC_000005.10	GGAGTCGGAACCCGAACGGA	0.910942	CDS	-	177516917	DDX41	DDX41_412	0.910942	NGG	0.65	essential_gene_targeting		Guidescan	GGAGTCGGAACCCGAACGGA
104	23227	1	0	0	4	cds-NP_001308661.1_9	0.709802	NC_000005.10	GGAACGGACTAAGGCCATCG	0.740464	CDS	-	177512615	DDX41	DDX41_390	0.740464	NGG	0.6	essential_gene_targeting		Guidescan	GGAACGGACTAAGGCCATCG
105	23228	1	0	0	4	cds-NP_057306.2_2	0.585317	NC_000005.10	GATGAGGACGACATCCCGCT	0.842316	CDS	-	177516346	DDX41	DDX41_407	0.842316	NGG	0.6	essential_gene_targeting		Guidescan	GATGAGGACGACATCCCGCT
106	23229	1	0	0	2	cds-NP_001308661.1_12	0.582149	NC_000005.10	GGTCAGCAACATCGGTCGCA	0.756939	CDS	-	177511822	DDX41	DDX41_394	0.756939	NGG	0.6	essential_gene_targeting		Guidescan	GGTCAGCAACATCGGTCGCA
107	23230	1	0	0	3	cds-NP_001308661.1_3	0.646234	NC_000005.10	GTTACCCTTCTCAAAGCGCG	0.713551	CDS	-	177514944	DDX41	DDX41_383	0.713551	NGG	0.55	essential_gene_targeting		Guidescan	GTTACCCTTCTCAAAGCGCG
108	23916	1	0	0	3	cds-NP_001349.2_11	0.764135	NC_000004.12	GTAAAGTCAGTACTTCGACG	0.909295	CDS	+	24532921	DHX15	DHX15_245	0.909295	NGG	0.45	essential_gene_targeting		Guidescan	GTAAAGTCAGTACTTCGACG
109	23917	1	0	0	3	cds-NP_001349.2_10	0.716433	NC_000004.12	GTGTTTTGTTCGCCCCACGG	0.897004	CDS	-	24537143	DHX15	DHX15_244	0.897004	NGG	0.6	essential_gene_targeting		Guidescan	GTGTTTTGTTCGCCCCACGG
110	23918	1	0	0	6	cds-NP_001349.2_1	0.614082	NC_000004.12	GAGACCGGGATCGTGAAGAT	0.910758	CDS	-	24576641	DHX15	DHX15_246	0.910758	NGG	0.55	essential_gene_targeting		Guidescan	GAGACCGGGATCGTGAAGAT
111	23919	1	0	0	5	cds-NP_001349.2	0.587694	NC_000004.12	GCGGCACCGGTTGGACCTAG	0.728371	CDS	-	24584362	DHX15	DHX15_237	0.728371	NGG	0.7	essential_gene_targeting		Guidescan	GCGGCACCGGTTGGACCTAG
112	23920	1	0	0	1	cds-NP_001349.2	0.544497	NC_000004.12	GATGTCCAAGCGGCACCGGT	0.996796	CDS	-	24584371	DHX15	DHX15_250	0.996796	NGG	0.65	essential_gene_targeting		Guidescan	GATGTCCAAGCGGCACCGGT
113	23921	1	0	0	4	cds-NP_001349.2_2	0.546164	NC_000004.12	GAGTACATGCGATCATTACC	0.645694	CDS	-	24570806	DHX15	DHX15_229	0.645694	NGG	0.45	essential_gene_targeting		Guidescan	GAGTACATGCGATCATTACC
114	23964	1	0	0	0	cds-NP_116045.2_1	0.672308	NC_000012.12	GCAACGCGCTCGTTCTACCG	1	CDS	-	124986212	DHX37	DHX37_920	1	NGG	0.65	essential_gene_targeting		Guidescan	GCAACGCGCTCGTTCTACCG
115	23965	1	0	1	1	cds-NP_116045.2_8	0.631747	NC_000012.12	GTTACCTTGATGACCGGCGG	0.791402	CDS	+	124968861	DHX37	DHX37_862	0.791402	NGG	0.6	essential_gene_targeting		Guidescan	GTTACCTTGATGACCGGCGG
116	23966	1	0	0	6	cds-NP_116045.2_17	0.650256	NC_000012.12	GTGCCAGCATCTTAGCGTAG	0.761101	CDS	+	124956775	DHX37	DHX37_855	0.761101	NGG	0.55	essential_gene_targeting		Guidescan	GTGCCAGCATCTTAGCGTAG
117	23967	1	0	0	5	cds-NP_116045.2_17	0.583568	NC_000012.12	GCCAGCATCTTAGCGTAGCG	0.813985	CDS	+	124956777	DHX37	DHX37_870	0.813985	NGG	0.6	essential_gene_targeting		Guidescan	GCCAGCATCTTAGCGTAGCG
118	23968	1	0	0	10	cds-NP_116045.2_21	0.653315	NC_000012.12	GGATGAAGACAGGGTCGTCG	0.726943	CDS	+	124950773	DHX37	DHX37_847	0.726943	NGG	0.6	essential_gene_targeting		Guidescan	GGATGAAGACAGGGTCGTCG
119	23969	1	0	0	3	cds-NP_116045.2	0.578031	NC_000012.12	GCCGGCGCTACAACATCAAG	0.889063	CDS	-	124988986	DHX37	DHX37_889	0.889063	NGG	0.6	essential_gene_targeting		Guidescan	GCCGGCGCTACAACATCAAG
120	23994	1	0	0	2	cds-NP_001309145.1_17	0.617036	NC_000017.11	GAATATCTCGAGCTTTCCGA	0.968461	CDS	+	43523818	DHX8	DHX8_985	0.968461	NGG	0.45	essential_gene_targeting		Guidescan	GAATATCTCGAGCTTTCCGA
121	23995	1	0	0	0	cds-NP_001289552.1	0.598537	NC_000017.11	GGCGGGAGCCTTAATCGGGT	1	CDS	+	43484057	DHX8	DHX8_991	1	NGG	0.65	essential_gene_targeting		Guidescan	GGCGGGAGCCTTAATCGGGT
122	23996	1	0	0	3	cds-NP_001289552.1_2	0.598433	NC_000017.11	GCGAAGCCTTCCACTAGCAA	0.895755	CDS	+	43490441	DHX8	DHX8_973	0.895755	NGG	0.55	essential_gene_targeting		Guidescan	GCGAAGCCTTCCACTAGCAA
123	23997	1	0	0	5	cds-NP_001289552.1_5	0.55634	NC_000017.11	GCGGAATCTGGATAGATGGC	0.853818	CDS	+	43492905	DHX8	DHX8_970	0.853818	NGG	0.55	essential_gene_targeting		Guidescan	GCGGAATCTGGATAGATGGC
124	23998	1	0	0	6	cds-NP_001289552.1_12	0.546731	NC_000017.11	GGTACACCCAATCTTGCCCC	0.839014	CDS	-	43507099	DHX8	DHX8_966	0.839014	NGG	0.6	essential_gene_targeting		Guidescan	GGTACACCCAATCTTGCCCC
125	23999	1	0	0	6	cds-NP_001289552.1	0.70799	NC_000017.11	GTTTGGCAAGTTCTTCCGCG	0.669854	CDS	-	43484087	DHX8	DHX8_926	0.669854	NGG	0.55	essential_gene_targeting		Guidescan	GTTTGGCAAGTTCTTCCGCG
126	24132	1	0	0	5	cds-NP_001121698.1_13	0.675435	NC_000013.11	GATATTACCACTAGTCTCCG	0.801494	CDS	-	72768832	DIS3	DIS3_647	0.801494	NGG	0.45	essential_gene_targeting		Guidescan	GATATTACCACTAGTCTCCG
127	24133	1	0	0	7	cds-NP_001121698.1_5	0.638102	NC_000013.11	GTGCTACCCACTGACTCTTG	0.647295	CDS	+	72775284	DIS3	DIS3_635	0.647295	NGG	0.55	essential_gene_targeting		Guidescan	GTGCTACCCACTGACTCTTG
128	24134	1	0	0	2	cds-NP_001121698.1	0.662492	NC_000013.11	CACTACCTGCGAGACGACAT	0.944412	CDS	-	72781743	DIS3	DIS3_656	0.583333	NGG	0.55	essential_gene_targeting		Guidescan	GACTACCTGCGAGACGACAT
129	24135	1	0	0	0	cds-NP_055768.3_1	0.603591	NC_000013.11	CTCGGATGCGTTTATATACG	1	CDS	+	72780900	DIS3	DIS3_658	0.583333	NGG	0.45	essential_gene_targeting		Guidescan	GTCGGATGCGTTTATATACG
130	24136	1	0	0	4	cds-NP_001121698.1	0.557491	NC_000013.11	CTGCGAGACGACATCGGCTG	0.946525	CDS	-	72781737	DIS3	DIS3_657	0.56946	NGG	0.65	essential_gene_targeting		Guidescan	GTGCGAGACGACATCGGCTG
131	24137	1	0	0	3	cds-NP_001121698.1_7	0.485852	NC_000013.11	CTGGTTTCTATGCGAATTCG	0.868758	CDS	+	72773759	DIS3	DIS3_652	0.543738	NGG	0.45	essential_gene_targeting		Guidescan	GTGGTTTCTATGCGAATTCG
132	24318	1	0	0	6	cds-NP_001924.2_11	0.563048	NC_000014.9	GCCCCAACATACCCGTGGGG	0.654846	CDS	-	74899985	DLST	DLST_199	0.654846	NGG	0.7	essential_gene_targeting		Guidescan	GCCCCAACATACCCGTGGGG
133	24319	1	0	0	3	cds-NP_001231812.1	0.368292	NC_000014.9	CTCGGCCAGACCGTACCTTC	0.909461	CDS	-	74882009	DLST	DLST_204	0.583333	NGG	0.65	essential_gene_targeting		Guidescan	GTCGGCCAGACCGTACCTTC
134	24320	1	0	1	16	cds-NP_001231812.1_6	0.656715	NC_000014.9	GCTCAGTCCCAATCCCAAGA	0.459881	CDS	-	74891205	DLST	DLST_177	0.459881	NGG	0.55	essential_gene_targeting		Guidescan	GCTCAGTCCCAATCCCAAGA
135	24321	1	0	3	7	cds-NP_001231812.1	0.419778	NC_000014.9	CCCGAGACACACAGCGGGAT	0.625535	CDS	-	74881961	DLST	DLST_196	0.412713	NGG	0.65	essential_gene_targeting		Guidescan	GCCGAGACACACAGCGGGAT
136	24322	1	0	0	10	cds-NP_001231812.1	0.451361	NC_000014.9	CCGAGACACACAGCGGGATC	0.535457	CDS	-	74881960	DLST	DLST_192	0.407599	NGG	0.65	essential_gene_targeting		Guidescan	GCGAGACACACAGCGGGATC
137	24323	1	0	0	10	cds-NP_001231812.1	0.598798	NC_000014.9	GCCAGACCGTACCTTCTGGA	0.401261	CDS	-	74882005	DLST	DLST_166	0.401261	NGG	0.6	essential_gene_targeting		Guidescan	GCCAGACCGTACCTTCTGGA
138	25026	1	0	0	1	cds-NP_001005360.1_1	0.768119	NC_000019.10	GTGACGATTCCTGAACCGCG	0.899038	CDS	-	10759747	DNM2	DNM2_683	0.899038	NGG	0.6	essential_gene_targeting		Guidescan	GTGACGATTCCTGAACCGCG
139	25027	1	0	0	2	cds-NP_001005360.1_1	0.652949	NC_000019.10	GGGTGACGATTCCTGAACCG	0.938381	CDS	-	10759749	DNM2	DNM2_687	0.938381	NGG	0.6	essential_gene_targeting		Guidescan	GGGTGACGATTCCTGAACCG
140	25028	1	0	0	3	cds-NP_001005360.1_5	0.611271	NC_000019.10	GCGGTCGGCCATGTGCCGGT	0.853325	CDS	-	10783061	DNM2	DNM2_677	0.853325	NGG	0.75	essential_gene_targeting		Guidescan	GCGGTCGGCCATGTGCCGGT
141	25029	1	0	0	6	cds-NP_001005360.1_1	0.71819	NC_000019.10	GTTCAGGAATCGTCACCCGG	0.722932	CDS	+	10759754	DNM2	DNM2_650	0.722932	NGG	0.6	essential_gene_targeting		Guidescan	GTTCAGGAATCGTCACCCGG
142	25030	1	0	0	5	cds-NP_001005360.1_18	0.57614	NC_000019.10	GCGCATGTACCATGCCCTCA	0.733183	CDS	+	10829145	DNM2	DNM2_653	0.733183	NGG	0.6	essential_gene_targeting		Guidescan	GCGCATGTACCATGCCCTCA
143	25031	1	0	0	4	cds-NP_001005360.1_1	0.533625	NC_000019.10	GGTGACGATTCCTGAACCGC	0.767556	CDS	-	10759748	DNM2	DNM2_659	0.767556	NGG	0.6	essential_gene_targeting		Guidescan	GGTGACGATTCCTGAACCGC
144	26358	1	0	0	12	cds-NP_001129224.1_1	0.561548	NC_000010.11	GTCACGCCAAACATATGAGC	0.652303	CDS	+	73160520	ECD	ECD_243	0.652303	NGG	0.5	essential_gene_targeting		Guidescan	GTCACGCCAAACATATGAGC
145	26359	1	0	0	5	cds-NP_001129224.1_4	0.50148	NC_000010.11	GCTAAAGCAGCGCCCCAGAT	0.943547	CDS	-	73154356	ECD	ECD_261	0.943547	NGG	0.6	essential_gene_targeting		Guidescan	GCTAAAGCAGCGCCCCAGAT
146	26360	1	0	0	13	cds-NP_001129224.1_12	0.470683	NC_000010.11	GACTTTGAAACACACGAACC	0.592739	CDS	-	73136818	ECD	ECD_237	0.592739	NGG	0.45	essential_gene_targeting		Guidescan	GACTTTGAAACACACGAACC
147	26361	1	0	0	12	cds-NP_001129224.1_7	0.603553	NC_000010.11	GTTCTGCTCAGTACCGGGAA	0.580779	CDS	-	73146325	ECD	ECD_236	0.580779	NGG	0.55	essential_gene_targeting		Guidescan	GTTCTGCTCAGTACCGGGAA
148	26362	1	0	0	2	cds-NP_001129224.1_4	0.624361	NC_000010.11	GCAGGTCAATAGGGTCTCGT	0.573913	CDS	+	73154308	ECD	ECD_235	0.573913	NGG	0.55	essential_gene_targeting		Guidescan	GCAGGTCAATAGGGTCTCGT
149	26363	1	0	0	9	cds-NP_001129224.1_13	0.508877	NC_000010.11	GGTCTGTGATCGGTGTTGTC	0.564125	CDS	+	73134607	ECD	ECD_234	0.564125	NGG	0.55	essential_gene_targeting		Guidescan	GGTCTGTGATCGGTGTTGTC
150	27145	1	0	1	3	cds-NP_001406.1_3	0.556594	NC_000023.11	ATGTCCGTAGGAAACTCGTC	0.523006	CDS	-	24057698	EIF2S3	EIF2S3_58	0.397827	NGG	0.5	essential_gene_targeting		Guidescan	GTGTCCGTAGGAAACTCGTC
151	27146	1	0	0	8	cds-NP_001406.1_8	0.493008	NC_000023.11	TCCTTACCAATAAGACCGCC	0.536662	CDS	-	24068092	EIF2S3	EIF2S3_59	0.382872	NGG	0.5	essential_gene_targeting		Guidescan	GCCTTACCAATAAGACCGCC
152	27147	1	0	1	15	cds-NP_001406.1_6	0.497888	NC_000023.11	CTATCACTTACCAATAAGCC	0.561756	CDS	-	24064323	EIF2S3	EIF2S3_61	0.34044	NGG	0.4	essential_gene_targeting		Guidescan	GTATCACTTACCAATAAGCC
153	27148	1	0	1	7	cds-NP_001406.1_6	0.718294	NC_000023.11	TATCACTTACCAATAAGCCG	0.39703	CDS	-	24064322	EIF2S3	EIF2S3_52	0.324329	NGG	0.4	essential_gene_targeting		Guidescan	GATCACTTACCAATAAGCCG
154	27149	1	0	0	14	cds-NP_001406.1_3	0.562383	NC_000023.11	AGTTTCCTACGGACATTCCA	0.323785	CDS	+	24057705	EIF2S3	EIF2S3_44	0.328986	NGG	0.45	essential_gene_targeting		Guidescan	GGTTTCCTACGGACATTCCA
155	27150	1	0	1	8	cds-NP_001406.1_3	0.609946	NC_000023.11	TACACCTGACGAGTTTCCTA	0.293902	CDS	+	24057694	EIF2S3	EIF2S3_38	0.371422	NGG	0.45	essential_gene_targeting		Guidescan	GACACCTGACGAGTTTCCTA
156	27157	1	0	0	2	cds-NP_003741.1_20	0.614986	NC_000010.11	GGGATGACCGTCGCCGTGAG	0.882943	CDS	-	119037206	EIF3A	EIF3A_471	0.882943	NGG	0.7	essential_gene_targeting		Guidescan	GGGATGACCGTCGCCGTGAG
157	27158	1	0	3	6	cds-NP_003741.1_18	0.710067	NC_000010.11	GATGACAGACCACCTAGACG	0.763137	CDS	-	119042457	EIF3A	EIF3A_455	0.763137	NGG	0.55	essential_gene_targeting		Guidescan	GATGACAGACCACCTAGACG
158	27159	1	0	0	7	cds-NP_003741.1_20	0.595075	NC_000010.11	GGATGACCGTCGCCGTGAGA	0.887057	CDS	-	119037205	EIF3A	EIF3A_473	0.887057	NGG	0.65	essential_gene_targeting		Guidescan	GGATGACCGTCGCCGTGAGA
159	27160	1	0	0	0	cds-NP_003741.1_18	0.577214	NC_000010.11	GAAGATAGGTTCTCTCGTCG	1	CDS	-	119042577	EIF3A	EIF3A_496	1	NGG	0.5	essential_gene_targeting		Guidescan	GAAGATAGGTTCTCTCGTCG
160	27161	1	0	0	2	cds-NP_003741.1_20	0.576657	NC_000010.11	GGTCATCCCTCTCACGGCGA	0.926088	CDS	+	119037199	EIF3A	EIF3A_479	0.926088	NGG	0.65	essential_gene_targeting		Guidescan	GGTCATCCCTCTCACGGCGA
161	27162	1	0	0	2	cds-NP_003741.1_20	0.571648	NC_000010.11	GTCGCCGGGACGATAGGGAT	0.909248	CDS	-	119037227	EIF3A	EIF3A_476	0.909248	NGG	0.65	essential_gene_targeting		Guidescan	GTCGCCGGGACGATAGGGAT
162	27235	1	0	1	3	cds-NP_055555.1	0.518292	NC_000017.11	GGCCCATGGTGTCGAACGTG	0.883975	CDS	+	80146828	EIF4A3	EIF4A3_175	0.883975	NGG	0.65	essential_gene_targeting		Guidescan	GGCCCATGGTGTCGAACGTG
163	27236	1	0	0	2	cds-NP_055555.1_10	0.483651	NC_000017.11	GACGATTTCCTACCGTTCAT	0.706744	CDS	+	80135990	EIF4A3	EIF4A3_157	0.706744	NGG	0.45	essential_gene_targeting		Guidescan	GACGATTTCCTACCGTTCAT
164	27237	1	0	0	8	cds-NP_055555.1	0.61658	NC_000017.11	GCGAAAGCGGCTGCTCAAAG	0.603314	CDS	-	80146900	EIF4A3	EIF4A3_149	0.603314	NGG	0.6	essential_gene_targeting		Guidescan	GCGAAAGCGGCTGCTCAAAG
165	27238	1	0	0	4	cds-NP_055555.1_8	0.479943	NC_000017.11	GTTCCGGTCGGGCGCCAGGT	0.646145	CDS	-	80137380	EIF4A3	EIF4A3_154	0.646145	NGG	0.75	essential_gene_targeting		Guidescan	GTTCCGGTCGGGCGCCAGGT
166	27239	1	0	0	2	cds-NP_055555.1_6	0.620457	NC_000017.11	CCGCATCTTGGTGAAACGGT	0.8764	CDS	-	80139015	EIF4A3	EIF4A3_174	0.583333	NGG	0.55	essential_gene_targeting		Guidescan	GCGCATCTTGGTGAAACGGT
167	27240	1	0	0	7	cds-NP_055555.1	0.489657	NC_000017.11	CTGCGGGGCATCTACGCTTA	0.774868	CDS	-	80146791	EIF4A3	EIF4A3_164	0.581149	NGG	0.6	essential_gene_targeting		Guidescan	GTGCGGGGCATCTACGCTTA
168	28492	1	0	0	0	cds-NP_000113.1_14	0.584655	NC_000002.12	GCGCCTTGCTCCGCGATGAG	1	CDS	+	127257639	ERCC3	ERCC3_405	1	NGG	0.7	essential_gene_targeting		Guidescan	GCGCCTTGCTCCGCGATGAG
169	28493	1	0	1	5	cds-NP_000113.1_7	0.579135	NC_000002.12	GATCTGGCTGTCGTCAATGG	0.767647	CDS	+	127286877	ERCC3	ERCC3_368	0.767647	NGG	0.55	essential_gene_targeting		Guidescan	GATCTGGCTGTCGTCAATGG
170	28494	1	0	0	1	cds-NP_000113.1_13	0.549401	NC_000002.12	GATCACGAAACTCGCTGGCA	0.969231	CDS	-	127259423	ERCC3	ERCC3_396	0.969231	NGG	0.55	essential_gene_targeting		Guidescan	GATCACGAAACTCGCTGGCA
171	28495	1	0	0	1	cds-NP_000113.1_8	0.538433	NC_000002.12	GAGCACCCTTCGGAACATCT	0.965147	CDS	+	127280608	ERCC3	ERCC3_394	0.965147	NGG	0.55	essential_gene_targeting		Guidescan	GAGCACCCTTCGGAACATCT
172	28496	1	0	0	10	cds-NP_000113.1_2	0.530292	NC_000002.12	GTGACATCACCGAGTACCTC	0.657572	CDS	-	127292657	ERCC3	ERCC3_351	0.657572	NGG	0.55	essential_gene_targeting		Guidescan	GTGACATCACCGAGTACCTC
173	28497	1	0	0	9	cds-NP_000113.1_8	0.525227	NC_000002.12	GCACGATGGTGAGCACCCTT	0.862926	CDS	+	127280598	ERCC3	ERCC3_383	0.862926	NGG	0.6	essential_gene_targeting		Guidescan	GCACGATGGTGAGCACCCTT
174	33313	1	0	0	3	cds-NP_060117.3_14	0.630884	NC_000017.11	GATCGAGGACGATGCCGATG	0.873054	CDS	-	63821606	FTSJ3	FTSJ3_550	0.873054	NGG	0.6	essential_gene_targeting		Guidescan	GATCGAGGACGATGCCGATG
175	33314	1	0	1	10	cds-NP_060117.3_11	0.567949	NC_000017.11	GGGTTTCCATTGCAGACGAG	0.752085	CDS	-	63823858	FTSJ3	FTSJ3_534	0.752085	NGG	0.55	essential_gene_targeting		Guidescan	GGGTTTCCATTGCAGACGAG
176	33315	1	0	0	3	cds-NP_060117.3_17	0.562813	NC_000017.11	GCATTACCGGAAACGCTGGC	0.906437	CDS	-	63820313	FTSJ3	FTSJ3_554	0.906437	NGG	0.6	essential_gene_targeting		Guidescan	GCATTACCGGAAACGCTGGC
177	33316	1	0	0	9	cds-NP_060117.3_15	0.60565	NC_000017.11	GTGGTAAGAAGCGAAGCCGT	0.693702	CDS	-	63821078	FTSJ3	FTSJ3_529	0.693702	NGG	0.55	essential_gene_targeting		Guidescan	GTGGTAAGAAGCGAAGCCGT
178	33317	1	0	0	4	cds-NP_060117.3_15	0.541108	NC_000017.11	GCTTCGCTTCTTACCACGGA	0.712603	CDS	+	63821084	FTSJ3	FTSJ3_531	0.712603	NGG	0.55	essential_gene_targeting		Guidescan	GCTTCGCTTCTTACCACGGA
179	33318	1	0	0	6	cds-NP_060117.3_14	0.576552	NC_000017.11	GTTATTTGAGAACCGGCGGA	0.66638	CDS	-	63821558	FTSJ3	FTSJ3_526	0.66638	NGG	0.5	essential_gene_targeting		Guidescan	GTTATTTGAGAACCGGCGGA
180	35737	1	0	0	8	cds-NP_003866.1_8	0.586496	NC_000003.12	GCCGTAAAGTACCTTGGGCA	0.582411	CDS	-	155916068	GMPS	GMPS_571	0.582411	NGG	0.55	essential_gene_targeting		Guidescan	GCCGTAAAGTACCTTGGGCA
181	35738	1	0	1	3	cds-NP_003866.1_12	0.368216	NC_000003.12	GCATGTGTCACAACGTTAAC	0.742453	CDS	+	155931858	GMPS	GMPS_583	0.742453	NGG	0.45	essential_gene_targeting		Guidescan	GCATGTGTCACAACGTTAAC
182	35739	1	0	0	13	cds-NP_003866.1_1	0.628151	NC_000003.12	AGTCATAGACCGAAGAGTGA	0.446609	CDS	+	155893606	GMPS	GMPS_551	0.462634	NGG	0.45	essential_gene_targeting		Guidescan	GGTCATAGACCGAAGAGTGA
183	35740	1	0	0	9	cds-NP_003866.1_1	0.625038	NC_000003.12	AAGTCATAGACCGAAGAGTG	0.579243	CDS	+	155893605	GMPS	GMPS_570	0.431106	NGG	0.45	essential_gene_targeting		Guidescan	GAGTCATAGACCGAAGAGTG
184	35741	1	0	0	4	cds-NP_003866.1_6	0.565176	NC_000003.12	ACCCCGTAGGTTTTACTCAG	0.520315	CDS	+	155911104	GMPS	GMPS_566	0.382017	NGG	0.5	essential_gene_targeting		Guidescan	GCCCCGTAGGTTTTACTCAG
185	35742	1	0	0	11	cds-NP_003866.1_8	0.489822	NC_000003.12	ATCAGGCCGTAAAGTACCTT	0.379791	CDS	-	155916073	GMPS	GMPS_533	0.455136	NGG	0.45	essential_gene_targeting		Guidescan	GTCAGGCCGTAAAGTACCTT
186	37467	1	0	0	0	cds-NP_113673.3	0.643352	NC_000019.10	GCGGCGCACGTGTGAAACCG	1	CDS	+	48446025	GRWD1	GRWD1_921	1	NGG	0.7	essential_gene_targeting		Guidescan	GCGGCGCACGTGTGAAACCG
187	37468	1	0	0	6	cds-NP_113673.3_3	0.66024	NC_000019.10	GGACTCACCGGTCACCCGGG	0.705645	CDS	-	48450511	GRWD1	GRWD1_886	0.705645	NGG	0.75	essential_gene_targeting		Guidescan	GGACTCACCGGTCACCCGGG
188	37469	1	0	0	3	cds-NP_113673.3_4	0.55648	NC_000019.10	GTGGACCAGCGGCCATTCGT	0.708054	CDS	+	48450736	GRWD1	GRWD1_887	0.708054	NGG	0.65	essential_gene_targeting		Guidescan	GTGGACCAGCGGCCATTCGT
189	37470	1	0	0	3	cds-NP_113673.3_2	0.55617	NC_000019.10	GGACCATACTTACCCGAACT	0.901724	CDS	-	48446833	GRWD1	GRWD1_912	0.901724	NGG	0.5	essential_gene_targeting		Guidescan	GGACCATACTTACCCGAACT
190	37471	1	0	0	14	cds-NP_113673.3_4	0.542046	NC_000019.10	GGTCCTCCACAGAGCGTGTG	0.705508	CDS	-	48450759	GRWD1	GRWD1_885	0.705508	NGG	0.65	essential_gene_targeting		Guidescan	GGTCCTCCACAGAGCGTGTG
191	37472	1	0	1	3	cds-NP_113673.3_4	0.538169	NC_000019.10	GAGCGTGTGTGGCCCACGAA	0.69815	CDS	-	48450748	GRWD1	GRWD1_883	0.69815	NGG	0.65	essential_gene_targeting		Guidescan	GAGCGTGTGTGGCCCACGAA
192	37861	1	0	0	3	cds-NP_036473.2	0.55422	NC_000010.11	GGGCCGCCTACCTTGGCGGA	0.927642	CDS	-	988515	GTPBP4	GTPBP4_398	0.927642	NGG	0.75	essential_gene_targeting		Guidescan	GGGCCGCCTACCTTGGCGGA
193	37862	1	0	0	10	cds-NP_036473.2_5	0.52976	NC_000010.11	GACTTGGTTGTGAACGCATA	0.77003	CDS	-	999029	GTPBP4	GTPBP4_384	0.77003	NGG	0.45	essential_gene_targeting		Guidescan	GACTTGGTTGTGAACGCATA
194	37863	1	0	0	8	cds-NP_036473.2_15	0.525701	NC_000010.11	GCAGGCCCATTACGCAGTCC	0.652631	CDS	+	1015748	GTPBP4	GTPBP4_373	0.652631	NGG	0.65	essential_gene_targeting		Guidescan	GCAGGCCCATTACGCAGTCC
195	37864	1	0	0	0	cds-NP_036473.2_13	0.520647	NC_000010.11	GATGCCGCGAACTGCTAAGA	1	CDS	+	1012640	GTPBP4	GTPBP4_402	1	NGG	0.55	essential_gene_targeting		Guidescan	GATGCCGCGAACTGCTAAGA
196	37865	1	0	0	7	cds-NP_036473.2_4	0.503131	NC_000010.11	GGGATAAATGCTGACGCACT	0.612487	CDS	-	997202	GTPBP4	GTPBP4_367	0.612487	NGG	0.5	essential_gene_targeting		Guidescan	GGGATAAATGCTGACGCACT
197	37866	1	0	1	23	cds-NP_036473.2_14	0.530292	NC_000010.11	GAGAAGGAGATGCGTAGTCT	0.553863	CDS	+	1014264	GTPBP4	GTPBP4_353	0.553863	NGG	0.5	essential_gene_targeting		Guidescan	GAGAAGGAGATGCGTAGTCT
198	38990	1	0	0	14	cds-NP_001341968.1_8	0.633906	NC_000005.10	GGAGCACAATGCACGTGGGT	0.741449	CDS	+	141628115	HDAC3	HDAC3_290	0.741449	NGG	0.6	essential_gene_targeting		Guidescan	GGAGCACAATGCACGTGGGT
199	38991	1	0	0	3	cds-NP_001341968.1	0.576971	NC_000005.10	GACGTGGGCAACTTCCACTA	0.843529	CDS	-	141636734	HDAC3	HDAC3_301	0.843529	NGG	0.55	essential_gene_targeting		Guidescan	GACGTGGGCAACTTCCACTA
200	38992	1	0	0	3	cds-NP_001341968.1_8	0.557399	NC_000005.10	GTTGGTAGAAGTCCACTACC	0.816673	CDS	+	141628133	HDAC3	HDAC3_297	0.816673	NGG	0.5	essential_gene_targeting		Guidescan	GTTGGTAGAAGTCCACTACC
201	38993	1	0	0	6	cds-NP_001341968.1_11	0.534202	NC_000005.10	GACATATGAGACATCGCTGC	0.827104	CDS	-	141626048	HDAC3	HDAC3_299	0.827104	NGG	0.5	essential_gene_targeting		Guidescan	GACATATGAGACATCGCTGC
202	38994	1	0	0	11	cds-NP_001341968.1_7	0.553797	NC_000005.10	GTCATCAATGCCATCCCGCA	0.632931	CDS	+	141628562	HDAC3	HDAC3_282	0.632931	NGG	0.55	essential_gene_targeting		Guidescan	GTCATCAATGCCATCCCGCA
203	38995	1	0	1	9	cds-NP_001341968.1_2	0.606963	NC_000005.10	GTCAGCCCCACCAATATGCA	0.611201	CDS	-	141634852	HDAC3	HDAC3_279	0.611201	NGG	0.55	essential_gene_targeting		Guidescan	GTCAGCCCCACCAATATGCA
204	40095	1	0	1	5	cds-NP_001305115.1_3	0.62728	NC_000009.12	CTGTTGGGACATACCGCTCG	0.877868	CDS	+	83975447	HNRNPK	HNRNPK_91	0.562366	NGG	0.6	essential_gene_targeting		Guidescan	GTGTTGGGACATACCGCTCG
205	40096	1	0	0	6	cds-NP_001305115.1_7	0.512622	NC_000009.12	GACCGTCGCGGACGCCCAGT	0.511852	CDS	-	83972079	HNRNPK	HNRNPK_74	0.511852	NGG	0.75	essential_gene_targeting		Guidescan	GACCGTCGCGGACGCCCAGT
206	40097	1	0	1	2	cds-NP_001305115.1_7	0.775424	NC_000009.12	ATGATGTTTGATGACCGTCG	0.755324	CDS	-	83972091	HNRNPK	HNRNPK_88	0.48419	NGG	0.45	essential_gene_targeting		Guidescan	GTGATGTTTGATGACCGTCG
207	40098	1	0	1	0	cds-NP_001305115.1_8	0.517881	NC_000009.12	TTCTTACCATGCCGTCGTAA	0.984891	CDS	+	83971664	HNRNPK	HNRNPK_93	0.482629	NGG	0.45	essential_gene_targeting		Guidescan	GTCTTACCATGCCGTCGTAA
208	40099	1	0	0	4	cds-NP_001305115.1_7	0.537671	NC_000009.12	ATCCCACTGGGCGTCCGCGA	0.516915	CDS	+	83972077	HNRNPK	HNRNPK_76	0.442732	NGG	0.7	essential_gene_targeting		Guidescan	GTCCCACTGGGCGTCCGCGA
209	40100	1	0	0	2	cds-NP_001305115.1_7	0.593773	NC_000009.12	TGACCGTCGCGGACGCCCAG	0.638498	CDS	-	83972080	HNRNPK	HNRNPK_85	0.418504	NGG	0.75	essential_gene_targeting		Guidescan	GGACCGTCGCGGACGCCCAG
210	40113	1	0	0	10	cds-NP_004492.2_10	0.666556	NC_000001.11	GGAGGATTCAATATGCGTGG	0.731625	CDS	-	244855920	HNRNPU	HNRNPU_498	0.731625	NGG	0.5	essential_gene_targeting		Guidescan	GGAGGATTCAATATGCGTGG
211	40114	1	0	0	3	cds-NP_004492.2	0.559923	NC_000001.11	GACGAGAACGGCGACGATCA	0.914867	CDS	-	244863897	HNRNPU	HNRNPU_519	0.914867	NGG	0.6	essential_gene_targeting		Guidescan	GACGAGAACGGCGACGATCA
212	40115	1	0	0	5	cds-NP_004492.2	0.546854	NC_000001.11	GTCACCGCGAACAGCGAGGT	0.648686	CDS	+	244863717	HNRNPU	HNRNPU_490	0.648686	NGG	0.65	essential_gene_targeting		Guidescan	GTCACCGCGAACAGCGAGGT
213	40116	1	0	1	2	cds-NP_004492.2	0.511956	NC_000001.11	GGCCGACTCGGGCCCGATGG	0.794505	CDS	-	244863940	HNRNPU	HNRNPU_505	0.794505	NGG	0.8	essential_gene_targeting		Guidescan	GGCCGACTCGGGCCCGATGG
214	40117	1	0	1	7	cds-NP_004492.2	0.587462	NC_000001.11	GCCGCCTCGGAAGACGAGAA	0.636654	CDS	-	244863909	HNRNPU	HNRNPU_486	0.636654	NGG	0.65	essential_gene_targeting		Guidescan	GCCGCCTCGGAAGACGAGAA
215	40118	1	0	0	3	cds-NP_004492.2	0.487727	NC_000001.11	GAAGGCGCGGGCGACGAGAA	0.85535	CDS	-	244863837	HNRNPU	HNRNPU_511	0.85535	NGG	0.7	essential_gene_targeting		Guidescan	GAAGGCGCGGGCGACGAGAA
216	40731	1	0	0	7	cds-NP_001032900.1_4	0.570579	NC_000023.11	GCTCGGGATCTGGCTCCCAT	0.717398	CDS	-	53431823	HSD17B10	HSD17B10_150	0.717398	NGG	0.65	essential_gene_targeting		Guidescan	GCTCGGGATCTGGCTCCCAT
217	40732	1	0	0	0	cds-NP_001032900.1_1	0.559377	NC_000023.11	GACCCCACTTACGTCGGCTG	1	CDS	+	53433709	HSD17B10	HSD17B10_163	1	NGG	0.65	essential_gene_targeting		Guidescan	GACCCCACTTACGTCGGCTG
218	40733	1	0	0	3	cds-NP_001032900.1_4	0.555033	NC_000023.11	GTCATCACCCGGATACCTAT	0.68187	CDS	+	53431808	HSD17B10	HSD17B10_147	0.68187	NGG	0.5	essential_gene_targeting		Guidescan	GTCATCACCCGGATACCTAT
219	40734	1	0	0	9	cds-NP_001032900.1_5	0.52035	NC_000023.11	GTGCCCTTCCCTAGCCGACT	0.641096	CDS	-	53431506	HSD17B10	HSD17B10_144	0.641096	NGG	0.65	essential_gene_targeting		Guidescan	GTGCCCTTCCCTAGCCGACT
220	40735	1	0	0	8	cds-NP_001032900.1_4	0.511591	NC_000023.11	GGAGCCAGATCCCGAGCAAT	0.63496	CDS	+	53431829	HSD17B10	HSD17B10_143	0.63496	NGG	0.6	essential_gene_targeting		Guidescan	GGAGCCAGATCCCGAGCAAT
221	40736	1	0	0	4	cds-NP_001032900.1_1	0.476754	NC_000023.11	GGCCACGGCGGAGCGACTTG	0.872947	CDS	-	53433819	HSD17B10	HSD17B10_158	0.872947	NGG	0.75	essential_gene_targeting		Guidescan	GGCCACGGCGGAGCGACTTG
222	41188	1	0	0	2	cds-NP_113584.3_64	0.618346	NC_000023.11	GGTCGAAGCAGCTACGACAA	0.919569	CDS	+	53547712	HUWE1	HUWE1_2216	0.919569	NGG	0.55	essential_gene_targeting		Guidescan	GGTCGAAGCAGCTACGACAA
223	41189	1	0	1	3	cds-NP_113584.3_66	0.613302	NC_000023.11	GTACTACTGCAGCTCTCCCG	0.837872	CDS	-	53546518	HUWE1	HUWE1_2194	0.837872	NGG	0.6	essential_gene_targeting		Guidescan	GTACTACTGCAGCTCTCCCG
224	41190	1	0	0	6	cds-NP_113584.3_60	0.580553	NC_000023.11	GCGCTGAGCTATTTGTGGAG	0.724956	CDS	+	53551345	HUWE1	HUWE1_2157	0.724956	NGG	0.55	essential_gene_targeting		Guidescan	GCGCTGAGCTATTTGTGGAG
225	41191	1	0	0	2	cds-NP_113584.3_41	0.578071	NC_000023.11	GCGTAAGTGACCGGTACTGC	0.968921	CDS	+	53575686	HUWE1	HUWE1_2228	0.968921	NGG	0.6	essential_gene_targeting		Guidescan	GCGTAAGTGACCGGTACTGC
226	41192	1	0	3	9	cds-NP_113584.3_65	0.618274	NC_000023.11	GGGCAGCAAATCTCCAGCGA	0.69752	CDS	-	53546786	HUWE1	HUWE1_2148	0.69752	NGG	0.6	essential_gene_targeting		Guidescan	GGGCAGCAAATCTCCAGCGA
227	41193	1	0	0	6	cds-NP_113584.3_75	0.548889	NC_000023.11	GTACGGAACAAGGCATACAT	0.784172	CDS	+	53536556	HUWE1	HUWE1_2179	0.784172	NGG	0.45	essential_gene_targeting		Guidescan	GTACGGAACAAGGCATACAT
228	42690	1	0	0	1	cds-NP_060755.1	0.637581	NC_000015.10	GAGCAAGGGCACGTACGCGT	0.984991	CDS	-	75639752	IMP3	IMP3_118	0.984991	NGG	0.65	essential_gene_targeting		Guidescan	GAGCAAGGGCACGTACGCGT
229	42691	1	0	0	3	cds-NP_060755.1	0.535821	NC_000015.10	GAGCTCCAGCGAACCGCGCG	0.884142	CDS	+	75639877	IMP3	IMP3_114	0.884142	NGG	0.75	essential_gene_targeting		Guidescan	GAGCTCCAGCGAACCGCGCG
230	42692	1	0	0	2	cds-NP_060755.1	0.518788	NC_000015.10	GGAACTGGTCGCGTTCGGGC	0.82561	CDS	+	75639954	IMP3	IMP3_107	0.82561	NGG	0.7	essential_gene_targeting		Guidescan	GGAACTGGTCGCGTTCGGGC
231	42693	1	0	0	0	cds-NP_060755.1	0.513453	NC_000015.10	GGAGCAAGGGCACGTACGCG	1	CDS	-	75639753	IMP3	IMP3_122	1	NGG	0.7	essential_gene_targeting		Guidescan	GGAGCAAGGGCACGTACGCG
232	42694	1	0	1	0	cds-NP_060755.1	0.507161	NC_000015.10	GGAGCGCGATGACTTCGATC	0.611111	CDS	-	75639621	IMP3	IMP3_96	0.611111	NGG	0.6	essential_gene_targeting		Guidescan	GGAGCGCGATGACTTCGATC
233	42695	1	0	0	5	cds-NP_060755.1	0.475074	NC_000015.10	GCGCCGCGCCAGCTCACGCA	0.893001	CDS	+	75639985	IMP3	IMP3_115	0.893001	NGG	0.8	essential_gene_targeting		Guidescan	GCGCCGCGCCAGCTCACGCA
234	44398	1	0	0	4	cds-NP_001108488.1	0.642992	NC_000002.12	GTACTTTCGTGCTGCCGCCG	0.72054	CDS	+	96636923	KANSL3	KANSL3_774	0.72054	NGG	0.65	essential_gene_targeting		Guidescan	GTACTTTCGTGCTGCCGCCG
235	44399	1	0	0	1	cds-NP_001108488.1_4	0.522642	NC_000002.12	GCATCCGGTCAATCAAGGTT	0.936605	CDS	+	96613594	KANSL3	KANSL3_803	0.936605	NGG	0.5	essential_gene_targeting		Guidescan	GCATCCGGTCAATCAAGGTT
236	44400	1	0	0	8	cds-NP_001108488.1_11	0.602532	NC_000002.12	GGAGTGCTCACTCGTGCTGA	0.619859	CDS	-	96609017	KANSL3	KANSL3_764	0.619859	NGG	0.6	essential_gene_targeting		Guidescan	GGAGTGCTCACTCGTGCTGA
237	44401	1	0	0	2	cds-NP_001108488.1_18	0.461695	NC_000002.12	GTGTAGTGATCCTGCTCGGC	0.792077	CDS	+	96601713	KANSL3	KANSL3_784	0.792077	NGG	0.6	essential_gene_targeting		Guidescan	GTGTAGTGATCCTGCTCGGC
238	44402	1	0	0	7	cds-NP_001108488.1_11	0.56351	NC_000002.12	GCCCCGCTCAGGGACTTCAA	0.560234	CDS	+	96608917	KANSL3	KANSL3_744	0.560234	NGG	0.65	essential_gene_targeting		Guidescan	GCCCCGCTCAGGGACTTCAA
239	44403	1	0	0	3	cds-NP_001108488.1_11	0.55312	NC_000002.12	CAGGTCGACTGCCCCGCTCA	0.888613	CDS	+	96608907	KANSL3	KANSL3_798	0.559016	NGG	0.7	essential_gene_targeting		Guidescan	GAGGTCGACTGCCCCGCTCA
240	50796	1	0	1	12	cds-NP_060855.2_13	0.526757	NC_000003.12	GCTGTGATGGGTTACAAGCC	0.621292	CDS	-	194642191	LSG1	LSG1_280	0.621292	NGG	0.55	essential_gene_targeting		Guidescan	GCTGTGATGGGTTACAAGCC
241	50797	1	0	0	7	cds-NP_060855.2_10	0.489275	NC_000003.12	GTCAACAGTTCTTCCGATGT	0.610504	CDS	+	194648691	LSG1	LSG1_278	0.610504	NGG	0.45	essential_gene_targeting		Guidescan	GTCAACAGTTCTTCCGATGT
242	50798	1	0	0	16	cds-NP_060855.2_9	0.485646	NC_000003.12	GATCTCTCATCTGATCAATT	0.60372	CDS	+	194650900	LSG1	LSG1_276	0.60372	NGG	0.35	essential_gene_targeting		Guidescan	GATCTCTCATCTGATCAATT
243	50799	1	0	1	4	cds-NP_060855.2	0.528459	NC_000003.12	GCGGTCGTGTTGCCATGGGC	0.60339	CDS	-	194672153	LSG1	LSG1_275	0.60339	NGG	0.7	essential_gene_targeting		Guidescan	GCGGTCGTGTTGCCATGGGC
244	50800	1	0	3	20	cds-NP_060855.2_9	0.610438	NC_000003.12	GCCATCTTTTGTGTCTACCA	0.58164	CDS	-	194650948	LSG1	LSG1_271	0.58164	NGG	0.45	essential_gene_targeting		Guidescan	GCCATCTTTTGTGTCTACCA
245	50801	1	0	0	10	cds-NP_060855.2_11	0.591415	NC_000003.12	CATGAATCCTCGCATGTCTG	0.539005	CDS	+	194646226	LSG1	LSG1_269	0.535294	NGG	0.5	essential_gene_targeting		Guidescan	GATGAATCCTCGCATGTCTG
246	53573	1	0	0	5	cds-NP_076991.3_4	0.608354	NC_000017.11	GTATTAACAGAACTAGGCGG	0.785348	CDS	+	2464300	METTL16	METTL16_617	0.785348	NGG	0.45	essential_gene_targeting		Guidescan	GTATTAACAGAACTAGGCGG
247	53574	1	0	0	3	cds-NP_076991.3_7	0.568526	NC_000017.11	GCATAGTCGTTGTCACGACA	0.701405	CDS	-	2420757	METTL16	METTL16_609	0.701405	NGG	0.5	essential_gene_targeting		Guidescan	GCATAGTCGTTGTCACGACA
248	53575	1	0	0	1	cds-NP_076991.3_4	0.509459	NC_000017.11	GAACTAGGCGGAGGTCTTCG	0.638917	CDS	+	2464309	METTL16	METTL16_597	0.638917	NGG	0.6	essential_gene_targeting		Guidescan	GAACTAGGCGGAGGTCTTCG
249	53576	1	0	0	6	cds-NP_076991.3_8	0.552383	NC_000017.11	GGTACTGTCCGGCCACTCCT	0.609182	CDS	+	2420115	METTL16	METTL16_589	0.609182	NGG	0.65	essential_gene_targeting		Guidescan	GGTACTGTCCGGCCACTCCT
250	53577	1	0	0	11	cds-NP_076991.3_8	0.713774	NC_000017.11	GGAAAACCCGGAACCCACGG	0.601262	CDS	-	2420265	METTL16	METTL16_586	0.601262	NGG	0.65	essential_gene_targeting		Guidescan	GGAAAACCCGGAACCCACGG
251	53578	1	0	0	10	cds-NP_076991.3_7	0.550357	NC_000017.11	GGTGCTGGCGTCCGTGATGA	0.567446	CDS	-	2420825	METTL16	METTL16_582	0.567446	NGG	0.65	essential_gene_targeting		Guidescan	GGTGCTGGCGTCCGTGATGA
252	55441	1	0	0	2	cds-NP_054880.2_2	0.638072	NC_000006.12	GGTCTACCAACCAACCCCGT	0.888367	CDS	+	159797478	MRPL18	MRPL18_164	0.888367	NGG	0.6	essential_gene_targeting		Guidescan	GGTCTACCAACCAACCCCGT
253	55442	1	0	0	2	cds-NP_001305746.1	0.484611	NC_000006.12	GCGCTTCGGTCGCGGTTTTG	0.778549	CDS	+	159790590	MRPL18	MRPL18_159	0.778549	NGG	0.65	essential_gene_targeting		Guidescan	GCGCTTCGGTCGCGGTTTTG
254	55443	1	0	0	1	cds-NP_001305746.1	0.438366	NC_000006.12	CAGCGATGGCGCTTCGGTCG	0.996546	CDS	+	159790582	MRPL18	MRPL18_173	0.573052	NGG	0.7	essential_gene_targeting		Guidescan	GAGCGATGGCGCTTCGGTCG
255	55444	1	0	0	5	cds-NP_001305746.1_1	0.600055	NC_000006.12	GCCGGCAGCGAAACCTGAAG	0.525951	CDS	+	159790973	MRPL18	MRPL18_141	0.525951	NGG	0.65	essential_gene_targeting		Guidescan	GCCGGCAGCGAAACCTGAAG
256	55445	1	0	0	0	cds-NP_001305746.1	0.495149	NC_000006.12	TCGTCTCAGCGATGGCGCTT	1	CDS	+	159790576	MRPL18	MRPL18_174	0.490622	NGG	0.6	essential_gene_targeting		Guidescan	GCGTCTCAGCGATGGCGCTT
257	55446	1	0	0	18	cds-NP_001305746.1_1	0.417554	NC_000006.12	TCCACTTCAGGTTTCGCTGC	0.530253	CDS	-	159790974	MRPL18	MRPL18_143	0.486853	NGG	0.55	essential_gene_targeting		Guidescan	GCCACTTCAGGTTTCGCTGC
258	57553	1	0	0	2	cds-NP_001243048.1	0.600321	NC_000023.11	GGGCGCTCACCCTCGCATTG	0.992432	CDS	+	153934873	NAA10	NAA10_257	0.992432	NGG	0.7	essential_gene_targeting		Guidescan	GGGCGCTCACCCTCGCATTG
259	57554	1	0	0	11	cds-NP_001243048.1_6	0.460312	NC_000023.11	GGCAATTCACCTCCGAGCTC	0.560607	CDS	-	153930122	NAA10	NAA10_230	0.560607	NGG	0.6	essential_gene_targeting		Guidescan	GGCAATTCACCTCCGAGCTC
260	57555	1	0	0	11	cds-NP_001243048.1_6	0.499677	NC_000023.11	GCTCTCCACCTTGTTCTCGA	0.522586	CDS	+	153930148	NAA10	NAA10_227	0.522586	NGG	0.55	essential_gene_targeting		Guidescan	GCTCTCCACCTTGTTCTCGA
261	57556	1	0	0	6	cds-NP_001243048.1_5	0.611045	NC_000023.11	CATGCAGGCGCTTACCTCGT	0.684963	CDS	+	153930747	NAA10	NAA10_244	0.51174	NGG	0.6	essential_gene_targeting		Guidescan	GATGCAGGCGCTTACCTCGT
262	57557	1	0	0	4	cds-NP_001243048.1_5	0.625347	NC_000023.11	CCTCGTCGGCCATCTGAGTG	0.512606	CDS	+	153930761	NAA10	NAA10_225	0.490368	NGG	0.65	essential_gene_targeting		Guidescan	GCTCGTCGGCCATCTGAGTG
263	57558	1	0	1	4	cds-NP_001243048.1_5	0.668551	NC_000023.11	CCTCACTCAGATGGCCGACG	0.636711	CDS	-	153930761	NAA10	NAA10_241	0.480639	NGG	0.65	essential_gene_targeting		Guidescan	GCTCACTCAGATGGCCGACG
264	59998	1	0	1	6	cds-NP_066565.1_3	0.615655	NC_000017.11	GGACCTGGGCGATCGTGGTG	0.704444	CDS	+	45093781	NMT1	NMT1_848	0.704444	NGG	0.7	essential_gene_targeting		Guidescan	GGACCTGGGCGATCGTGGTG
265	59999	1	0	0	8	cds-NP_066565.1_3	0.538368	NC_000017.11	GCTTTGGACCTGGGCGATCG	0.730242	CDS	+	45093776	NMT1	NMT1_853	0.730242	NGG	0.65	essential_gene_targeting		Guidescan	GCTTTGGACCTGGGCGATCG
266	60000	1	0	0	10	cds-NP_066565.1_7	0.665024	NC_000017.11	GAAGCTCTACCGACTGCCAG	0.645069	CDS	+	45099491	NMT1	NMT1_833	0.645069	NGG	0.6	essential_gene_targeting		Guidescan	GAAGCTCTACCGACTGCCAG
267	60001	1	0	0	3	cds-NP_066565.1_6	0.663983	NC_000017.11	GTGGTACTACCAAAGCCCGT	0.627984	CDS	+	45098520	NMT1	NMT1_830	0.627984	NGG	0.55	essential_gene_targeting		Guidescan	GTGGTACTACCAAAGCCCGT
268	60002	1	0	0	14	cds-NP_066565.1_8	0.579317	NC_000017.11	GAATATCATCGACACTTTCG	0.621284	CDS	+	45103093	NMT1	NMT1_826	0.621284	NGG	0.4	essential_gene_targeting		Guidescan	GAATATCATCGACACTTTCG
269	60003	1	0	0	5	cds-NP_066565.1_5	0.681892	NC_000017.11	GGGTTCGAGTGGTCTCAAGT	0.615585	CDS	+	45097168	NMT1	NMT1_825	0.615585	NGG	0.55	essential_gene_targeting		Guidescan	GGGTTCGAGTGGTCTCAAGT
270	60211	1	0	0	4	cds-NP_006383.2_9	0.63498	NC_000020.11	GGTGCCCACGAGTGTATTCG	0.88798	CDS	+	2656774	NOP56	NOP56_251	0.88798	NGG	0.6	essential_gene_targeting		Guidescan	GGTGCCCACGAGTGTATTCG
271	60212	1	0	0	6	cds-NP_006383.2_5	0.538018	NC_000020.11	GATGCCTCACGGTCCTCCAT	0.715207	CDS	+	2655490	NOP56	NOP56_240	0.715207	NGG	0.6	essential_gene_targeting		Guidescan	GATGCCTCACGGTCCTCCAT
272	60213	1	0	0	11	cds-NP_006383.2_1	0.561302	NC_000020.11	GTGCTGTTTGAGCACGCGGT	0.660447	CDS	+	2652853	NOP56	NOP56_234	0.660447	NGG	0.6	essential_gene_targeting		Guidescan	GTGCTGTTTGAGCACGCGGT
273	60214	1	0	0	8	cds-NP_006383.2_1	0.694459	NC_000020.11	GCACGTGCTGTTTGAGCACG	0.654893	CDS	+	2652849	NOP56	NOP56_233	0.654893	NGG	0.6	essential_gene_targeting		Guidescan	GCACGTGCTGTTTGAGCACG
274	60215	1	0	0	4	cds-NP_006383.2_2	0.547802	NC_000020.11	CCACAGCATCGTTCGTCTGG	0.815419	CDS	+	2653310	NOP56	NOP56_245	0.583333	NGG	0.6	essential_gene_targeting		Guidescan	GCACAGCATCGTTCGTCTGG
275	60216	1	0	0	2	cds-NP_006383.2_5	0.467264	NC_000020.11	CGGGTATCACTTTCCGGAGC	0.89011	CDS	+	2655333	NOP56	NOP56_252	0.571568	NGG	0.6	essential_gene_targeting		Guidescan	GGGGTATCACTTTCCGGAGC
276	61381	1	0	0	8	cds-NP_006591.1_4	0.459403	NC_000001.11	CACTCACGTCCAGCTCCGAC	0.526615	CDS	-	26942760	NUDC	NUDC_164	0.482428	NGG	0.65	essential_gene_targeting		Guidescan	GACTCACGTCCAGCTCCGAC
277	61382	1	0	2	7	cds-NP_006591.1_4	0.34913	NC_000001.11	GTCTGGGTCCAGCGGTAATT	0.492808	CDS	-	26942737	NUDC	NUDC_160	0.492808	NGG	0.55	essential_gene_targeting		Guidescan	GTCTGGGTCCAGCGGTAATT
278	61383	1	0	1	20	cds-XP_016855583.1	0.476607	NC_000001.11	TGTCTGTTTCAATTCGGGAG	0.447064	CDS	+	26911174	NUDC	NUDC_150	0.430834	NGG	0.45	essential_gene_targeting		Guidescan	GGTCTGTTTCAATTCGGGAG
279	61384	1	0	0	12	cds-XP_016855583.1	0.444161	NC_000001.11	AAGCCCAATCACAGCCAATC	0.577162	CDS	-	26911204	NUDC	NUDC_174	0.366975	NGG	0.5	essential_gene_targeting		Guidescan	GAGCCCAATCACAGCCAATC
280	61385	1	0	1	4	cds-NP_006591.1_8	0.510605	NC_000001.11	CGGATGTTGATCCATGAACC	0.592935	CDS	-	26946125	NUDC	NUDC_175	0.336308	NGG	0.5	essential_gene_targeting		Guidescan	GGGATGTTGATCCATGAACC
281	61386	1	0	1	19	cds-NP_006591.1_8	0.503376	NC_000001.11	CAGGTTCATGGATCAACATC	0.404188	CDS	+	26946126	NUDC	NUDC_141	0.312371	NGG	0.45	essential_gene_targeting		Guidescan	GAGGTTCATGGATCAACATC
282	61399	1	0	0	12	cds-NP_056147.2_4	0.54528	NC_000007.14	GCCATGCTCGTACCAGCTCA	0.635954	CDS	+	44392283	NUDCD3	NUDCD3_1290	0.635954	NGG	0.6	essential_gene_targeting		Guidescan	GCCATGCTCGTACCAGCTCA
283	61400	1	0	0	5	cds-NP_056147.2_4	0.497894	NC_000007.14	GTATTGGTGGAACGCCATCC	0.836433	CDS	-	44392439	NUDCD3	NUDCD3_1319	0.836433	NGG	0.55	essential_gene_targeting		Guidescan	GTATTGGTGGAACGCCATCC
284	61401	1	0	1	6	cds-NP_056147.2	0.497547	NC_000007.14	GGAAGCCCATGCGGTCCGAT	0.680034	CDS	+	44490440	NUDCD3	NUDCD3_1299	0.680034	NGG	0.65	essential_gene_targeting		Guidescan	GGAAGCCCATGCGGTCCGAT
285	61402	1	0	1	9	cds-NP_056147.2_2	0.621251	NC_000007.14	GTCACAGGACTATACTGACC	0.62024	CDS	-	44427614	NUDCD3	NUDCD3_1285	0.62024	NGG	0.5	essential_gene_targeting		Guidescan	GTCACAGGACTATACTGACC
286	61403	1	0	0	3	cds-NP_056147.2_5	0.487583	NC_000007.14	GTCGAATCGCTGGCCTCGGA	0.965681	CDS	+	44386052	NUDCD3	NUDCD3_1334	0.965681	NGG	0.65	essential_gene_targeting		Guidescan	GTCGAATCGCTGGCCTCGGA
287	61404	1	0	0	12	cds-NP_056147.2_2	0.577309	NC_000007.14	GACAGCACCATTGTAACTGT	0.589142	CDS	+	44427654	NUDCD3	NUDCD3_1274	0.589142	NGG	0.45	essential_gene_targeting		Guidescan	GACAGCACCATTGTAACTGT
288	61537	1	0	0	1	cds-NP_113611.2_5	0.727077	NC_000001.11	GTTAAACGCCGCACACCAGG	0.914393	CDS	+	163338045	NUF2	NUF2_145	0.914393	NGG	0.6	essential_gene_targeting		Guidescan	GTTAAACGCCGCACACCAGG
289	61538	1	0	0	3	cds-NP_113611.2_12	0.624449	NC_000001.11	CTGCCTTTTCAATACCGTCG	0.613071	CDS	-	163355372	NUF2	NUF2_132	0.540744	NGG	0.5	essential_gene_targeting		Guidescan	GTGCCTTTTCAATACCGTCG
290	61539	1	0	0	3	cds-NP_113611.2_5	0.58264	NC_000001.11	ACAGTTAAACGCCGCACACC	0.77198	CDS	+	163338042	NUF2	NUF2_142	0.510091	NGG	0.55	essential_gene_targeting		Guidescan	GCAGTTAAACGCCGCACACC
291	61540	1	0	0	11	cds-NP_113611.2	0.395179	NC_000001.11	ACGTAACCACCTTTTACCTT	0.574494	CDS	-	163326168	NUF2	NUF2_130	0.511499	NGG	0.4	essential_gene_targeting		Guidescan	GCGTAACCACCTTTTACCTT
292	61541	1	0	0	6	cds-NP_113611.2_4	0.373637	NC_000001.11	AGCATGCCGTGAAACGTATA	0.744883	CDS	+	163336808	NUF2	NUF2_139	0.464015	NGG	0.45	essential_gene_targeting		Guidescan	GGCATGCCGTGAAACGTATA
293	61542	1	0	1	5	cds-NP_113611.2_12	0.532589	NC_000001.11	ATACCACGACGGTATTGAAA	0.659695	CDS	+	163355369	NUF2	NUF2_138	0.460397	NGG	0.4	essential_gene_targeting		Guidescan	GTACCACGACGGTATTGAAA
294	61597	1	0	0	8	cds-NP_001265241.1	0.499399	NC_000005.10	GCCGTCTTCTTTGTTGGGCG	0.644767	CDS	-	37370952	NUP155	NUP155_481	0.644767	NGG	0.6	essential_gene_targeting		Guidescan	GCCGTCTTCTTTGTTGGGCG
295	61598	1	0	1	10	cds-NP_001265241.1_26	0.621721	NC_000005.10	GGAGCCACATCTAGTCCGAA	0.572488	CDS	-	37303374	NUP155	NUP155_464	0.572488	NGG	0.55	essential_gene_targeting		Guidescan	GGAGCCACATCTAGTCCGAA
296	61599	1	0	0	9	cds-NP_001265241.1_1	0.422194	NC_000005.10	CTTCGGATGGAACTGATCTC	0.587636	CDS	+	37364284	NUP155	NUP155_467	0.560098	NGG	0.5	essential_gene_targeting		Guidescan	GTTCGGATGGAACTGATCTC
297	61600	1	0	0	9	cds-NP_001265241.1_33	0.488155	NC_000005.10	GTAGCAGTACAAGCCATCAC	0.517854	CDS	-	37291942	NUP155	NUP155_454	0.517854	NGG	0.5	essential_gene_targeting		Guidescan	GTAGCAGTACAAGCCATCAC
298	61601	1	0	0	9	cds-NP_001265241.1_10	0.519747	NC_000005.10	AGTGTATTAGGCCGTGCTAA	0.586443	CDS	+	37341181	NUP155	NUP155_466	0.513447	NGG	0.45	essential_gene_targeting		Guidescan	GGTGTATTAGGCCGTGCTAA
299	61602	1	0	2	16	cds-NP_001265241.1_19	0.614142	NC_000005.10	GTAGCACTGACTCTAGCAGT	0.506602	CDS	+	37324064	NUP155	NUP155_453	0.506602	NGG	0.5	essential_gene_targeting		Guidescan	GTAGCACTGACTCTAGCAGT
300	61705	1	0	0	2	cds-NP_001229724.1_17	0.663767	NC_000016.10	GATACCATACCGAACGTCTG	0.991575	CDS	+	56844542	NUP93	NUP93_928	0.991575	NGG	0.5	essential_gene_targeting		Guidescan	GATACCATACCGAACGTCTG
301	61706	1	0	0	6	cds-NP_001229724.1_6	0.603716	NC_000016.10	GCTCCGGCTGCATTACCGTA	0.786581	CDS	+	56831865	NUP93	NUP93_910	0.786581	NGG	0.6	essential_gene_targeting		Guidescan	GCTCCGGCTGCATTACCGTA
302	61707	1	0	0	4	cds-NP_055484.3	0.646354	NC_000016.10	GTGTTAGGGTACGGGAACGC	0.707566	CDS	-	56748372	NUP93	NUP93_896	0.707566	NGG	0.6	essential_gene_targeting		Guidescan	GTGTTAGGGTACGGGAACGC
303	61708	1	0	0	2	cds-NP_001229724.1_6	0.532736	NC_000016.10	GGGCCCTACGGTAATGCAGC	0.9	CDS	-	56831868	NUP93	NUP93_922	0.9	NGG	0.65	essential_gene_targeting		Guidescan	GGGCCCTACGGTAATGCAGC
304	61709	1	0	0	4	cds-NP_001229724.1_17	0.563295	NC_000016.10	GTGTCCCCAGACGTTCGGTA	0.662755	CDS	-	56844546	NUP93	NUP93_887	0.662755	NGG	0.6	essential_gene_targeting		Guidescan	GTGTCCCCAGACGTTCGGTA
305	61710	1	0	1	6	cds-NP_055484.3	0.528312	NC_000016.10	GGACGTGCGTGTTAGGGTAC	0.699436	CDS	-	56748380	NUP93	NUP93_891	0.699436	NGG	0.6	essential_gene_targeting		Guidescan	GGACGTGCGTGTTAGGGTAC
306	62142	1	0	1	5	cds-NP_001003941.1_3	0.639457	NC_000007.14	GGAGATCATCCGTCGGCTGG	0.832691	CDS	+	44666829	OGDH	OGDH_676	0.832691	NGG	0.65	essential_gene_targeting		Guidescan	GGAGATCATCCGTCGGCTGG
307	62143	1	0	0	8	cds-NP_001003941.1_7	0.633935	NC_000007.14	GCGTGCAAGGCAGATCGTCA	0.815553	CDS	+	44676166	OGDH	OGDH_673	0.815553	NGG	0.6	essential_gene_targeting		Guidescan	GCGTGCAAGGCAGATCGTCA
308	62144	1	0	0	2	cds-NP_001158508.1_17	0.623155	NC_000007.14	GGATCTGGCGTCGTAGCACG	0.793144	CDS	-	44700226	OGDH	OGDH_669	0.793144	NGG	0.65	essential_gene_targeting		Guidescan	GGATCTGGCGTCGTAGCACG
309	62145	1	0	0	8	cds-NP_001003941.1	0.696763	NC_000007.14	GACTAGTTCGAACTATGTGG	0.729892	CDS	+	44624498	OGDH	OGDH_661	0.729892	NGG	0.45	essential_gene_targeting		Guidescan	GACTAGTTCGAACTATGTGG
310	62146	1	0	0	6	cds-NP_001158508.1_19	0.600341	NC_000007.14	GGAGCGCAAAGCACGCGACA	0.724952	CDS	+	44707333	OGDH	OGDH_660	0.724952	NGG	0.65	essential_gene_targeting		Guidescan	GGAGCGCAAAGCACGCGACA
311	62147	1	0	0	4	cds-NP_001158508.1_10	0.575183	NC_000007.14	GCGCAACGGCCACAACGAGA	0.769737	CDS	+	44694434	OGDH	OGDH_665	0.769737	NGG	0.65	essential_gene_targeting		Guidescan	GCGCAACGGCCACAACGAGA
312	62196	1	0	0	1	cds-NP_858058.1_9	0.622722	NC_000023.11	GGCACGCGTATAACACTGCA	0.857491	CDS	-	71557025	OGT	OGT_734	0.857491	NGG	0.55	essential_gene_targeting		Guidescan	GGCACGCGTATAACACTGCA
313	62197	1	0	0	4	cds-NP_858058.1_18	0.567971	NC_000023.11	GTAACCACCCGTTCTCAGTA	0.812891	CDS	+	71564648	OGT	OGT_725	0.812891	NGG	0.5	essential_gene_targeting		Guidescan	GTAACCACCCGTTCTCAGTA
314	62198	1	0	0	13	cds-NP_858058.1_6	0.633312	NC_000023.11	GCTTGTGTATACTATGAGCA	0.622745	CDS	+	71555256	OGT	OGT_692	0.622745	NGG	0.4	essential_gene_targeting		Guidescan	GCTTGTGTATACTATGAGCA
315	62199	1	0	0	8	cds-NP_858058.1_12	0.495232	NC_000023.11	GGATATGTGAGTTCCGACTT	0.885733	CDS	+	71559338	OGT	OGT_738	0.885733	NGG	0.45	essential_gene_targeting		Guidescan	GGATATGTGAGTTCCGACTT
316	62200	1	0	0	3	cds-NP_858058.1	0.488959	NC_000023.11	GCTCCAGATGGCGTCTTCCG	0.733581	CDS	+	71533292	OGT	OGT_715	0.733581	NGG	0.65	essential_gene_targeting		Guidescan	GCTCCAGATGGCGTCTTCCG
317	62201	1	0	0	11	cds-NP_858058.1_6	0.600921	NC_000023.11	GCTCATAGTATACACAAGCC	0.585903	CDS	-	71555252	OGT	OGT_681	0.585903	NGG	0.45	essential_gene_targeting		Guidescan	GCTCATAGTATACACAAGCC
318	66433	1	0	1	3	cds-NP_002583.1	0.592916	NC_000020.11	GTCGAAGCCCTCAGACCGCA	0.727709	CDS	+	5119624	PCNA	PCNA_78	0.727709	NGG	0.65	essential_gene_targeting		Guidescan	GTCGAAGCCCTCAGACCGCA
319	66434	1	0	1	5	cds-NP_002583.1	0.501551	NC_000020.11	GCTCTGCAGGTTTACACCGC	0.671805	CDS	+	5119681	PCNA	PCNA_76	0.671805	NGG	0.6	essential_gene_targeting		Guidescan	GCTCTGCAGGTTTACACCGC
320	66435	1	0	0	1	cds-NP_002583.1_1	0.461717	NC_000020.11	CGAAGATAACGCGGATACCT	0.987278	CDS	-	5118789	PCNA	PCNA_87	0.583333	NGG	0.5	essential_gene_targeting		Guidescan	GGAAGATAACGCGGATACCT
321	66436	1	0	0	3	cds-NP_002583.1_1	0.694393	NC_000020.11	ACTAAGGGCCGAAGATAACG	0.76508	CDS	-	5118798	PCNA	PCNA_83	0.505605	NGG	0.5	essential_gene_targeting		Guidescan	GCTAAGGGCCGAAGATAACG
322	66437	1	0	0	14	cds-NP_002583.1	0.667002	NC_000020.11	GAGCTGCACCAAAGAGACGT	0.475253	CDS	+	5119648	PCNA	PCNA_63	0.475253	NGG	0.55	essential_gene_targeting		Guidescan	GAGCTGCACCAAAGAGACGT
323	66438	1	0	1	4	cds-NP_002583.1	0.470042	NC_000020.11	TGTCGAAGCCCTCAGACCGC	0.685207	CDS	+	5119623	PCNA	PCNA_77	0.469889	NGG	0.65	essential_gene_targeting		Guidescan	GGTCGAAGCCCTCAGACCGC
324	70332	1	0	0	4	cds-NP_056240.2_29	0.680213	NC_000002.12	GGTAGTCATCTATGAACGGG	0.852259	CDS	+	86031361	POLR1A	POLR1A_1441	0.852259	NGG	0.5	essential_gene_targeting		Guidescan	GGTAGTCATCTATGAACGGG
325	70333	1	0	0	2	cds-NP_056240.2_14	0.657262	NC_000002.12	GGGACTCGCACATCGAGTCA	0.970126	CDS	+	86054141	POLR1A	POLR1A_1460	0.970126	NGG	0.6	essential_gene_targeting		Guidescan	GGGACTCGCACATCGAGTCA
326	70334	1	0	1	0	cds-NP_056240.2_30	0.59071	NC_000002.12	GCCGTCATCTATGCGACCAA	1	CDS	-	86030301	POLR1A	POLR1A_1471	1	NGG	0.55	essential_gene_targeting		Guidescan	GCCGTCATCTATGCGACCAA
327	70335	1	0	0	3	cds-NP_056240.2_15	0.595954	NC_000002.12	GCAGGTTAGAACCTTGCCGC	0.702966	CDS	+	86052868	POLR1A	POLR1A_1404	0.702966	NGG	0.6	essential_gene_targeting		Guidescan	GCAGGTTAGAACCTTGCCGC
328	70336	1	0	0	5	cds-NP_056240.2_1	0.556738	NC_000002.12	GGCCCAAAGCTAAATCGTAC	0.910187	CDS	+	86100080	POLR1A	POLR1A_1449	0.910187	NGG	0.5	essential_gene_targeting		Guidescan	GGCCCAAAGCTAAATCGTAC
329	70337	1	0	0	6	cds-NP_056240.2_27	0.693256	NC_000002.12	GCGGGATCTGGACAACGCTG	0.685597	CDS	-	86033677	POLR1A	POLR1A_1398	0.685597	NGG	0.65	essential_gene_targeting		Guidescan	GCGGGATCTGGACAACGCTG
330	70374	1	0	2	15	cds-NP_000928.1_29	0.395969	NC_000017.11	GACTGGTTGGGGTGTACTTG	0.360208	CDS	-	7513773	POLR2A	POLR2A_2	0.360208	NGG	0.55	essential_gene_targeting		Guidescan	GACTGGTTGGGGTGTACTTG
331	70375	1	0	2	31	cds-NP_000928.1_28	0.337934	NC_000017.11	GGTGTACTTGTGGGTGAGGT	0.221117	CDS	-	7513763	POLR2A	POLR2A_1	0.221117	NGG	0.55	essential_gene_targeting		Guidescan	GGTGTACTTGTGGGTGAGGT
332	70376	1	0	4	26	cds-NP_000928.1_28	0.386165	NC_000017.11	GTGTACTTGTGGGTGAGGTT	0.209927	CDS	-	7513762	POLR2A	POLR2A_0	0.209927	NGG	0.5	essential_gene_targeting		Guidescan	GTGTACTTGTGGGTGAGGTT
333	70386	1	0	0	1	cds-NP_116558.1_1	0.636548	NC_000016.10	GGTGGCCAATTCGATTCGGA	0.822785	CDS	+	57463028	POLR2C	POLR2C_184	0.822785	NGG	0.55	essential_gene_targeting		Guidescan	GGTGGCCAATTCGATTCGGA
334	70387	1	0	0	10	cds-NP_116558.1_4	0.55942	NC_000016.10	GTGAACTCCACCGAGCACTC	0.723689	CDS	-	57469188	POLR2C	POLR2C_178	0.723689	NGG	0.6	essential_gene_targeting		Guidescan	GTGAACTCCACCGAGCACTC
335	70388	1	0	0	2	cds-NP_116558.1_1	0.551371	NC_000016.10	GGGTGGCCAATTCGATTCGG	0.732972	CDS	+	57463027	POLR2C	POLR2C_179	0.732972	NGG	0.6	essential_gene_targeting		Guidescan	GGGTGGCCAATTCGATTCGG
336	70389	1	0	0	7	cds-NP_116558.1_4	0.657248	NC_000016.10	GTTCTGCCCCGAGTGCTCGG	0.64497	CDS	+	57469181	POLR2C	POLR2C_168	0.64497	NGG	0.7	essential_gene_targeting		Guidescan	GTTCTGCCCCGAGTGCTCGG
337	70390	1	0	0	0	cds-NP_116558.1_4	0.486242	NC_000016.10	GAGACGTGACATGTCGCGTC	1	CDS	-	57469235	POLR2C	POLR2C_189	1	NGG	0.6	essential_gene_targeting		Guidescan	GAGACGTGACATGTCGCGTC
338	70391	1	0	1	6	cds-NP_116558.1_4	0.58951	NC_000016.10	GCACTGACCGGAATGACCCG	0.604646	CDS	-	57469278	POLR2C	POLR2C_165	0.604646	NGG	0.65	essential_gene_targeting		Guidescan	GCACTGACCGGAATGACCCG
339	70416	1	0	0	7	cds-NP_001265627.1_4	0.475881	NC_000003.12	GTGCTCCAGAATCACGGGAT	0.645234	CDS	+	184368139	POLR2H	POLR2H_386	0.645234	NGG	0.55	essential_gene_targeting		Guidescan	GTGCTCCAGAATCACGGGAT
340	70417	1	0	1	1	cds-NP_001265627.1_4	0.447355	NC_000003.12	GCTCTGCGTACGTGTCCTAT	0.843007	CDS	+	184368175	POLR2H	POLR2H_425	0.843007	NGG	0.55	essential_gene_targeting		Guidescan	GCTCTGCGTACGTGTCCTAT
341	70418	1	0	0	7	cds-NP_001265627.1_4	0.455593	NC_000003.12	CTCGAATCCATGCAGGTTGT	0.611566	CDS	-	184368226	POLR2H	POLR2H_378	0.547112	NGG	0.5	essential_gene_targeting		Guidescan	GTCGAATCCATGCAGGTTGT
342	70419	1	0	0	10	cds-NP_001265627.1_4	0.680251	NC_000003.12	CAACCTGCATGGATTCGAGG	0.585318	CDS	+	184368230	POLR2H	POLR2H_372	0.448699	NGG	0.55	essential_gene_targeting		Guidescan	GAACCTGCATGGATTCGAGG
343	70420	1	0	0	11	cds-NP_001265627.1_1	0.518206	NC_000003.12	TCACAATGCAGTCGAGACAC	0.631463	CDS	-	184364961	POLR2H	POLR2H_383	0.433845	NGG	0.5	essential_gene_targeting		Guidescan	GCACAATGCAGTCGAGACAC
344	70421	1	0	0	13	cds-NP_001265627.1_2	0.534159	NC_000003.12	GCTAGTACCTTGTATGAAGA	0.433194	CDS	+	184365155	POLR2H	POLR2H_324	0.433194	NGG	0.4	essential_gene_targeting		Guidescan	GCTAGTACCTTGTATGAAGA
345	70455	1	0	0	5	cds-NP_008986.2_1	0.600586	NC_000010.11	GTCGAGCACCCCATATAGCA	0.752458	CDS	+	78026102	POLR3A	POLR3A_802	0.752458	NGG	0.55	essential_gene_targeting		Guidescan	GTCGAGCACCCCATATAGCA
346	70456	1	0	0	2	cds-NP_008986.2_18	0.570983	NC_000010.11	GTCGACTAGACCTTCCCGGC	0.884628	CDS	+	78000016	POLR3A	POLR3A_820	0.884628	NGG	0.65	essential_gene_targeting		Guidescan	GTCGACTAGACCTTCCCGGC
347	70457	1	0	0	3	cds-NP_008986.2_6	0.584132	NC_000010.11	GGCTTCGTCCAACGCCTGAA	0.638223	CDS	-	78021867	POLR3A	POLR3A_783	0.638223	NGG	0.6	essential_gene_targeting		Guidescan	GGCTTCGTCCAACGCCTGAA
348	70458	1	0	0	10	cds-NP_008986.2_27	0.557867	NC_000010.11	GGTGCCCTTCACACCGTGTG	0.595943	CDS	+	77982180	POLR3A	POLR3A_773	0.595943	NGG	0.65	essential_gene_targeting		Guidescan	GGTGCCCTTCACACCGTGTG
349	70459	1	0	0	7	cds-NP_008986.2_22	0.468559	NC_000010.11	GCCCCGTGTGCTGTACCAGC	0.640026	CDS	-	77985963	POLR3A	POLR3A_784	0.640026	NGG	0.7	essential_gene_targeting		Guidescan	GCCCCGTGTGCTGTACCAGC
350	70460	1	0	0	6	cds-NP_008986.2_15	0.651089	NC_000010.11	GTACATCGAAGCCCTGAACA	0.574387	CDS	-	78004762	POLR3A	POLR3A_764	0.574387	NGG	0.5	essential_gene_targeting		Guidescan	GTACATCGAAGCCCTGAACA
351	70611	1	0	0	1	cds-NP_057002.2_1	0.62036	NC_000012.12	GCCGAAAGTTCCGTGCACCC	1	CDS	+	120581142	POP5	POP5_108	1	NGG	0.65	essential_gene_targeting		Guidescan	GCCGAAAGTTCCGTGCACCC
352	70612	1	0	0	7	cds-NP_057002.2_1	0.54243	NC_000012.12	GACACGATCGCCAGGGTGCA	0.63572	CDS	-	120581152	POP5	POP5_94	0.63572	NGG	0.65	essential_gene_targeting		Guidescan	GACACGATCGCCAGGGTGCA
353	70613	1	0	0	4	cds-NP_057002.2_1	0.451355	NC_000012.12	GAACTCGGTCATCGAGGCTT	0.581201	CDS	+	120581192	POP5	POP5_92	0.581201	NGG	0.55	essential_gene_targeting		Guidescan	GAACTCGGTCATCGAGGCTT
354	70614	1	0	0	4	cds-NP_057002.2	0.511013	NC_000012.12	CCATGGTGCGGTTCAAGCAC	0.71369	CDS	-	120581341	POP5	POP5_98	0.548753	NGG	0.6	essential_gene_targeting		Guidescan	GCATGGTGCGGTTCAAGCAC
355	70615	1	0	0	6	cds-NP_057002.2_1	0.559759	NC_000012.12	CTCGGTCATCGAGGCTTAGG	0.529785	CDS	+	120581195	POP5	POP5_90	0.565865	NGG	0.6	essential_gene_targeting		Guidescan	GTCGGTCATCGAGGCTTAGG
356	70616	1	0	1	6	cds-NP_057002.2_1	0.537151	NC_000012.12	GTACGAGGCTGCTCAGAACT	0.52113	CDS	+	120581177	POP5	POP5_88	0.52113	NGG	0.55	essential_gene_targeting		Guidescan	GTACGAGGCTGCTCAGAACT
357	72363	1	0	0	1	cds-NP_001336686.1_4	0.723623	NC_000001.11	GATCCCGAAGTATTGACCGG	0.888199	CDS	+	108699328	PRPF38B	PRPF38B_366	0.888199	NGG	0.55	essential_gene_targeting		Guidescan	GATCCCGAAGTATTGACCGG
358	72364	1	0	0	2	cds-NP_001336686.1_1	0.609911	NC_000001.11	GTTCGAGGTGTTGGAACAGG	1	CDS	+	108696042	PRPF38B	PRPF38B_384	1	NGG	0.55	essential_gene_targeting		Guidescan	GTTCGAGGTGTTGGAACAGG
359	72365	1	0	0	7	cds-NP_001336686.1_4	0.615	NC_000001.11	GACCTTCTTGGGGACCTCCG	0.715577	CDS	-	108699183	PRPF38B	PRPF38B_345	0.715577	NGG	0.65	essential_gene_targeting		Guidescan	GACCTTCTTGGGGACCTCCG
360	72366	1	0	0	1	cds-NP_060531.2	0.561527	NC_000001.11	GCGAGTTGCCTGTCAGCGCG	0.786885	CDS	-	108692605	PRPF38B	PRPF38B_357	0.786885	NGG	0.7	essential_gene_targeting		Guidescan	GCGAGTTGCCTGTCAGCGCG
361	72367	1	0	1	2	cds-NP_060531.2_1	0.542602	NC_000001.11	GGTCACGCACGTTGAACCAT	0.770122	CDS	+	108695700	PRPF38B	PRPF38B_356	0.770122	NGG	0.55	essential_gene_targeting		Guidescan	GGTCACGCACGTTGAACCAT
362	72368	1	0	0	6	cds-NP_060531.2	0.496993	NC_000001.11	GCGACGACAGGATGTTGGTC	0.623714	CDS	-	108692776	PRPF38B	PRPF38B_330	0.623714	NGG	0.6	essential_gene_targeting		Guidescan	GCGACGACAGGATGTTGGTC
363	73063	1	0	0	7	cds-NP_002785.1	0.466778	NC_000001.11	GAGGCGACAAGAACATAGTC	0.653265	CDS	+	35641382	PSMB2	PSMB2_289	0.653265	NGG	0.5	essential_gene_targeting		Guidescan	GAGGCGACAAGAACATAGTC
364	73064	1	0	0	6	cds-NP_002785.1	0.577335	NC_000001.11	GAGTACCTCATCGGTATCCA	0.54376	CDS	-	35641406	PSMB2	PSMB2_276	0.54376	NGG	0.5	essential_gene_targeting		Guidescan	GAGTACCTCATCGGTATCCA
365	73065	1	0	0	5	cds-NP_002785.1	0.436755	NC_000001.11	ATGTTCTTGTCGCCTCCGAC	0.753036	CDS	-	35641375	PSMB2	PSMB2_299	0.511274	NGG	0.55	essential_gene_targeting		Guidescan	GTGTTCTTGTCGCCTCCGAC
366	73066	1	0	0	0	cds-NP_001186708.1_3	0.629648	NC_000001.11	TCGGTGTGTAGTATCGGTCG	1	CDS	+	35609245	PSMB2	PSMB2_306	0.5	NGG	0.55	essential_gene_targeting		Guidescan	GCGGTGTGTAGTATCGGTCG
367	73067	1	0	0	13	cds-NP_001186708.1_2	0.430311	NC_000001.11	GGCTGACTGTCTTCGGAGTC	0.485053	CDS	-	35631272	PSMB2	PSMB2_269	0.485053	NGG	0.6	essential_gene_targeting		Guidescan	GGCTGACTGTCTTCGGAGTC
368	73068	1	0	0	11	cds-NP_002785.1	0.534043	NC_000001.11	TGTTCTTGTCGCCTCCGACC	0.499399	CDS	-	35641374	PSMB2	PSMB2_272	0.480638	NGG	0.6	essential_gene_targeting		Guidescan	GGTTCTTGTCGCCTCCGACC
369	73707	1	0	0	3	cds-NP_001291411.1_8	0.615518	NC_000003.12	GTACAGTGACGAGGCCTCGT	0.876149	CDS	-	47407786	PTPN23	PTPN23_967	0.876149	NGG	0.6	essential_gene_targeting		Guidescan	GTACAGTGACGAGGCCTCGT
370	73708	1	0	0	1	cds-NP_001291411.1_3	0.601626	NC_000003.12	GATCTACTACTTCGCAGCCG	0.890909	CDS	+	47406584	PTPN23	PTPN23_971	0.890909	NGG	0.55	essential_gene_targeting		Guidescan	GATCTACTACTTCGCAGCCG
371	73709	1	0	0	1	cds-NP_001291411.1_13	0.574226	NC_000003.12	GTCGCTGAGTACCCGCCGCA	0.995483	CDS	-	47409534	PTPN23	PTPN23_980	0.995483	NGG	0.7	essential_gene_targeting		Guidescan	GTCGCTGAGTACCCGCCGCA
372	73710	1	0	0	4	cds-NP_001291411.1_14	0.687322	NC_000003.12	GTCCTCATAGGCTTCATACG	0.676037	CDS	-	47409683	PTPN23	PTPN23_940	0.676037	NGG	0.5	essential_gene_targeting		Guidescan	GTCCTCATAGGCTTCATACG
373	73711	1	0	0	1	cds-NP_001291411.1_13	0.537518	NC_000003.12	GCAGTACGCAGCCGTGCGGC	0.978046	CDS	+	47409523	PTPN23	PTPN23_978	0.978046	NGG	0.75	essential_gene_targeting		Guidescan	GCAGTACGCAGCCGTGCGGC
374	73712	1	0	1	8	cds-NP_001291411.1_16	0.526498	NC_000003.12	GCTCAGCACGCGCTCCACAT	0.647842	CDS	-	47411876	PTPN23	PTPN23_934	0.647842	NGG	0.65	essential_gene_targeting		Guidescan	GCTCAGCACGCGCTCCACAT
375	73935	1	0	0	2	cds-NP_001258025.1	0.6044	NC_000008.11	GGGCTCACTTACGAGAGCTA	0.946463	CDS	+	143829267	PUF60	PUF60_59	0.946463	NGG	0.55	essential_gene_targeting		Guidescan	GGGCTCACTTACGAGAGCTA
376	73936	1	0	0	1	cds-NP_001258025.1	0.568186	NC_000008.11	CGACGGACGCAAGATGGCGA	0.770781	CDS	-	143829293	PUF60	PUF60_45	0.426038	NGG	0.65	essential_gene_targeting		Guidescan	GGACGGACGCAAGATGGCGA
377	73937	1	0	2	12	exon-XM_017013234.1-1	0.536042	NC_000008.11	TTCGGGTTGATGGGATCAGA	0.203396	exon	-	143828866	PUF60	PUF60_8	0.213367	NGG	0.5	essential_gene_targeting		Guidescan	GTCGGGTTGATGGGATCAGA
378	73938	1	0	1	32	exon-XM_017013234.1-1	0.580982	NC_000008.11	CGGGTTGATGGGATCAGAAG	0.208774	exon	-	143828864	PUF60	PUF60_9	0.159622	NGG	0.55	essential_gene_targeting		Guidescan	GGGGTTGATGGGATCAGAAG
379	73939	1	0	0	23	exon-NM_001136033.3-1	0.48904	NC_000008.11	GCCCTTGCGGGCGAGCCTGG	0.243533	exon	-	143829004	PUF60	PUF60_10	0.243533	NGG	0.8	essential_gene_targeting		Guidescan	GCCCTTGCGGGCGAGCCTGG
380	73940	1	0	2	9	exon-NM_001136033.3-1	0.502582	NC_000008.11	CCTTGCGGGCGAGCCTGGCG	0.280141	exon	-	143829002	PUF60	PUF60_11	0.295355	NGG	0.8	essential_gene_targeting		Guidescan	GCTTGCGGGCGAGCCTGGCG
381	75178	1	0	1	11	cds-NP_006316.1_2	0.486738	NC_000012.12	GTTTCCGTTTCAGCCACCTT	0.52764	CDS	+	130872989	RAN	RAN_147	0.52764	NGG	0.5	essential_gene_targeting		Guidescan	GTTTCCGTTTCAGCCACCTT
382	75179	1	0	0	11	cds-NP_006316.1	0.422607	NC_000012.12	CAGGGTTACCTACTTTGAAC	0.518697	CDS	-	130872619	RAN	RAN_146	0.418274	NGG	0.45	essential_gene_targeting		Guidescan	GAGGGTTACCTACTTTGAAC
383	75180	1	0	0	9	cds-XP_016875261.1_4	0.412372	NC_000012.12	GCTGTTCAGATTGTTCGGTT	0.381749	CDS	+	130875798	RAN	RAN_132	0.381749	NGG	0.45	essential_gene_targeting		Guidescan	GCTGTTCAGATTGTTCGGTT
384	75181	1	0	0	14	cds-XP_016875261.1_4	0.29664	NC_000012.12	CGGTTTGGCTTGTTTATTCC	0.381353	CDS	+	130875813	RAN	RAN_131	0.343334	NGG	0.45	essential_gene_targeting		Guidescan	GGGTTTGGCTTGTTTATTCC
385	75182	1	0	1	10	cds-NP_006316.1	0.403255	NC_000012.12	TACCTACTTTGAACTGGACC	0.423588	CDS	-	130872613	RAN	RAN_139	0.33745	NGG	0.45	essential_gene_targeting		Guidescan	GACCTACTTTGAACTGGACC
386	75183	1	0	0	12	cds-NP_006316.1_2	0.407977	NC_000012.12	CGTTTCCGTTTCAGCCACCT	0.400864	CDS	+	130872988	RAN	RAN_136	0.327841	NGG	0.55	essential_gene_targeting		Guidescan	GGTTTCCGTTTCAGCCACCT
387	76076	1	0	0	6	cds-NP_055063.1_2	0.656917	NC_000022.11	GAAGAGTGTACTGTCGCATG	0.643903	CDS	+	40964084	RBX1	RBX1_97	0.643903	NGG	0.5	essential_gene_targeting		Guidescan	GAAGAGTGTACTGTCGCATG
388	76077	1	0	0	7	cds-NP_055063.1_3	0.570161	NC_000022.11	TCGCTGGCTCAAAACACGAC	0.614316	CDS	+	40967824	RBX1	RBX1_96	0.470294	NGG	0.55	essential_gene_targeting		Guidescan	GCGCTGGCTCAAAACACGAC
389	76078	1	0	0	10	cds-NP_055063.1	0.36864	NC_000022.11	GCGCCGCTGTTGGTGCCGCT	0.458782	CDS	-	40951425	RBX1	RBX1_86	0.458782	NGG	0.75	essential_gene_targeting		Guidescan	GCGCCGCTGTTGGTGCCGCT
390	76079	1	0	0	7	cds-NP_055063.1	0.537206	NC_000022.11	GCCGCTGTTGGTGCCGCTCG	0.448379	CDS	-	40951423	RBX1	RBX1_84	0.448379	NGG	0.75	essential_gene_targeting		Guidescan	GCCGCTGTTGGTGCCGCTCG
391	76080	1	0	0	6	cds-NP_055063.1_2	0.516009	NC_000022.11	CTTCTGAAGTAGCGGACGCC	0.541983	CDS	-	40964065	RBX1	RBX1_94	0.445255	NGG	0.6	essential_gene_targeting		Guidescan	GTTCTGAAGTAGCGGACGCC
392	76081	1	0	0	8	cds-NP_055063.1_2	0.565013	NC_000022.11	AGAAGAGTGTACTGTCGCAT	0.541687	CDS	+	40964083	RBX1	RBX1_93	0.394993	NGG	0.45	essential_gene_targeting		Guidescan	GGAAGAGTGTACTGTCGCAT
393	78461	1	0	0	2	cds-NP_000966.2_1	0.542078	NC_000001.11	GCGGATGCGAAGTTCCCGCA	0.738939	CDS	-	23692633	RPL11	RPL11_102	0.738939	NGG	0.65	essential_gene_targeting		Guidescan	GCGGATGCGAAGTTCCCGCA
394	78462	1	0	2	7	cds-NP_000966.2_1	0.62749	NC_000001.11	GGATGCGAAGTTCCCGCATG	0.433964	CDS	-	23692631	RPL11	RPL11_93	0.433964	NGG	0.6	essential_gene_targeting		Guidescan	GGATGCGAAGTTCCCGCATG
395	78463	1	0	1	1	cds-NP_000966.2_1	0.481634	NC_000001.11	CGGATGCGAAGTTCCCGCAT	0.744108	CDS	-	23692632	RPL11	RPL11_103	0.416802	NGG	0.6	essential_gene_targeting		Guidescan	GGGATGCGAAGTTCCCGCAT
396	78464	1	0	3	3	cds-NP_000966.2_4	0.593173	NC_000001.11	GCATCGCAGACAAGAAGCGC	0.377305	CDS	+	23695819	RPL11	RPL11_90	0.377305	NGG	0.6	essential_gene_targeting		Guidescan	GCATCGCAGACAAGAAGCGC
397	78465	1	0	3	14	cds-NP_000966.2_4	0.520112	NC_000001.11	GCAGACAAGAAGCGCAGGAC	0.32901	CDS	+	23695824	RPL11	RPL11_83	0.32901	NGG	0.6	essential_gene_targeting		Guidescan	GCAGACAAGAAGCGCAGGAC
398	78466	1	0	5	24	cds-NP_000966.2_3	0.531736	NC_000001.11	TTCATACCACATAGAAGTCC	0.288075	CDS	-	23694775	RPL11	RPL11_76	0.328885	NGG	0.4	essential_gene_targeting		Guidescan	GTCATACCACATAGAAGTCC
399	78521	1	0	2	28	cds-NP_000972.1_4	0.620402	NC_000017.11	TCTGAAAAGAAACTTACGCC	0.47424	CDS	-	39204181	RPL19	RPL19_74	0.371059	NGG	0.4	essential_gene_targeting		Guidescan	GCTGAAAAGAAACTTACGCC
400	78522	1	0	0	24	cds-NP_000972.1_3	0.61373	NC_000017.11	CAAGAGGGTGTGCTTACATG	0.408839	CDS	-	39203103	RPL19	RPL19_65	0.345873	NGG	0.5	essential_gene_targeting		Guidescan	GAAGAGGGTGTGCTTACATG
401	78523	1	0	2	10	cds-NP_000972.1_2	0.412587	NC_000017.11	AGCTTCCGGATCTGCTGACC	0.321916	CDS	-	39202312	RPL19	RPL19_53	0.320669	NGG	0.6	essential_gene_targeting		Guidescan	GGCTTCCGGATCTGCTGACC
402	78524	1	0	0	25	cds-NP_000972.1	0.515803	NC_000017.11	GCGGCCGCAGCCATGAGGTG	0.317095	CDS	+	39200332	RPL19	RPL19_52	0.317095	NGG	0.75	essential_gene_targeting		Guidescan	GCGGCCGCAGCCATGAGGTG
403	78525	1	0	0	26	cds-NP_000972.1_5	0.471209	NC_000017.11	GCGGGCCTCAGCCTGGTCAC	0.244547	CDS	-	39204520	RPL19	RPL19_36	0.244547	NGG	0.75	essential_gene_targeting		Guidescan	GCGGGCCTCAGCCTGGTCAC
404	78526	1	0	1	27	cds-NP_000972.1_1	0.468335	NC_000017.11	TCTGTGTGTCTAGTATGCTC	0.244126	CDS	+	39201199	RPL19	RPL19_35	0.308024	NGG	0.45	essential_gene_targeting		Guidescan	GCTGTGTGTCTAGTATGCTC
405	78578	1	0	0	2	cds-NP_000981.1_1	0.510739	NC_000011.10	GGCACTTACCTATGCGGCCG	0.561609	CDS	-	8683251	RPL27A	RPL27A_323	0.561609	NGG	0.65	essential_gene_targeting		Guidescan	GGCACTTACCTATGCGGCCG
406	78579	1	0	1	16	cds-NP_000981.1_2	0.525616	NC_000011.10	GTATTCCTGCAGGCAAGCAC	0.491969	CDS	+	8683993	RPL27A	RPL27A_309	0.491969	NGG	0.55	essential_gene_targeting		Guidescan	GTATTCCTGCAGGCAAGCAC
407	78580	1	0	1	2	cds-NP_000981.1_1	0.416828	NC_000011.10	TACCTATGCGGCCGTGGCCG	0.491659	CDS	-	8683245	RPL27A	RPL27A_308	0.352218	NGG	0.7	essential_gene_targeting		Guidescan	GACCTATGCGGCCGTGGCCG
408	78581	1	0	1	10	cds-NP_000981.1_1	0.713869	NC_000011.10	GAAGCCGGCACTTACCTATG	0.344677	CDS	-	8683257	RPL27A	RPL27A_249	0.344677	NGG	0.55	essential_gene_targeting		Guidescan	GAAGCCGGCACTTACCTATG
409	78582	1	0	1	9	cds-NP_000981.1_2	0.484007	NC_000011.10	ACTATTTGTCGAAGTTGATC	0.315977	CDS	-	8684060	RPL27A	RPL27A_232	0.336383	NGG	0.35	essential_gene_targeting		Guidescan	GCTATTTGTCGAAGTTGATC
410	78583	1	0	4	12	cds-NP_000981.1_3	0.553834	NC_000011.10	CATCATTGATGTGGTGCGAT	0.314394	CDS	+	8684870	RPL27A	RPL27A_230	0.369786	NGG	0.45	essential_gene_targeting		Guidescan	GATCATTGATGTGGTGCGAT
411	78886	1	0	0	1	cds-NP_001011.1_1	0.52777	NC_000019.10	GCCGCGCACGCTACAGTACA	0.722696	CDS	-	39435605	RPS16	RPS16_46	0.722696	NGG	0.65	essential_gene_targeting		Guidescan	GCCGCGCACGCTACAGTACA
412	78887	1	0	2	33	cds-NP_001011.1_2	0.349976	NC_000019.10	CCTGGGACTCACCATAAATC	0.521291	CDS	+	39433652	RPS16	RPS16_40	0.53229	NGG	0.5	essential_gene_targeting		Guidescan	GCTGGGACTCACCATAAATC
413	78888	1	0	0	12	cds-NP_001011.1_2	0.328734	NC_000019.10	GGTCACGTGGCCCAGATTTA	0.665181	CDS	-	39433663	RPS16	RPS16_43	0.665181	NGG	0.55	essential_gene_targeting		Guidescan	GGTCACGTGGCCCAGATTTA
414	78889	1	0	2	15	cds-NP_001011.1_2	0.537316	NC_000019.10	CTGGGACTCACCATAAATCT	0.564361	CDS	+	39433653	RPS16	RPS16_41	0.394296	NGG	0.45	essential_gene_targeting		Guidescan	GTGGGACTCACCATAAATCT
415	78890	1	0	0	9	cds-NP_001011.1	0.591551	NC_000019.10	TGTGCAGGTCTTCGGACGCA	0.598612	CDS	-	39435846	RPS16	RPS16_42	0.321168	NGG	0.6	essential_gene_targeting		Guidescan	GGTGCAGGTCTTCGGACGCA
416	78891	1	0	1	15	cds-NP_001011.1_4	0.436452	NC_000019.10	TTGAGTCACGATGGGCTTAT	0.437706	CDS	+	39433256	RPS16	RPS16_36	0.304266	NGG	0.45	essential_gene_targeting		Guidescan	GTGAGTCACGATGGGCTTAT
417	78892	1	0	0	2	cds-NP_001013.1_1	0.581952	NC_000019.10	GTTCTACACGCGAGCTGGTG	0.918306	CDS	+	41861195	RPS19	RPS19_305	0.918306	NGG	0.6	essential_gene_targeting		Guidescan	GTTCTACACGCGAGCTGGTG
418	78893	1	0	0	16	cds-XP_016882602.1_3	0.585774	NC_000019.10	AATGCTTGGGCAGCGACTAA	0.38725	CDS	-	41869783	RPS19	RPS19_239	0.377616	NGG	0.5	essential_gene_targeting		Guidescan	GATGCTTGGGCAGCGACTAA
419	78894	1	0	0	8	cds-XP_016882602.1_3	0.389911	NC_000019.10	AAATGCTTGGGCAGCGACTA	0.774159	CDS	-	41869784	RPS19	RPS19_295	0.357248	NGG	0.5	essential_gene_targeting		Guidescan	GAATGCTTGGGCAGCGACTA
420	78895	1	0	0	11	cds-XP_016882602.1_3	0.27548	NC_000019.10	GACAGGTAAGGCCTGCGTTT	0.551329	CDS	+	41869748	RPS19	RPS19_271	0.551329	NGG	0.55	essential_gene_targeting		Guidescan	GACAGGTAAGGCCTGCGTTT
421	78896	1	0	2	20	cds-XP_016882602.1_3	0.419305	NC_000019.10	GGACAGGTAAGGCCTGCGTT	0.343732	CDS	+	41869747	RPS19	RPS19_219	0.343732	NGG	0.6	essential_gene_targeting		Guidescan	GGACAGGTAAGGCCTGCGTT
422	78897	1	0	0	21	cds-NP_001013.1_2	0.279497	NC_000019.10	AGGTGCCGCGCTGTGGAAGC	0.342079	CDS	-	41869026	RPS19	RPS19_218	0.345531	NGG	0.7	essential_gene_targeting		Guidescan	GGGTGCCGCGCTGTGGAAGC
423	78904	1	0	0	0	cds-NP_002943.2_1	0.693651	NC_000016.10	GACGCGTACCTTAATAGGCA	1	CDS	+	1964266	RPS2	RPS2_25	1	NGG	0.5	essential_gene_targeting		Guidescan	GACGCGTACCTTAATAGGCA
424	78905	1	0	0	1	cds-NP_002943.2_1	0.571057	NC_000016.10	CGACGCGTACCTTAATAGGC	0.961003	CDS	+	1964265	RPS2	RPS2_22	0.426887	NGG	0.55	essential_gene_targeting		Guidescan	GGACGCGTACCTTAATAGGC
425	78906	1	0	0	0	cds-NP_002943.2_1	0.288335	NC_000016.10	CGACCGACGCGTACCTTAAT	1	CDS	+	1964261	RPS2	RPS2_24	0.530726	NGG	0.55	essential_gene_targeting		Guidescan	GGACCGACGCGTACCTTAAT
426	78907	1	0	1	9	cds-NP_002943.2_4	0.62762	NC_000016.10	CCACCTACCGAAGTTGCCCA	0.439992	CDS	+	1962488	RPS2	RPS2_18	0.344222	NGG	0.6	essential_gene_targeting		Guidescan	GCACCTACCGAAGTTGCCCA
427	78908	1	0	1	4	cds-NP_002943.2_4	0.501247	NC_000016.10	ACCACCTACCGAAGTTGCCC	0.540599	CDS	+	1962487	RPS2	RPS2_19	0.319271	NGG	0.6	essential_gene_targeting		Guidescan	GCCACCTACCGAAGTTGCCC
428	78909	1	0	1	25	cds-NP_002943.2	0.598432	NC_000016.10	GATACCTACCTCCTTATCCT	0.29145	CDS	+	1964439	RPS2	RPS2_13	0.29145	NGG	0.45	essential_gene_targeting		Guidescan	GATACCTACCTCCTTATCCT
429	78982	1	0	0	13	cds-NP_000998.1_4	0.43332	NC_000023.11	GATCGGGGTAGCGGATGGTG	0.339255	CDS	+	72273878	RPS4X	RPS4X_59	0.339255	NGG	0.65	essential_gene_targeting		Guidescan	GATCGGGGTAGCGGATGGTG
430	78983	1	0	2	8	cds-NP_000998.1_5	0.499003	NC_000023.11	CTGCCTAGGTAACCTGTGTA	0.464698	CDS	-	72273374	RPS4X	RPS4X_69	0.312821	NGG	0.5	essential_gene_targeting		Guidescan	GTGCCTAGGTAACCTGTGTA
431	78984	1	0	0	27	cds-NP_000998.1_1	0.5579	NC_000023.11	ATCTAAAACTTTCAGGCTCG	0.263064	CDS	-	72276226	RPS4X	RPS4X_47	0.26337	NGG	0.4	essential_gene_targeting		Guidescan	GTCTAAAACTTTCAGGCTCG
432	78985	1	0	7	43	cds-NP_000998.1_6	0.542113	NC_000023.11	TCTTCCAGGGCAACAAACCA	0.248601	CDS	-	72272757	RPS4X	RPS4X_45	0.243439	NGG	0.5	essential_gene_targeting		Guidescan	GCTTCCAGGGCAACAAACCA
433	78986	1	0	1	24	cds-NP_000998.1_6	0.406298	NC_000023.11	AAATCCATGGTTTGTTGCCC	0.278828	CDS	+	72272753	RPS4X	RPS4X_49	0.243395	NGG	0.45	essential_gene_targeting		Guidescan	GAATCCATGGTTTGTTGCCC
434	78987	1	0	5	37	exon-NM_001007.5-7	0.472919	NC_000023.11	CCACTGTGTAGAGAAGTTCT	0.200725	exon	+	72272351	RPS4X	RPS4X_32	0.160071	NGG	0.45	essential_gene_targeting		Guidescan	GCACTGTGTAGAGAAGTTCT
435	79000	1	0	0	4	cds-NP_001000.2_2	0.439655	NC_000019.10	TCACCTGGTTCACACGGCGC	0.963869	CDS	-	58393468	RPS5	RPS5_39	0.467603	NGG	0.65	essential_gene_targeting		Guidescan	GCACCTGGTTCACACGGCGC
436	79001	1	0	0	45	cds-NP_001000.2_1	0.527978	NC_000019.10	CACCTGCTCACAGGCGAGGT	0.485518	CDS	+	58393167	RPS5	RPS5_35	0.387144	NGG	0.65	essential_gene_targeting		Guidescan	GACCTGCTCACAGGCGAGGT
437	79002	1	0	1	12	cds-NP_001000.2_2	0.419588	NC_000019.10	CCTGGTTCACACGGCGCAGG	0.392394	CDS	-	58393465	RPS5	RPS5_29	0.384519	NGG	0.7	essential_gene_targeting		Guidescan	GCTGGTTCACACGGCGCAGG
438	79003	1	0	2	24	cds-NP_001000.2	0.670612	NC_000019.10	CTGTCCCAGGATGACCGAGT	0.325418	CDS	+	58388127	RPS5	RPS5_26	0.433773	NGG	0.6	essential_gene_targeting		Guidescan	GTGTCCCAGGATGACCGAGT
439	79004	1	0	0	17	cds-NP_001000.2_1	0.445154	NC_000019.10	GCCCTACCTCGCCTGTGAGC	0.316222	CDS	-	58393169	RPS5	RPS5_25	0.316222	NGG	0.7	essential_gene_targeting		Guidescan	GCCCTACCTCGCCTGTGAGC
440	79005	1	0	0	17	cds-NP_001000.2_1	0.532624	NC_000019.10	ACCTGCTCACAGGCGAGGTA	0.514673	CDS	+	58393168	RPS5	RPS5_37	0.291679	NGG	0.6	essential_gene_targeting		Guidescan	GCCTGCTCACAGGCGAGGTA
441	80146	1	0	0	1	cds-NP_056195.3_13	0.61021	NC_000022.11	GTGCATCCGCTGGTCGTACG	0.995045	CDS	+	43990301	SAMM50	SAMM50_213	0.995045	NGG	0.65	essential_gene_targeting		Guidescan	GTGCATCCGCTGGTCGTACG
442	80147	1	0	0	6	cds-NP_056195.3_10	0.541212	NC_000022.11	GCTTGACGGCTTATCACCAA	0.659655	CDS	-	43981427	SAMM50	SAMM50_187	0.659655	NGG	0.5	essential_gene_targeting		Guidescan	GCTTGACGGCTTATCACCAA
443	80148	1	0	0	7	cds-NP_056195.3_10	0.586874	NC_000022.11	GGCGGAATGTTGGTACCCAT	0.641196	CDS	+	43981411	SAMM50	SAMM50_186	0.641196	NGG	0.55	essential_gene_targeting		Guidescan	GGCGGAATGTTGGTACCCAT
444	80149	1	0	0	5	cds-NP_056195.3_12	0.624407	NC_000022.11	GGAGAAGCGTACTGGGCCGG	0.621446	CDS	+	43989124	SAMM50	SAMM50_183	0.621446	NGG	0.7	essential_gene_targeting		Guidescan	GGAGAAGCGTACTGGGCCGG
445	80150	1	0	0	2	cds-NP_056195.3_11	0.496773	NC_000022.11	GCTGAATCCGCGGATGCTTG	0.899966	CDS	-	43983949	SAMM50	SAMM50_208	0.899966	NGG	0.6	essential_gene_targeting		Guidescan	GCTGAATCCGCGGATGCTTG
446	80151	1	0	0	11	cds-NP_056195.3_10	0.443974	NC_000022.11	GTCTTTCTGGGGCGGAATGT	0.601028	CDS	+	43981401	SAMM50	SAMM50_180	0.601028	NGG	0.55	essential_gene_targeting		Guidescan	GTCTTTCTGGGGCGGAATGT
447	80164	1	0	0	0	cds-NP_005861.2	0.626952	NC_000013.11	GAAACCGATCGACCGCGAGA	1	CDS	+	21140659	SAP18	SAP18_188	1	NGG	0.6	essential_gene_targeting		Guidescan	GAAACCGATCGACCGCGAGA
448	80165	1	0	0	4	cds-NP_005861.2	0.611486	NC_000013.11	GCGAGCGTCTCGCAGGCCGT	0.683584	CDS	+	21140580	SAP18	SAP18_173	0.683584	NGG	0.75	essential_gene_targeting		Guidescan	GCGAGCGTCTCGCAGGCCGT
449	80166	1	0	0	10	cds-NP_005861.2	0.565527	NC_000013.11	GGTCAGGGCGAGCGTCTCGC	0.613513	CDS	+	21140573	SAP18	SAP18_169	0.613513	NGG	0.75	essential_gene_targeting		Guidescan	GGTCAGGGCGAGCGTCTCGC
450	80167	1	0	0	7	cds-NP_005861.2_1	0.518312	NC_000013.11	GTGAAGACCCGTAGCAACAG	0.542363	CDS	-	21140891	SAP18	SAP18_166	0.542363	NGG	0.55	essential_gene_targeting		Guidescan	GTGAAGACCCGTAGCAACAG
451	80168	1	0	0	0	cds-NP_005861.2	0.541675	NC_000013.11	AGCGTCTCGCAGGCCGTAGG	1	CDS	+	21140583	SAP18	SAP18_187	0.514359	NGG	0.7	essential_gene_targeting		Guidescan	GGCGTCTCGCAGGCCGTAGG
452	80169	1	0	1	22	cds-NP_005861.2_1	0.537518	NC_000013.11	GACATGCCCACTGTTGCTAC	0.511352	CDS	+	21140884	SAP18	SAP18_160	0.511352	NGG	0.55	essential_gene_targeting		Guidescan	GACATGCCCACTGTTGCTAC
453	82095	1	0	0	3	cds-NP_006833.2_17	0.624421	NC_000011.10	GATTGATCGGACCCCTTGGG	0.760221	CDS	+	66063419	SF3B2	SF3B2_504	0.760221	NGG	0.6	essential_gene_targeting		Guidescan	GATTGATCGGACCCCTTGGG
454	82096	1	0	0	2	cds-NP_006833.2_2	0.597186	NC_000011.10	GAATCGGCCGGTTTTGAGAG	0.729038	CDS	+	66053040	SF3B2	SF3B2_500	0.729038	NGG	0.55	essential_gene_targeting		Guidescan	GAATCGGCCGGTTTTGAGAG
455	82097	1	0	0	4	cds-NP_006833.2	0.563866	NC_000011.10	GAGATCGGAGCTCCGATCCA	0.697424	CDS	+	66052495	SF3B2	SF3B2_494	0.697424	NGG	0.6	essential_gene_targeting		Guidescan	GAGATCGGAGCTCCGATCCA
456	82098	1	0	0	5	cds-NP_006833.2_12	0.533876	NC_000011.10	GGTGGCTCGGCCCGATGTCG	0.811267	CDS	+	66059783	SF3B2	SF3B2_509	0.811267	NGG	0.75	essential_gene_targeting		Guidescan	GGTGGCTCGGCCCGATGTCG
457	82099	1	0	0	8	cds-NP_006833.2_17	0.570622	NC_000011.10	GCTTTATTACCCCTGCAGAC	0.65898	CDS	+	66063520	SF3B2	SF3B2_490	0.65898	NGG	0.5	essential_gene_targeting		Guidescan	GCTTTATTACCCCTGCAGAC
458	82100	1	0	0	3	cds-NP_006833.2_12	0.600593	NC_000011.10	GATGCACGATGTGACAGCGC	0.631883	CDS	+	66059807	SF3B2	SF3B2_487	0.631883	NGG	0.6	essential_gene_targeting		Guidescan	GATGCACGATGTGACAGCGC
459	88881	1	0	0	2	cds-NP_054907.1_1	0.578664	NC_000001.11	GCGTCCGATCCTTTGGAACA	0.699688	CDS	-	1564879	SSU72	SSU72_157	0.699688	NGG	0.55	essential_gene_targeting		Guidescan	GCGTCCGATCCTTTGGAACA
460	88882	1	0	0	9	cds-NP_054907.1	0.453465	NC_000001.11	CATGCCGTCGTCCCCGCTGC	0.610461	CDS	-	1574535	SSU72	SSU72_150	0.578886	NGG	0.75	essential_gene_targeting		Guidescan	GATGCCGTCGTCCCCGCTGC
461	88883	1	0	0	5	cds-NP_054907.1_3	0.61187	NC_000001.11	CCAGCCGGGTACTTACACAC	0.650129	CDS	+	1543852	SSU72	SSU72_154	0.503868	NGG	0.6	essential_gene_targeting		Guidescan	GCAGCCGGGTACTTACACAC
462	88884	1	0	0	12	cds-NP_054907.1	0.578304	NC_000001.11	GCCACCCGCAGCGGGGACGA	0.497832	CDS	+	1574531	SSU72	SSU72_137	0.497832	NGG	0.8	essential_gene_targeting		Guidescan	GCCACCCGCAGCGGGGACGA
463	88885	1	0	0	3	cds-NP_054907.1_1	0.360383	NC_000001.11	GGATTCAGCGTCCGATCCTT	0.645518	CDS	-	1564886	SSU72	SSU72_153	0.645518	NGG	0.55	essential_gene_targeting		Guidescan	GGATTCAGCGTCCGATCCTT
464	88886	1	0	0	2	cds-NP_054907.1_1	0.355682	NC_000001.11	AGCGTCCGATCCTTTGGAAC	0.721071	CDS	-	1564880	SSU72	SSU72_160	0.514697	NGG	0.55	essential_gene_targeting		Guidescan	GGCGTCCGATCCTTTGGAAC
465	91576	1	0	0	6	cds-NP_006444.2	0.580124	NC_000016.10	GGTCTTGAAGCGGCCCACTC	0.705952	CDS	-	1972180	TBL3	TBL3_1216	0.705952	NGG	0.65	essential_gene_targeting		Guidescan	GGTCTTGAAGCGGCCCACTC
466	91577	1	0	0	9	cds-NP_006444.2_16	0.679003	NC_000016.10	GGACGACCACGCCCTCACTG	0.673689	CDS	+	1977618	TBL3	TBL3_1206	0.673689	NGG	0.7	essential_gene_targeting		Guidescan	GGACGACCACGCCCTCACTG
467	91578	1	0	0	2	cds-NP_006444.2_16	0.730006	NC_000016.10	GCGGACGCTGGATGCCCACG	0.661026	CDS	+	1977564	TBL3	TBL3_1201	0.661026	NGG	0.75	essential_gene_targeting		Guidescan	GCGGACGCTGGATGCCCACG
468	91579	1	0	0	2	cds-NP_006444.2_5	0.525604	NC_000016.10	GCACGACACCGGGCGAGCCT	0.939699	CDS	-	1974823	TBL3	TBL3_1293	0.939699	NGG	0.75	essential_gene_targeting		Guidescan	GCACGACACCGGGCGAGCCT
469	91580	1	0	0	3	cds-NP_006444.2_20	0.521436	NC_000016.10	GCTGGCCTACGAAGGCGTGC	0.870721	CDS	+	1978418	TBL3	TBL3_1280	0.870721	NGG	0.7	essential_gene_targeting		Guidescan	GCTGGCCTACGAAGGCGTGC
470	91581	1	0	0	1	cds-NP_006444.2_19	0.506634	NC_000016.10	GTCGCGCCGCAGTCGGAGCA	0.777676	CDS	-	1978190	TBL3	TBL3_1247	0.777676	NGG	0.75	essential_gene_targeting		Guidescan	GTCGCGCCGCAGTCGGAGCA
471	91956	1	0	0	5	cds-NP_110379.2	0.528278	NC_000006.12	GAAACGATCCGCTCCCAAAA	0.617038	CDS	-	159789403	TCP1	TCP1_94	0.617038	NGG	0.5	essential_gene_targeting		Guidescan	GAAACGATCCGCTCCCAAAA
472	91957	1	0	3	7	cds-NP_110379.2	0.693208	NC_000006.12	GTTCGGTGACCGCAGCACTG	0.456972	CDS	-	159789425	TCP1	TCP1_84	0.456972	NGG	0.65	essential_gene_targeting		Guidescan	GTTCGGTGACCGCAGCACTG
473	91958	1	0	2	5	cds-NP_110379.2	0.365517	NC_000006.12	GTGTTCGGTGACCGCAGCAC	0.543865	CDS	-	159789427	TCP1	TCP1_87	0.543865	NGG	0.65	essential_gene_targeting		Guidescan	GTGTTCGGTGACCGCAGCAC
474	91959	1	0	0	5	cds-NP_110379.2	0.508523	NC_000006.12	ATCGCTGCCGTCAAGATGGA	0.572863	CDS	-	159789460	TCP1	TCP1_90	0.437544	NGG	0.55	essential_gene_targeting		Guidescan	GTCGCTGCCGTCAAGATGGA
475	91960	1	0	0	5	cds-NP_110379.2	0.415255	NC_000006.12	CGCCCTTACCGTTTTGGGAG	0.691625	CDS	+	159789395	TCP1	TCP1_97	0.430064	NGG	0.6	essential_gene_targeting		Guidescan	GGCCCTTACCGTTTTGGGAG
476	91961	1	0	0	13	cds-NP_001008897.1_5	0.534746	NC_000006.12	CAAAATCTGTGGTTCCCGGT	0.402766	CDS	-	159779948	TCP1	TCP1_74	0.42696	NGG	0.5	essential_gene_targeting		Guidescan	GAAAATCTGTGGTTCCCGGT
477	93133	1	0	0	2	cds-NP_001075019.1_10	0.600789	NC_000023.11	GTTACATACCTTCGGTAGAG	0.786724	CDS	+	123667096	THOC2	THOC2_549	0.786724	NGG	0.45	essential_gene_targeting		Guidescan	GTTACATACCTTCGGTAGAG
478	93134	1	0	0	11	cds-NP_001075019.1_21	0.481242	NC_000023.11	GGGCATACATTGGCCTAGAC	0.585657	CDS	+	123631698	THOC2	THOC2_535	0.585657	NGG	0.55	essential_gene_targeting		Guidescan	GGGCATACATTGGCCTAGAC
479	93135	1	0	1	10	cds-NP_001075019.1_27	0.445635	NC_000023.11	GATCTATATGCATTGGCTAT	0.578741	CDS	-	123623786	THOC2	THOC2_533	0.578741	NGG	0.35	essential_gene_targeting		Guidescan	GATCTATATGCATTGGCTAT
480	93136	1	0	0	3	cds-NP_001075019.1_27	0.524867	NC_000023.11	CAGGCGAATATACTCACATC	0.888244	CDS	-	123623926	THOC2	THOC2_556	0.556966	NGG	0.45	essential_gene_targeting		Guidescan	GAGGCGAATATACTCACATC
481	93137	1	0	0	10	cds-NP_001075019.1_27	0.418892	NC_000023.11	GAGTATATTCGCCTGTTTCA	0.650711	CDS	+	123623934	THOC2	THOC2_543	0.650711	NGG	0.4	essential_gene_targeting		Guidescan	GAGTATATTCGCCTGTTTCA
482	93138	1	0	1	9	cds-NP_001075019.1_8	0.415551	NC_000023.11	GATGATGGTGTCTCGCCATT	0.815837	CDS	+	123671735	THOC2	THOC2_551	0.815837	NGG	0.5	essential_gene_targeting		Guidescan	GATGATGGTGTCTCGCCATT
483	93403	1	0	0	2	cds-NP_036590.1	0.488701	NC_000019.10	GATCGCCGTGGCCAACGCGC	0.894264	CDS	-	2427424	TIMM13	TIMM13_340	0.894264	NGG	0.75	essential_gene_targeting		Guidescan	GATCGCCGTGGCCAACGCGC
484	93404	1	0	1	4	cds-NP_036590.1	0.637416	NC_000019.10	GGCTTCGGCTCCGATTTCGG	0.551897	CDS	-	2427501	TIMM13	TIMM13_297	0.551897	NGG	0.65	essential_gene_targeting		Guidescan	GGCTTCGGCTCCGATTTCGG
485	93405	1	0	0	10	cds-NP_036590.1	0.700071	NC_000019.10	GGTGAAAGTGCAGATCGCCG	0.536124	CDS	-	2427436	TIMM13	TIMM13_292	0.536124	NGG	0.6	essential_gene_targeting		Guidescan	GGTGAAAGTGCAGATCGCCG
486	93406	1	0	0	12	cds-NP_036590.1_2	0.576205	NC_000019.10	GGAACGAGCCAACATGTGAC	0.532227	CDS	-	2426943	TIMM13	TIMM13_291	0.532227	NGG	0.55	essential_gene_targeting		Guidescan	GGAACGAGCCAACATGTGAC
487	93407	1	0	0	7	cds-NP_036590.1_2	0.542706	NC_000019.10	CCTACAACTCGCGGCTGCAG	0.610548	CDS	-	2426965	TIMM13	TIMM13_308	0.516623	NGG	0.65	essential_gene_targeting		Guidescan	GCTACAACTCGCGGCTGCAG
488	93408	1	0	0	7	cds-NP_036590.1_2	0.432954	NC_000019.10	CTACAACTCGCGGCTGCAGC	0.501113	CDS	-	2426964	TIMM13	TIMM13_284	0.583333	NGG	0.65	essential_gene_targeting		Guidescan	GTACAACTCGCGGCTGCAGC
489	95004	1	0	1	15	cds-NP_055021.1_1	0.621059	NC_000011.10	GAAAGGATACACGAAGAACC	0.448973	CDS	+	61790482	TMEM258	TMEM258_56	0.448973	NGG	0.45	essential_gene_targeting		Guidescan	GAAAGGATACACGAAGAACC
490	95005	1	0	0	7	cds-NP_055021.1_2	0.607165	NC_000011.10	GTAGAGGTGACCTCGTAACT	0.430931	CDS	+	61789903	TMEM258	TMEM258_55	0.430931	NGG	0.5	essential_gene_targeting		Guidescan	GTAGAGGTGACCTCGTAACT
491	95006	1	0	0	5	cds-NP_055021.1_2	0.300188	NC_000011.10	GGTAGAGGTGACCTCGTAAC	0.876544	CDS	+	61789902	TMEM258	TMEM258_68	0.876544	NGG	0.55	essential_gene_targeting		Guidescan	GGTAGAGGTGACCTCGTAAC
492	95007	1	0	0	20	cds-NP_055021.1_1	0.612455	NC_000011.10	GGCGGTGAAGAACATGCCAA	0.298816	CDS	+	61790503	TMEM258	TMEM258_39	0.298816	NGG	0.55	essential_gene_targeting		Guidescan	GGCGGTGAAGAACATGCCAA
493	95008	1	0	1	14	cds-NP_055021.1_2	0.594488	NC_000011.10	AACTGCTGTGCCCAGTTACG	0.294706	CDS	-	61789913	TMEM258	TMEM258_38	0.36492	NGG	0.55	essential_gene_targeting		Guidescan	GACTGCTGTGCCCAGTTACG
494	95009	1	0	0	20	cds-NP_055021.1_1	0.584499	NC_000011.10	TTCCCTCCTCTAGGAGCTCG	0.429402	CDS	-	61790592	TMEM258	TMEM258_54	0.274472	NGG	0.6	essential_gene_targeting		Guidescan	GTCCCTCCTCTAGGAGCTCG
495	96272	1	0	0	1	cds-NP_038460.4_16	0.637605	NC_000008.11	GCAGTGCGCCAGTTAACGCA	0.832714	CDS	-	144435750	TONSL	TONSL_611	0.832714	NGG	0.6	essential_gene_targeting		Guidescan	GCAGTGCGCCAGTTAACGCA
496	96273	1	0	0	0	cds-NP_038460.4_8	0.637369	NC_000008.11	GGCCGTGCGCCACTATGAGG	1	CDS	-	144440749	TONSL	TONSL_638	1	NGG	0.7	essential_gene_targeting		Guidescan	GGCCGTGCGCCACTATGAGG
497	96274	1	0	0	0	cds-NP_038460.4_19	0.634082	NC_000008.11	GCGGTAGCGGTCAGTCAACG	1	CDS	+	144434835	TONSL	TONSL_637	1	NGG	0.65	essential_gene_targeting		Guidescan	GCGGTAGCGGTCAGTCAACG
498	96275	1	0	0	3	cds-NP_038460.4_19	0.627155	NC_000008.11	GTTGACTGACCGCTACCGCA	0.869869	CDS	-	144434831	TONSL	TONSL_616	0.869869	NGG	0.6	essential_gene_targeting		Guidescan	GTTGACTGACCGCTACCGCA
499	96276	1	0	0	1	cds-NP_038460.4_2	0.569323	NC_000008.11	GCGCTCTCCGATCTTGCGGT	0.819277	CDS	+	144443917	TONSL	TONSL_609	0.819277	NGG	0.65	essential_gene_targeting		Guidescan	GCGCTCTCCGATCTTGCGGT
500	96277	1	0	0	1	cds-NP_038460.4_12	0.555351	NC_000008.11	GTGGAACCGGCGAAACGACA	0.962963	CDS	-	144438538	TONSL	TONSL_630	0.962963	NGG	0.6	essential_gene_targeting		Guidescan	GTGGAACCGGCGAAACGACA
501	96871	1	0	0	2	cds-NP_001160093.1_3	0.565684	NC_000017.11	GCGAACATAGGAGTCCAGTC	0.748764	CDS	+	7930638	TRAPPC1	TRAPPC1_146	0.748764	NGG	0.55	essential_gene_targeting		Guidescan	GCGAACATAGGAGTCCAGTC
502	96872	1	0	0	2	cds-NP_001160093.1_1	0.653971	NC_000017.11	GACTCCGCGTACATGTCTAG	0.696366	CDS	+	7931493	TRAPPC1	TRAPPC1_144	0.696366	NGG	0.55	essential_gene_targeting		Guidescan	GACTCCGCGTACATGTCTAG
503	96873	1	0	0	0	cds-NP_001160093.1_1	0.750632	NC_000017.11	CTCCGCGTACATGTCTAGCG	1	CDS	+	7931495	TRAPPC1	TRAPPC1_153	0.58117	NGG	0.6	essential_gene_targeting		Guidescan	GTCCGCGTACATGTCTAGCG
504	96874	1	0	0	1	cds-NP_001160093.1_2	0.606454	NC_000017.11	ATTACTACGAGACGCCCACT	0.842697	CDS	-	7931082	TRAPPC1	TRAPPC1_148	0.504529	NGG	0.5	essential_gene_targeting		Guidescan	GTTACTACGAGACGCCCACT
505	96875	1	0	0	2	cds-NP_001160093.1_2	0.502994	NC_000017.11	CAGTGGGCGTCTCGTAGTAA	0.995541	CDS	+	7931084	TRAPPC1	TRAPPC1_151	0.461744	NGG	0.55	essential_gene_targeting		Guidescan	GAGTGGGCGTCTCGTAGTAA
506	96876	1	0	0	0	cds-NP_001160093.1_1	0.562273	NC_000017.11	ACTCCGCGTACATGTCTAGC	1	CDS	+	7931494	TRAPPC1	TRAPPC1_152	0.44754	NGG	0.55	essential_gene_targeting		Guidescan	GCTCCGCGTACATGTCTAGC
507	97542	1	0	0	0	cds-NP_001273011.1_1	0.598597	NC_000011.10	GGCGCGTATGATACCTAAAG	1	CDS	-	64317295	TRMT112	TRMT112_109	1	NGG	0.5	essential_gene_targeting		Guidescan	GGCGCGTATGATACCTAAAG
508	97543	1	0	0	11	cds-NP_001273011.1	0.574725	NC_000011.10	GCTGAGCTCGCATGTGCGGG	0.768511	CDS	-	64317480	TRMT112	TRMT112_98	0.768511	NGG	0.7	essential_gene_targeting		Guidescan	GCTGAGCTCGCATGTGCGGG
509	97544	1	0	0	3	cds-NP_001273011.1_1	0.441523	NC_000011.10	GGTAAGGATCCTCACGTTAT	0.885124	CDS	+	64317248	TRMT112	TRMT112_102	0.885124	NGG	0.45	essential_gene_targeting		Guidescan	GGTAAGGATCCTCACGTTAT
510	97545	1	0	0	11	cds-NP_001273013.1_2	0.411698	NC_000011.10	CCCACAGTTGCGTCTGATCC	0.528634	CDS	-	64317131	TRMT112	TRMT112_80	0.506657	NGG	0.6	essential_gene_targeting		Guidescan	GCCACAGTTGCGTCTGATCC
511	97546	1	0	0	7	cds-NP_001273011.1_2	0.358645	NC_000011.10	CAACCGGCCCTTTCGGCACC	0.680957	CDS	+	64317113	TRMT112	TRMT112_92	0.425767	NGG	0.7	essential_gene_targeting		Guidescan	GAACCGGCCCTTTCGGCACC
512	97547	1	0	0	1	cds-NP_001273011.1_1	0.584337	NC_000011.10	TCATACGCGCCACGAAGTTG	0.901408	CDS	+	64317307	TRMT112	TRMT112_104	0.405797	NGG	0.55	essential_gene_targeting		Guidescan	GCATACGCGCCACGAAGTTG
513	98474	1	0	0	2	cds-NP_001290386.1_3	0.614359	NC_000020.11	GCTCGTTCACCGACTCACAC	0.766917	CDS	-	37999219	TTI1	TTI1_456	0.766917	NGG	0.6	essential_gene_targeting		Guidescan	GCTCGTTCACCGACTCACAC
514	98475	1	0	0	3	cds-NP_001290386.1_3	0.626169	NC_000020.11	GTGAGTCGGTGAACGAGCGA	0.739215	CDS	+	37999224	TTI1	TTI1_452	0.739215	NGG	0.6	essential_gene_targeting		Guidescan	GTGAGTCGGTGAACGAGCGA
515	98476	1	0	0	2	cds-NP_001290386.1_2	0.577208	NC_000020.11	GCAGCGTTCCATCACGTCCA	0.88806	CDS	+	38002669	TTI1	TTI1_462	0.88806	NGG	0.6	essential_gene_targeting		Guidescan	GCAGCGTTCCATCACGTCCA
516	98477	1	0	0	3	cds-NP_001290386.1_6	0.644656	NC_000020.11	GGAGCACGTTGGTCGTGTAG	0.71611	CDS	+	37983478	TTI1	TTI1_451	0.71611	NGG	0.6	essential_gene_targeting		Guidescan	GGAGCACGTTGGTCGTGTAG
517	98478	1	0	0	4	cds-NP_001290386.1	0.601407	NC_000020.11	GGTGTGTTCACCAGACGTGA	0.652469	CDS	+	38012013	TTI1	TTI1_443	0.652469	NGG	0.55	essential_gene_targeting		Guidescan	GGTGTGTTCACCAGACGTGA
518	98479	1	0	1	15	cds-NP_001290386.1	0.632346	NC_000020.11	GCACTGACCAGGCTTATCAC	0.650689	CDS	-	38013148	TTI1	TTI1_441	0.650689	NGG	0.55	essential_gene_targeting		Guidescan	GCACTGACCAGGCTTATCAC
519	98733	1	0	1	5	cds-NP_001061.2	0.515326	NC_000017.11	GCCGCACTGGCCCAACTGTA	0.548649	CDS	-	42609756	TUBG1	TUBG1_109	0.548649	NGG	0.65	essential_gene_targeting		Guidescan	GCCGCACTGGCCCAACTGTA
520	98734	1	0	0	5	cds-NP_001061.2	0.561195	NC_000017.11	GTGCCTGAGGAGCGATGCCG	0.524697	CDS	+	42609723	TUBG1	TUBG1_105	0.524697	NGG	0.7	essential_gene_targeting		Guidescan	GTGCCTGAGGAGCGATGCCG
521	98735	1	0	2	15	cds-NP_001061.2	0.507403	NC_000017.11	GGAAATCATCACCCTACAGT	0.461543	CDS	+	42609745	TUBG1	TUBG1_93	0.461543	NGG	0.45	essential_gene_targeting		Guidescan	GGAAATCATCACCCTACAGT
522	98736	1	0	1	1	cds-NP_001061.2_10	0.651557	NC_000017.11	TGACAAGCTGCGTAAGCGGG	0.84536	CDS	+	42614869	TUBG1	TUBG1_125	0.412928	NGG	0.6	essential_gene_targeting		Guidescan	GGACAAGCTGCGTAAGCGGG
523	98737	1	0	1	10	cds-NP_001061.2_5	0.542445	NC_000017.11	CCACATCGCTCATCTCGTCC	0.412035	CDS	-	42612988	TUBG1	TUBG1_85	0.399421	NGG	0.6	essential_gene_targeting		Guidescan	GCACATCGCTCATCTCGTCC
524	98738	1	0	1	7	cds-NP_001061.2_10	0.306753	NC_000017.11	GCGTAAGCGGGAGGCCTTCC	0.4038	CDS	+	42614878	TUBG1	TUBG1_83	0.4038	NGG	0.7	essential_gene_targeting		Guidescan	GCGTAAGCGGGAGGCCTTCC
525	98745	1	0	0	1	cds-NP_001243546.1	0.745099	NC_000010.11	GACAGTGGTAGTGACGTACG	1	CDS	+	133302809	TUBGCP2	TUBGCP2_692	1	NGG	0.55	essential_gene_targeting		Guidescan	GACAGTGGTAGTGACGTACG
526	98746	1	0	0	2	cds-NP_001243546.1_8	0.580298	NC_000010.11	GGATTACAACGACAAGTACT	0.899217	CDS	-	133289898	TUBGCP2	TUBGCP2_684	0.899217	NGG	0.4	essential_gene_targeting		Guidescan	GGATTACAACGACAAGTACT
527	98747	1	0	0	5	cds-NP_001243546.1_6	0.625089	NC_000010.11	GTTCACCTGCCCGTACTCGA	0.700373	CDS	+	133293195	TUBGCP2	TUBGCP2_659	0.700373	NGG	0.6	essential_gene_targeting		Guidescan	GTTCACCTGCCCGTACTCGA
528	98748	1	0	0	3	cds-NP_001243546.1_8	0.533973	NC_000010.11	GCTGGACGATGGTGTACCGC	0.861242	CDS	+	133289874	TUBGCP2	TUBGCP2_681	0.861242	NGG	0.65	essential_gene_targeting		Guidescan	GCTGGACGATGGTGTACCGC
529	98749	1	0	0	5	cds-NP_001243546.1_7	0.527528	NC_000010.11	GCATCATCCACGACCCATAC	0.665868	CDS	-	133292497	TUBGCP2	TUBGCP2_650	0.665868	NGG	0.55	essential_gene_targeting		Guidescan	GCATCATCCACGACCCATAC
530	98750	1	0	0	7	cds-NP_001243546.1_9	0.491135	NC_000010.11	GTTAAAAGAGCGGGCGTATG	0.65355	CDS	-	133288924	TUBGCP2	TUBGCP2_645	0.65355	NGG	0.5	essential_gene_targeting		Guidescan	GTTAAAAGAGCGGGCGTATG
531	99133	1	0	0	2	cds-NP_003325.2_11	0.637087	NC_000023.11	GAACCGTTATGACGGGCAAG	0.920583	CDS	+	47203138	UBA1	UBA1_1240	0.920583	NGG	0.55	essential_gene_targeting		Guidescan	GAACCGTTATGACGGGCAAG
532	99134	1	0	2	4	cds-NP_003325.2_7	0.652812	NC_000023.11	GATGCCTCCACGGATGTAGT	0.761495	CDS	-	47202194	UBA1	UBA1_1203	0.761495	NGG	0.55	essential_gene_targeting		Guidescan	GATGCCTCCACGGATGTAGT
533	99135	1	0	0	9	cds-NP_003325.2_22	0.68097	NC_000023.11	GGGATCGCTTTGAGGTACAA	0.747455	CDS	+	47214351	UBA1	UBA1_1200	0.747455	NGG	0.5	essential_gene_targeting		Guidescan	GGGATCGCTTTGAGGTACAA
534	99136	1	0	0	3	cds-NP_003325.2_6	0.618332	NC_000023.11	GCCCGACACGGGTTTGAGAG	0.699503	CDS	+	47201510	UBA1	UBA1_1188	0.699503	NGG	0.65	essential_gene_targeting		Guidescan	GCCCGACACGGGTTTGAGAG
535	99137	1	0	0	5	cds-NP_003325.2_4	0.689798	NC_000023.11	GGTGAGTTCTGTCACAACCG	0.685559	CDS	+	47200938	UBA1	UBA1_1184	0.685559	NGG	0.55	essential_gene_targeting		Guidescan	GGTGAGTTCTGTCACAACCG
536	99138	1	0	0	4	cds-NP_003325.2_24	0.507151	NC_000023.11	GCGGATGGTGTATCGGACAT	0.782313	CDS	-	47214903	UBA1	UBA1_1211	0.782313	NGG	0.55	essential_gene_targeting		Guidescan	GCGGATGGTGTATCGGACAT
537	99631	1	0	0	5	cds-NP_001070151.1_12	0.667829	NC_000017.11	GACCAAAAGCGATATGAGGT	0.757294	CDS	-	44210118	UBTF	UBTF_740	0.757294	NGG	0.45	essential_gene_targeting		Guidescan	GACCAAAAGCGATATGAGGT
538	99632	1	0	0	0	cds-NP_001070151.1_11	0.504057	NC_000017.11	GAGCGTTATCGGCGACTACC	1	CDS	-	44210328	UBTF	UBTF_757	1	NGG	0.6	essential_gene_targeting		Guidescan	GAGCGTTATCGGCGACTACC
539	99633	1	0	0	7	cds-NP_001070151.1_16	0.627731	NC_000017.11	GGACTGCAGAGTAGTCCGGC	0.59762	CDS	+	44207704	UBTF	UBTF_714	0.59762	NGG	0.65	essential_gene_targeting		Guidescan	GGACTGCAGAGTAGTCCGGC
540	99634	1	0	0	9	cds-NP_001070151.1_16	0.535634	NC_000017.11	GGAGGGGCTCCTTACCGACT	0.592527	CDS	+	44207683	UBTF	UBTF_712	0.592527	NGG	0.65	essential_gene_targeting		Guidescan	GGAGGGGCTCCTTACCGACT
541	99635	1	0	0	6	cds-NP_001070151.1_17	0.573375	NC_000017.11	GGAGTCGCCGCCATCTTCAG	0.537584	CDS	+	44207495	UBTF	UBTF_702	0.537584	NGG	0.65	essential_gene_targeting		Guidescan	GGAGTCGCCGCCATCTTCAG
542	99636	1	0	0	9	cds-NP_001070151.1_1	0.55651	NC_000017.11	GTTACTCTTTACCAGACCGT	0.525688	CDS	-	44216696	UBTF	UBTF_697	0.525688	NGG	0.45	essential_gene_targeting		Guidescan	GTTACTCTTTACCAGACCGT
543	100189	1	0	0	2	cds-NP_001284478.1_5	0.600443	NC_000019.10	GGTAGGCGTCCTCGTACCGC	0.947804	CDS	-	18852202	UPF1	UPF1_983	0.947804	NGG	0.7	essential_gene_targeting		Guidescan	GGTAGGCGTCCTCGTACCGC
544	100190	1	0	0	6	cds-NP_001284478.1_2	0.724263	NC_000019.10	GGTATTACAGTAAACCACGC	0.746076	CDS	-	18847766	UPF1	UPF1_941	0.746076	NGG	0.45	essential_gene_targeting		Guidescan	GGTATTACAGTAAACCACGC
545	100191	1	0	0	8	cds-NP_001284478.1_16	0.616927	NC_000019.10	GGCATCATCACGCCCTACGA	0.736109	CDS	+	18860895	UPF1	UPF1_938	0.736109	NGG	0.6	essential_gene_targeting		Guidescan	GGCATCATCACGCCCTACGA
546	100192	1	0	0	4	cds-NP_001284478.1_19	0.588372	NC_000019.10	GTCTATGATCGGAGCAGCCA	0.708807	CDS	+	18864229	UPF1	UPF1_924	0.708807	NGG	0.55	essential_gene_targeting		Guidescan	GTCTATGATCGGAGCAGCCA
547	100193	1	0	0	3	cds-NP_001284478.1_22	0.677434	NC_000019.10	GCGGGCTTACCAGCATGGCG	0.707004	CDS	+	18866117	UPF1	UPF1_921	0.707004	NGG	0.7	essential_gene_targeting		Guidescan	GCGGGCTTACCAGCATGGCG
548	100194	1	0	1	10	cds-NP_001284478.1_17	0.553934	NC_000019.10	GTGCTCGTTGGCCCGCACAC	0.82381	CDS	-	18862070	UPF1	UPF1_960	0.82381	NGG	0.7	essential_gene_targeting		Guidescan	GTGCTCGTTGGCCCGCACAC
549	100304	1	0	0	4	cds-NP_005994.2	0.623842	NC_000019.10	GCGGGATGCTACCGACAACA	0.566216	CDS	+	29213097	UQCRFS1	UQCRFS1_153	0.566216	NGG	0.6	essential_gene_targeting		Guidescan	GCGGGATGCTACCGACAACA
550	100305	1	0	0	1	cds-NP_005994.2	0.537247	NC_000019.10	TTGTCGGTAGCATCCCGCTC	0.911672	CDS	-	29213092	UQCRFS1	UQCRFS1_171	0.444986	NGG	0.6	essential_gene_targeting		Guidescan	GTGTCGGTAGCATCCCGCTC
551	100306	1	0	0	9	cds-NP_005994.2	0.339676	NC_000019.10	GTCGCCTCCGTGGGCCTCAA	0.570807	CDS	-	29212903	UQCRFS1	UQCRFS1_154	0.570807	NGG	0.7	essential_gene_targeting		Guidescan	GTCGCCTCCGTGGGCCTCAA
552	100307	1	0	1	11	cds-NP_005994.2	0.44775	NC_000019.10	AGCGGCTGTCGCCATGTTGT	0.413575	CDS	-	29213108	UQCRFS1	UQCRFS1_142	0.385029	NGG	0.6	essential_gene_targeting		Guidescan	GGCGGCTGTCGCCATGTTGT
553	100308	1	0	0	6	cds-NP_005994.2	0.525249	NC_000019.10	CTCGCCCCGGCTCACCATTG	0.589476	CDS	+	29212889	UQCRFS1	UQCRFS1_159	0.365044	NGG	0.7	essential_gene_targeting		Guidescan	GTCGCCCCGGCTCACCATTG
554	100309	1	0	0	3	cds-NP_005994.2	0.546317	NC_000019.10	CGGCTCACCATTGAGGCCCA	0.84443	CDS	+	29212896	UQCRFS1	UQCRFS1_168	0.277821	NGG	0.65	essential_gene_targeting		Guidescan	GGGCTCACCATTGAGGCCCA
555	100700	1	0	1	7	cds-NP_001092006.1_18	0.66324	NC_000012.12	GCAGACGTAGTGACCACACA	0.718648	CDS	-	6865205	USP5	USP5_533	0.718648	NGG	0.55	essential_gene_targeting		Guidescan	GCAGACGTAGTGACCACACA
556	100701	1	0	0	7	cds-NP_001092006.1_11	0.564417	NC_000012.12	GCATGATGTAGTCAACTCGC	0.723652	CDS	-	6861047	USP5	USP5_535	0.723652	NGG	0.5	essential_gene_targeting		Guidescan	GCATGATGTAGTCAACTCGC
557	100702	1	0	0	2	cds-NP_001092006.1_13	0.557403	NC_000012.12	GTTCACCTTCGGCTTAGACT	0.830189	CDS	+	6862520	USP5	USP5_552	0.830189	NGG	0.5	essential_gene_targeting		Guidescan	GTTCACCTTCGGCTTAGACT
558	100703	1	0	0	4	cds-NP_001092006.1	0.551125	NC_000012.12	GTCAGTATTACCGACGATCC	0.89104	CDS	+	6852208	USP5	USP5_555	0.89104	NGG	0.5	essential_gene_targeting		Guidescan	GTCAGTATTACCGACGATCC
559	100704	1	0	0	13	cds-NP_001092006.1_14	0.578864	NC_000012.12	GGCTCATCCGGAGTGACCAG	0.674852	CDS	-	6863280	USP5	USP5_528	0.674852	NGG	0.65	essential_gene_targeting		Guidescan	GGCTCATCCGGAGTGACCAG
560	100705	1	0	1	1	cds-NP_001092006.1	0.537645	NC_000012.12	GCCTTAGGGACCCGGATCGT	0.961407	CDS	-	6852218	USP5	USP5_559	0.961407	NGG	0.65	essential_gene_targeting		Guidescan	GCCTTAGGGACCCGGATCGT
561	100898	1	0	0	3	cds-NP_004173.1_2	0.566622	NC_000023.11	GCACTCGGAGTTATATATGC	0.722966	CDS	-	47657608	UXT	UXT_114	0.722966	NGG	0.45	essential_gene_targeting		Guidescan	GCACTCGGAGTTATATATGC
562	100899	1	0	0	22	cds-NP_004173.1_1	0.661442	NC_000023.11	GGTGCTGGACCATCGAGACA	0.555858	CDS	-	47657837	UXT	UXT_100	0.555858	NGG	0.6	essential_gene_targeting		Guidescan	GGTGCTGGACCATCGAGACA
563	100900	1	0	0	6	cds-NP_004173.1_1	0.540261	NC_000023.11	GCTCATATACCTTGTCTCGA	0.554323	CDS	+	47657828	UXT	UXT_99	0.554323	NGG	0.45	essential_gene_targeting		Guidescan	GCTCATATACCTTGTCTCGA
564	100901	1	0	1	20	cds-NP_004173.1	0.340116	NC_000023.11	GCCTCCACCGCCCGCCGCTT	0.410333	CDS	+	47658892	UXT	UXT_87	0.410333	NGG	0.8	essential_gene_targeting		Guidescan	GCCTCCACCGCCCGCCGCTT
565	100902	1	0	0	15	cds-NP_004173.1_3	0.575739	NC_000023.11	AGATACTTCACGCATCTATG	0.410132	CDS	-	47657264	UXT	UXT_86	0.413645	NGG	0.4	essential_gene_targeting		Guidescan	GGATACTTCACGCATCTATG
566	100903	1	0	0	9	cds-NP_004173.1_3	0.514882	NC_000023.11	CATAGATGCGTGAAGTATCT	0.383489	CDS	+	47657267	UXT	UXT_80	0.427315	NGG	0.4	essential_gene_targeting		Guidescan	GATAGATGCGTGAAGTATCT
567	102014	1	0	0	6	cds-NP_060853.3_18	0.533548	NC_000002.12	GAGTTCCCTCGCTTTGAAGG	0.767607	CDS	-	127709527	WDR33	WDR33_1561	0.767607	NGG	0.55	essential_gene_targeting		Guidescan	GAGTTCCCTCGCTTTGAAGG
568	102015	1	0	0	7	cds-NP_001006623.1_4	0.584456	NC_000002.12	GTCATTATGTGACCACGTCA	0.652673	CDS	+	127764934	WDR33	WDR33_1511	0.652673	NGG	0.45	essential_gene_targeting		Guidescan	GTCATTATGTGACCACGTCA
569	102016	1	0	0	8	cds-NP_060853.3_6	0.607352	NC_000002.12	GTAGACTGGCATCCAACCAA	0.633535	CDS	-	127726731	WDR33	WDR33_1504	0.633535	NGG	0.5	essential_gene_targeting		Guidescan	GTAGACTGGCATCCAACCAA
570	102017	1	0	0	13	cds-NP_060853.3_14	0.57193	NC_000002.12	GAGTACCCGGAGGCCCCTGT	0.601787	CDS	+	127719812	WDR33	WDR33_1481	0.601787	NGG	0.7	essential_gene_targeting		Guidescan	GAGTACCCGGAGGCCCCTGT
571	102018	1	0	0	3	cds-NP_060853.3_14	0.700418	NC_000002.12	GGTCCGCCTTGGATCCCATG	0.589939	CDS	+	127719739	WDR33	WDR33_1471	0.589939	NGG	0.65	essential_gene_targeting		Guidescan	GGTCCGCCTTGGATCCCATG
572	102019	1	0	0	3	cds-NP_060853.3_16	0.493359	NC_000002.12	CACCGGTTACGTGAATTTGA	0.604387	CDS	-	127713789	WDR33	WDR33_1483	0.583333	NGG	0.45	essential_gene_targeting		Guidescan	GACCGGTTACGTGAATTTGA
573	102200	1	0	0	3	cds-NP_001303991.1	0.494081	NC_000001.11	GAGGCTGCGCGGTACCGGTC	0.8823	CDS	-	111449053	WDR77	WDR77_255	0.8823	NGG	0.75	essential_gene_targeting		Guidescan	GAGGCTGCGCGGTACCGGTC
574	102201	1	0	1	7	cds-NP_001303991.1_1	0.462922	NC_000001.11	GGATAGTGACTCACCTGAAT	0.587949	CDS	+	111448604	WDR77	WDR77_243	0.587949	NGG	0.45	essential_gene_targeting		Guidescan	GGATAGTGACTCACCTGAAT
575	102202	1	0	0	1	cds-NP_001303991.1_1	0.432078	NC_000001.11	GCCGGAGTCCAAACGGAGGC	0.870855	CDS	-	111448674	WDR77	WDR77_254	0.870855	NGG	0.7	essential_gene_targeting		Guidescan	GCCGGAGTCCAAACGGAGGC
576	102203	1	0	0	10	cds-NP_001303991.1	0.516257	NC_000001.11	GGGATCTCGGCTCACCGGAC	0.537165	CDS	+	111449039	WDR77	WDR77_237	0.537165	NGG	0.7	essential_gene_targeting		Guidescan	GGGATCTCGGCTCACCGGAC
577	102204	1	0	0	1	cds-NP_001303991.1_1	0.675486	NC_000001.11	CTCCGCCGGAGTCCAAACGG	0.976845	CDS	-	111448678	WDR77	WDR77_258	0.527433	NGG	0.7	essential_gene_targeting		Guidescan	GTCCGCCGGAGTCCAAACGG
578	102205	1	0	0	7	cds-NP_001303991.1_1	0.487615	NC_000001.11	GGCGGAGCAGAAGCCTTCGT	0.518103	CDS	+	111448694	WDR77	WDR77_233	0.518103	NGG	0.65	essential_gene_targeting		Guidescan	GGCGGAGCAGAAGCCTTCGT
579	102285	1	0	0	2	cds-NP_003381.1	0.627335	NC_000011.10	GTCGCCGGTCAAGTCGCCGG	0.944073	CDS	+	9574298	WEE1	WEE1_436	0.944073	NGG	0.75	essential_gene_targeting		Guidescan	GTCGCCGGTCAAGTCGCCGG
580	102286	1	0	0	6	cds-NP_003381.1	0.586442	NC_000011.10	GCCCAGGAGATGCGTCGCCG	0.666499	CDS	+	9574366	WEE1	WEE1_392	0.666499	NGG	0.75	essential_gene_targeting		Guidescan	GCCCAGGAGATGCGTCGCCG
581	102287	1	0	0	13	cds-NP_001137448.1_2	0.506942	NC_000011.10	GAGCTAGAGAAAATCGGCTC	0.809627	CDS	+	9576540	WEE1	WEE1_420	0.809627	NGG	0.5	essential_gene_targeting		Guidescan	GAGCTAGAGAAAATCGGCTC
582	102288	1	0	1	8	cds-NP_003381.1	0.540277	NC_000011.10	GAAGATCAGCTTCTGCCGCA	0.609978	CDS	-	9573991	WEE1	WEE1_383	0.609978	NGG	0.55	essential_gene_targeting		Guidescan	GAAGATCAGCTTCTGCCGCA
583	102289	1	0	0	4	cds-NP_003381.1	0.545271	NC_000011.10	CCGGCGAGAAAGAGCTACCC	0.863571	CDS	-	9574331	WEE1	WEE1_430	0.547995	NGG	0.65	essential_gene_targeting		Guidescan	GCGGCGAGAAAGAGCTACCC
584	102290	1	0	0	6	cds-NP_003381.1	0.483382	NC_000011.10	CCCGCGGCGACGCATCTCCT	0.670263	CDS	-	9574367	WEE1	WEE1_393	0.545905	NGG	0.75	essential_gene_targeting		Guidescan	GCCGCGGCGACGCATCTCCT
585	102974	1	0	0	3	cds-NP_001035526.1	0.628162	NC_000012.12	GATTTAGGGTACCAGACCAC	0.852755	CDS	+	32755816	YARS2	YARS2_311	0.852755	NGG	0.5	essential_gene_targeting		Guidescan	GATTTAGGGTACCAGACCAC
586	102975	1	0	0	2	cds-NP_001035526.1	0.600209	NC_000012.12	GGGCCACAACGTGATCGCGC	0.934466	CDS	-	32755540	YARS2	YARS2_320	0.934466	NGG	0.7	essential_gene_targeting		Guidescan	GGGCCACAACGTGATCGCGC
587	102976	1	0	0	5	cds-NP_001035526.1	0.61082	NC_000012.12	GGACCCTGCATCCATAACGC	0.725165	CDS	+	32755153	YARS2	YARS2_293	0.725165	NGG	0.6	essential_gene_targeting		Guidescan	GGACCCTGCATCCATAACGC
588	102977	1	0	0	3	cds-NP_001035526.1	0.520662	NC_000012.12	GGTCATCTACTTGCGCTGCT	0.687123	CDS	-	32755584	YARS2	YARS2_284	0.687123	NGG	0.55	essential_gene_targeting		Guidescan	GGTCATCTACTTGCGCTGCT
589	102978	1	0	0	6	cds-NP_001035526.1	0.633744	NC_000012.12	GTAACCCCTGAGCGCCCGAG	0.648563	CDS	+	32755759	YARS2	YARS2_280	0.648563	NGG	0.7	essential_gene_targeting		Guidescan	GTAACCCCTGAGCGCCCGAG
590	102979	1	0	0	1	cds-NP_001035526.1	0.497578	NC_000012.12	GTTCCTTGGTACGGCCGCTC	0.789474	CDS	+	32755489	YARS2	YARS2_303	0.789474	NGG	0.65	essential_gene_targeting		Guidescan	GTTCCTTGGTACGGCCGCTC
591	106150	1	0	0	1	cds-NP_001317448.1_1	0.615013	NC_000019.10	GTGCCACACTCAAAGCGCCG	0.926563	CDS	-	42080595	ZNF574	ZNF574_652	0.926563	NGG	0.65	essential_gene_targeting		Guidescan	GTGCCACACTCAAAGCGCCG
592	106151	1	0	0	0	cds-NP_001317448.1_1	0.562968	NC_000019.10	GCCATTGGGCGGGATCGCCG	1	CDS	+	42079452	ZNF574	ZNF574_658	1	NGG	0.75	essential_gene_targeting		Guidescan	GCCATTGGGCGGGATCGCCG
593	106152	1	0	0	1	cds-NP_001317448.1_1	0.562095	NC_000019.10	GCGCCGGTGGTCTTTCAGGT	0.93492	CDS	-	42080941	ZNF574	ZNF574_653	0.93492	NGG	0.65	essential_gene_targeting		Guidescan	GCGCCGGTGGTCTTTCAGGT
594	106153	1	0	1	7	cds-NP_001317448.1_1	0.541784	NC_000019.10	GAGAGCGGCCCTACCGGTGT	0.679837	CDS	+	42080245	ZNF574	ZNF574_629	0.679837	NGG	0.7	essential_gene_targeting		Guidescan	GAGAGCGGCCCTACCGGTGT
595	106154	1	0	0	3	cds-NP_001317448.1_1	0.514305	NC_000019.10	GGCACTTAAAGACGCCCTCC	0.733081	CDS	-	42079598	ZNF574	ZNF574_635	0.733081	NGG	0.6	essential_gene_targeting		Guidescan	GGCACTTAAAGACGCCCTCC
596	106155	1	0	0	2	cds-NP_001317448.1_1	0.62617	NC_000019.10	GGCACTCGCGACACTTGTAG	0.620098	CDS	-	42080420	ZNF574	ZNF574_621	0.620098	NGG	0.6	essential_gene_targeting		Guidescan	GGCACTCGCGACACTTGTAG
597	13456	1	0	7	139		0	NC_000019.10	GCTTGGCGCCGACACACA	0.974375		+	18832277	UPF1	ENSG00000005007_UPF1_ACOC_2496.1		NGG	0.666667	essential_gene_targeting		Bassik2017	GCTTGGCGCCGACACACA
598	13457	1	0	8	184		0	NC_000019.10	GTCGGTGAACTCGAACT	0.991031		-	18832319	UPF1	ENSG00000005007_UPF1_ACOC_2497.2		NGG	0.529412	essential_gene_targeting		Bassik2017	GTCGGTGAACTCGAACT
599	13458	1	0	27	580		0	NC_000019.10	GTGAGAGTCTGCGAGCT	0.977244		-	18832249	UPF1	ENSG00000005007_UPF1_ACOC_2498.3		NGG	0.588235	essential_gene_targeting		Bassik2017	GTGAGAGTCTGCGAGCT
600	13459	1	0	2	48		0	NC_000019.10	GTGGTTCTGCAACGGACG	0.998616		+	18847797	UPF1	ENSG00000005007_UPF1_ACOC_2499.4		NGG	0.611111	essential_gene_targeting		Bassik2017	GTGGTTCTGCAACGGACG
601	13460	1	0	9	202		0	NC_000019.10	GCAGCGGTCCTGGATCAG	0.99459		-	18850768	UPF1	ENSG00000005007_UPF1_ACOC_2500.5		NGG	0.666667	essential_gene_targeting		Bassik2017	GCAGCGGTCCTGGATCAG
602	13461	1	0	3	182		0	NC_000019.10	GGGGCCCGAATATGTTC	0.995507		-	18852248	UPF1	ENSG00000005007_UPF1_ACOC_2501.6		NGG	0.588235	essential_gene_targeting		Bassik2017	GGGGCCCGAATATGTTC
603	13462	1	0	0	67		0	NC_000019.10	GCCAAGACCAGCCAGTTGT	0.985705		+	18846027	UPF1	ENSG00000005007_UPF1_ACOC_2502.7		NGG	0.578947	essential_gene_targeting		Bassik2017	GCCAAGACCAGCCAGTTGT
604	13463	1	0	0	1		0.432621	NC_000019.10	GGGGAGGTCCTTCGTGTAAT	1		-	18846104	UPF1	ENSG00000005007_UPF1_ACOC_2503.8		NGG	0.55	essential_gene_targeting		Bassik2017	GGGGAGGTCCTTCGTGTAAT
605	13464	1	0	4	61		0	NC_000019.10	GTCCACAGCCCCGTTCTGC	0.989442		-	18846017	UPF1	ENSG00000005007_UPF1_ACOC_2504.9		NGG	0.684211	essential_gene_targeting		Bassik2017	GTCCACAGCCCCGTTCTGC
609	17415	1	0	6	139		0	NC_000010.11	GCCGTTGAGGGCCTTGAA	0.999934		-	99732028	COX15	ENSG00000014919_COX15_PROT_3889.1		NGG	0.611111	essential_gene_targeting		Bassik2017	GCCGTTGAGGGCCTTGAA
610	17416	1	0	10	279		0	NC_000010.11	GAGCGGGTGGTGGGCCGA	0.985812		-	99729628	COX15	ENSG00000014919_COX15_PROT_3890.2		NGG	0.777778	essential_gene_targeting		Bassik2017	GAGCGGGTGGTGGGCCGA
611	17417	1	1	65	880		0	NC_000010.11	GCCGCTCCTGGCTCCTA	0.950258		-	99731995	COX15	ENSG00000014919_COX15_PROT_3891.3		NGG	0.705882	essential_gene_targeting		Bassik2017	GCCGCTCCTGGCTCCTA
612	17418	1	0	3	106		0	NC_000010.11	GGCCTCTCGATGGTAGAT	0.999783		-	99727549	COX15	ENSG00000014919_COX15_PROT_3892.4		NGG	0.555556	essential_gene_targeting		Bassik2017	GGCCTCTCGATGGTAGAT
613	17419	1	1	39	438		0	NC_000010.11	GCAAAGCTACTTCAGAGA	0.498657		+	99729670	COX15	ENSG00000014919_COX15_PROT_3893.5		NGG	0.444444	essential_gene_targeting		Bassik2017	GCAAAGCTACTTCAGAGA
614	17420	1	0	5	75		0	NC_000010.11	GTATTGCCCTGGCCTCAAA	0.995244		+	99729695	COX15	ENSG00000014919_COX15_PROT_3894.6		NGG	0.526316	essential_gene_targeting		Bassik2017	GTATTGCCCTGGCCTCAAA
615	17421	1	0	2	23		0.348181	NC_000010.11	GTGGCTGGAGCAGTTATTCT	0.265424		-	99729586	COX15	ENSG00000014919_COX15_PROT_3895.7		NGG	0.5	essential_gene_targeting		Bassik2017	GTGGCTGGAGCAGTTATTCT
616	17422	1	1	3	89		0	NC_000010.11	GACAGAATTCAAGTTCATC	0.994911		-	99727132	COX15	ENSG00000014919_COX15_PROT_3896.8		NGG	0.368421	essential_gene_targeting		Bassik2017	GACAGAATTCAAGTTCATC
620	17432	1	0	11	306		0	NC_000010.11	GACCCGAGGGATGTCAT	0.990368		+	99724051	COX15	ENSG00000014919_COX15_PROT_3898.10		NGG	0.588235	essential_gene_targeting		Bassik2017	GACCCGAGGGATGTCAT
621	17570	1	1	15	248		0	NC_000007.14	GGGCCTGGTCATACAGCT	0.993208		+	44490563	NUDCD3	ENSG00000015676_NUDCD3_ACOC_197570.1		NGG	0.611111	essential_gene_targeting		Bassik2017	GGGCCTGGTCATACAGCT
622	17571	1	0	4	116		0	NC_000007.14	GCTTGCTGCGCCACCCAT	0.996534		-	44490475	NUDCD3	ENSG00000015676_NUDCD3_ACOC_197571.2		NGG	0.666667	essential_gene_targeting		Bassik2017	GCTTGCTGCGCCACCCAT
623	17572	1	0	1	107		0	NC_000007.14	GCATGGGCTTCCCGCCCG	0.973722		-	44490451	NUDCD3	ENSG00000015676_NUDCD3_ACOC_197572.3		NGG	0.777778	essential_gene_targeting		Bassik2017	GCATGGGCTTCCCGCCCG
624	17573	1	0	11	218		0	NC_000007.14	GACGGGCCATGTGGTCAA	0.99921		+	44485253	NUDCD3	ENSG00000015676_NUDCD3_ACOC_197573.4		NGG	0.611111	essential_gene_targeting		Bassik2017	GACGGGCCATGTGGTCAA
625	17574	1	1	28	366		0	NC_000007.14	GCAGCACCAAGGCCTGCG	1		+	44490410	NUDCD3	ENSG00000015676_NUDCD3_ACOC_197574.5		NGG	0.722222	essential_gene_targeting		Bassik2017	GCAGCACCAAGGCCTGCG
626	17575	1	1	11	181		0	NC_000007.14	GATGCCCATCCAATTCTG	0.991013		+	44485094	NUDCD3	ENSG00000015676_NUDCD3_ACOC_197575.6		NGG	0.5	essential_gene_targeting		Bassik2017	GATGCCCATCCAATTCTG
627	17576	1	0	0	69		0	NC_000007.14	GTCCGAGAGAACTACACC	0.985182		-	44427656	NUDCD3	ENSG00000015676_NUDCD3_ACOC_197576.7		NGG	0.555556	essential_gene_targeting		Bassik2017	GTCCGAGAGAACTACACC
628	17577	1	0	14	87		0.465406	NC_000007.14	GCCAGTCCCAGTTCCAGTCC	0.0726806		-	44485155	NUDCD3	ENSG00000015676_NUDCD3_ACOC_197577.8		NGG	0.65	essential_gene_targeting		Bassik2017	GCCAGTCCCAGTTCCAGTCC
629	17578	1	0	11	148		0	NC_000007.14	GCAGCAGCTGACACAGTCT	0.998086		+	44485168	NUDCD3	ENSG00000015676_NUDCD3_ACOC_197578.9		NGG	0.578947	essential_gene_targeting		Bassik2017	GCAGCAGCTGACACAGTCT
630	17579	1	0	0	56		0.349963	NC_000007.14	GCCATTTCCTTCACAGGGCC	0.128049		+	44485048	NUDCD3	ENSG00000015676_NUDCD3_ACOC_197579.10		NGG	0.6	essential_gene_targeting		Bassik2017	GCCATTTCCTTCACAGGGCC
631	20430	1	0	3	104		0	NC_000003.12	GAGTCTGATGGCGCATAA	0.936674		+	194672098	LSG1	ENSG00000041802_LSG1_GEEX_35232.1		NGG	0.5	essential_gene_targeting		Bassik2017	GAGTCTGATGGCGCATAA
632	20431	1	0	7	94		0	NC_000003.12	GGCCGGTGGGTCGCTGGGA	0.996413		-	194672141	LSG1	ENSG00000041802_LSG1_GEEX_35233.2		NGG	0.789474	essential_gene_targeting		Bassik2017	GGCCGGTGGGTCGCTGGGA
633	20432	1	0	8	125		0	NC_000003.12	GTCATCTTCATCCGTTGT	0.902165		+	194652989	LSG1	ENSG00000041802_LSG1_GEEX_35234.3		NGG	0.444444	essential_gene_targeting		Bassik2017	GTCATCTTCATCCGTTGT
634	20433	1	0	0	28		0	NC_000003.12	GGACATTCCAGTTTCGACC	0.99917		-	194653096	LSG1	ENSG00000041802_LSG1_GEEX_35235.4		NGG	0.526316	essential_gene_targeting		Bassik2017	GGACATTCCAGTTTCGACC
635	20434	1	0	0	9		0.647006	NC_000003.12	GAGATGTTCGGATTCACTGT	0.534461		+	194653043	LSG1	ENSG00000041802_LSG1_GEEX_35236.5		NGG	0.45	essential_gene_targeting		Bassik2017	GAGATGTTCGGATTCACTGT
636	20435	1	0	4	118		0	NC_000003.12	GTAGCAAGGAAGTCATCAA	0.968476		+	194670040	LSG1	ENSG00000041802_LSG1_GEEX_35237.6		NGG	0.421053	essential_gene_targeting		Bassik2017	GTAGCAAGGAAGTCATCAA
637	20436	1	5	216	2936		0	NC_000003.12	GACGTGCTCAGAAGAAGA	0.25039		-	194652944	LSG1	ENSG00000041802_LSG1_GEEX_35238.7		NGG	0.5	essential_gene_targeting		Bassik2017	GACGTGCTCAGAAGAAGA
638	20437	1	0	12	203		0	NC_000003.12	GCCATCTGGTATCCAAGC	0.996842		-	194652819	LSG1	ENSG00000041802_LSG1_GEEX_35239.8		NGG	0.555556	essential_gene_targeting		Bassik2017	GCCATCTGGTATCCAAGC
639	20438	1	0	3	21		0.442694	NC_000003.12	GTGCCTGCTGAGGCTAGAAC	0.357459		-	194666551	LSG1	ENSG00000041802_LSG1_GEEX_35240.9		NGG	0.6	essential_gene_targeting		Bassik2017	GTGCCTGCTGAGGCTAGAAC
640	20439	1	0	32	320		0	NC_000003.12	GTGGGCTACCCTAATGT	0.881555		-	194651215	LSG1	ENSG00000041802_LSG1_GEEX_35241.10		NGG	0.529412	essential_gene_targeting		Bassik2017	GTGGGCTACCCTAATGT
641	26565	1	0	7	79		0	NC_000017.11	GCTAGTGGAAGGCTTCGC	0.999894		-	43490458	DHX8	ENSG00000067596_DHX8_PROT_113643.1		NGG	0.611111	essential_gene_targeting		Bassik2017	GCTAGTGGAAGGCTTCGC
642	26566	1	2	10	237		0	NC_000017.11	GATTAAGGCTCCCGCCA	0.921585		-	43484072	DHX8	ENSG00000067596_DHX8_PROT_113644.2		NGG	0.588235	essential_gene_targeting		Bassik2017	GATTAAGGCTCCCGCCA
643	26567	1	0	1	8		0.380688	NC_000017.11	GCCATGGCGGGAGCCTTAAT	0.703281		+	43484052	DHX8	ENSG00000067596_DHX8_PROT_113645.3		NGG	0.6	essential_gene_targeting		Bassik2017	GCCATGGCGGGAGCCTTAAT
644	26568	1	0	1	22		0.498128	NC_000017.11	GTACCTGTCTTTGGTGTCAA	0.295868		+	43484114	DHX8	ENSG00000067596_DHX8_PROT_113646.4		NGG	0.45	essential_gene_targeting		Bassik2017	GTACCTGTCTTTGGTGTCAA
645	26569	1	0	5	106		0	NC_000017.11	GCCTTAAAAGTATCAAAGG	0.770471		-	43489502	DHX8	ENSG00000067596_DHX8_PROT_113647.5		NGG	0.368421	essential_gene_targeting		Bassik2017	GCCTTAAAAGTATCAAAGG
646	26570	1	0	0	22		0	NC_000017.11	GCGTCTCATACAAACCATG	0.997858		+	43490413	DHX8	ENSG00000067596_DHX8_PROT_113648.6		NGG	0.473684	essential_gene_targeting		Bassik2017	GCGTCTCATACAAACCATG
647	26571	1	0	4	86		0	NC_000017.11	GTCCGGTTGGCAAAGGAC	0.997313		-	43491234	DHX8	ENSG00000067596_DHX8_PROT_113649.7		NGG	0.611111	essential_gene_targeting		Bassik2017	GTCCGGTTGGCAAAGGAC
648	26572	1	0	3	165		0	NC_000017.11	GATCACGTTCCAGGACCC	0.991232		+	43492796	DHX8	ENSG00000067596_DHX8_PROT_113650.8		NGG	0.611111	essential_gene_targeting		Bassik2017	GATCACGTTCCAGGACCC
649	26573	1	0	5	160		0	NC_000017.11	GGTCCTTCCGGTCTTTGG	0.983383		-	43492888	DHX8	ENSG00000067596_DHX8_PROT_113651.9		NGG	0.611111	essential_gene_targeting		Bassik2017	GGTCCTTCCGGTCTTTGG
650	26574	1	0	11	265		0	NC_000017.11	GATATCGGTCCAGGAGC	0.991833		+	43492838	DHX8	ENSG00000067596_DHX8_PROT_113652.10		NGG	0.588235	essential_gene_targeting		Bassik2017	GATATCGGTCCAGGAGC
651	27068	1	0	9	157		0	NC_000002.12	GCCGCCAGGGCATGTTCT	0.972013		+	86105745	POLR1A	ENSG00000068654_POLR1A_ACOC_185753.1		NGG	0.666667	essential_gene_targeting		Bassik2017	GCCGCCAGGGCATGTTCT
652	27069	1	0	0	17		0	NC_000002.12	GGTATCGAGGGTTCGTAA	0.997739		+	86100134	POLR1A	ENSG00000068654_POLR1A_ACOC_185754.2		NGG	0.5	essential_gene_targeting		Bassik2017	GGTATCGAGGGTTCGTAA
653	27070	1	0	7	91		0	NC_000002.12	GGGGAACCCATCGGCAAA	0.998334		-	86100123	POLR1A	ENSG00000068654_POLR1A_ACOC_185755.3		NGG	0.611111	essential_gene_targeting		Bassik2017	GGGGAACCCATCGGCAAA
654	27071	1	0	15	241		0	NC_000002.12	GCTGTACCTGCTGCTTCG	0.994779		-	86098757	POLR1A	ENSG00000068654_POLR1A_ACOC_185756.4		NGG	0.611111	essential_gene_targeting		Bassik2017	GCTGTACCTGCTGCTTCG
655	27072	1	0	5	88		0	NC_000002.12	GAGGTGAATCACGGCCCG	0.992623		+	86098685	POLR1A	ENSG00000068654_POLR1A_ACOC_185757.5		NGG	0.666667	essential_gene_targeting		Bassik2017	GAGGTGAATCACGGCCCG
656	27073	1	0	7	159		0	NC_000002.12	GGGCAGAAAGGTGTTCGC	0.967669		+	86083096	POLR1A	ENSG00000068654_POLR1A_ACOC_185758.6		NGG	0.611111	essential_gene_targeting		Bassik2017	GGGCAGAAAGGTGTTCGC
657	27074	1	0	23	245		0	NC_000002.12	GGACTTCAGCAACTGTTC	0.994514		-	86100042	POLR1A	ENSG00000068654_POLR1A_ACOC_185759.7		NGG	0.5	essential_gene_targeting		Bassik2017	GGACTTCAGCAACTGTTC
658	27075	1	0	20	378		0	NC_000002.12	GTGCAGAACAACCTCCTG	0.819789		-	86089856	POLR1A	ENSG00000068654_POLR1A_ACOC_185760.8		NGG	0.555556	essential_gene_targeting		Bassik2017	GTGCAGAACAACCTCCTG
659	27076	1	0	32	469		0	NC_000002.12	GTGAGTGGGAGCTCAATG	0.913197		+	86099992	POLR1A	ENSG00000068654_POLR1A_ACOC_185761.9		NGG	0.555556	essential_gene_targeting		Bassik2017	GTGAGTGGGAGCTCAATG
660	27077	1	0	9	115		0	NC_000002.12	GCCTGCAAGTTCACCGTC	0.999239		+	86080912	POLR1A	ENSG00000068654_POLR1A_ACOC_185762.10		NGG	0.611111	essential_gene_targeting		Bassik2017	GCCTGCAAGTTCACCGTC
661	29147	1	0	1	30		0	NC_000023.11	GGTGGCGGTAATAACCGG	0.998341		-	53433880	HSD17B10	ENSG00000072506_HSD17B10_DTKP_165551.1		NGG	0.611111	essential_gene_targeting		Bassik2017	GGTGGCGGTAATAACCGG
662	29148	1	0	9	169		0	NC_000023.11	GGACCTGCCCAACTCGGG	0.994546		-	53433793	HSD17B10	ENSG00000072506_HSD17B10_DTKP_165552.2		NGG	0.722222	essential_gene_targeting		Bassik2017	GGACCTGCCCAACTCGGG
664	29150	1	0	4	30		0.49594	NC_000023.11	GAAGGATGTGCAAACAGCTC	0.29842		-	53432399	HSD17B10	ENSG00000072506_HSD17B10_DTKP_165554.4		NGG	0.5	essential_gene_targeting		Bassik2017	GAAGGATGTGCAAACAGCTC
666	29154	1	0	17	208		0	NC_000023.11	GACGTACAACTTAAAGAA	0.693042		-	53432306	HSD17B10	ENSG00000072506_HSD17B10_DTKP_165555.5		NGG	0.333333	essential_gene_targeting		Bassik2017	GACGTACAACTTAAAGAA
667	29155	1	0	0	17		0.564582	NC_000023.11	GATGTAGCTGTCAACTGTGC	0.372412		-	53432347	HSD17B10	ENSG00000072506_HSD17B10_DTKP_165556.6		NGG	0.5	essential_gene_targeting		Bassik2017	GATGTAGCTGTCAACTGTGC
668	29156	1	0	18	397		0	NC_000023.11	GAATGAACCAGACCAGGG	0.992823		-	53432059	HSD17B10	ENSG00000072506_HSD17B10_DTKP_165557.7		NGG	0.555556	essential_gene_targeting		Bassik2017	GAATGAACCAGACCAGGG
669	29157	1	0	2	58		0.519567	NC_000023.11	GGCCCATCTCACCAGCCACC	0.105612		+	53432061	HSD17B10	ENSG00000072506_HSD17B10_DTKP_165558.8		NGG	0.7	essential_gene_targeting		Bassik2017	GGCCCATCTCACCAGCCACC
670	29158	1	0	1	41		0.468322	NC_000023.11	GCCAGTGTGGCTGCCTTCGA	0.153778		-	53432013	HSD17B10	ENSG00000072506_HSD17B10_DTKP_165559.9		NGG	0.65	essential_gene_targeting		Bassik2017	GCCAGTGTGGCTGCCTTCGA
671	29159	1	0	8	324		0	NC_000023.11	GCCCATTGCTCGGGATC	0.994512		-	53431852	HSD17B10	ENSG00000072506_HSD17B10_DTKP_165560.10		NGG	0.647059	essential_gene_targeting		Bassik2017	GCCCATTGCTCGGGATC
675	30758	3	11	6	34		0.549711	NC_000007.14	GAAGCCGGCCTTGCACATGC	0.0641724		+	5529594	ACTB	ENSG00000075624_ACTB_ACOC_96204.2		NGG	0.65	essential_gene_targeting		Bassik2017	GAAGCCGGCCTTGCACATGC
677	30762	1	5	13	60		0	NC_000007.14	GGGGCGCCCCACGATGGAG	0.993087		+	5529543	ACTB	ENSG00000075624_ACTB_ACOC_96205.3		NGG	0.789474	essential_gene_targeting		Bassik2017	GGGGCGCCCCACGATGGAG
678	30763	1	9	24	85		0	NC_000007.14	GATGGGGTACTTCAGGGTG	0.844651		+	5529310	ACTB	ENSG00000075624_ACTB_ACOC_96206.4		NGG	0.578947	essential_gene_targeting		Bassik2017	GATGGGGTACTTCAGGGTG
679	30764	1	1	1	14		0.612697	NC_000007.14	GCCGTTGTCGACGACGAGCG	0.169062		+	5529618	ACTB	ENSG00000075624_ACTB_ACOC_96207.5		NGG	0.7	essential_gene_targeting		Bassik2017	GCCGTTGTCGACGACGAGCG
682	30773	1	7	6	12		0.291588	NC_000007.14	GGAAATCGTGCGTGACATTA	0.238064		-	5528464	ACTB	ENSG00000075624_ACTB_ACOC_96208.6		NGG	0.45	essential_gene_targeting		Bassik2017	GGAAATCGTGCGTGACATTA
683	30774	1	0	8	29		0.56744	NC_000007.14	GATAGCAACGTACATGGCTG	0.122632		+	5528674	ACTB	ENSG00000075624_ACTB_ACOC_96209.7		NGG	0.5	essential_gene_targeting		Bassik2017	GATAGCAACGTACATGGCTG
685	30778	1	0	15	147		0.549106	NC_000007.14	GGAGGAGCTGGAAGCAGCCG	0.0402198		+	5528377	ACTB	ENSG00000075624_ACTB_ACOC_96210.8		NGG	0.7	essential_gene_targeting		Bassik2017	GGAGGAGCTGGAAGCAGCCG
687	30782	1	6	12	36		0.47339	NC_000007.14	GGGCCTCGGTCAGCAGCACG	0.0699604		+	5529198	ACTB	ENSG00000075624_ACTB_ACOC_96211.9		NGG	0.75	essential_gene_targeting		Bassik2017	GGGCCTCGGTCAGCAGCACG
688	30783	1	8	8	37		0	NC_000007.14	GAGCGGTTCCGCTGCCCTG	0.996761		-	5528325	ACTB	ENSG00000075624_ACTB_ACOC_96212.10		NGG	0.736842	essential_gene_targeting		Bassik2017	GAGCGGTTCCGCTGCCCTG
689	31068	1	0	9	186		0	NC_000003.12	GCATGCCCATGATCTGGC	0.999631		+	47381112	PTPN23	ENSG00000076201_PTPN23_DTKP_127339.1		NGG	0.611111	essential_gene_targeting		Bassik2017	GCATGCCCATGATCTGGC
690	31069	1	0	2	48		0	NC_000003.12	GTCGACGCTGTAGGCTTG	0.998579		-	47406003	PTPN23	ENSG00000076201_PTPN23_DTKP_127340.2		NGG	0.611111	essential_gene_targeting		Bassik2017	GTCGACGCTGTAGGCTTG
691	31070	1	0	5	106		0	NC_000003.12	GTAGGTAGGCGAAGGCGC	0.987082		-	47405971	PTPN23	ENSG00000076201_PTPN23_DTKP_127341.3		NGG	0.666667	essential_gene_targeting		Bassik2017	GTAGGTAGGCGAAGGCGC
692	31071	1	0	0	36		0	NC_000003.12	GAAGTCGATGTTGGACAAC	0.976013		+	47406350	PTPN23	ENSG00000076201_PTPN23_DTKP_127342.4		NGG	0.473684	essential_gene_targeting		Bassik2017	GAAGTCGATGTTGGACAAC
693	31072	1	2	29	522		0	NC_000003.12	GGTAGATTACTACAAGG	0.289736		+	47406482	PTPN23	ENSG00000076201_PTPN23_DTKP_127343.5		NGG	0.411765	essential_gene_targeting		Bassik2017	GGTAGATTACTACAAGG
694	31073	1	1	15	397		0	NC_000003.12	GTAACAGCTGGGTCTGTG	0.996995		-	47407747	PTPN23	ENSG00000076201_PTPN23_DTKP_127344.6		NGG	0.555556	essential_gene_targeting		Bassik2017	GTAACAGCTGGGTCTGTG
695	31074	1	0	5	98		0	NC_000003.12	GCAGAGTCGGGTCCCCAT	0.988997		+	47404725	PTPN23	ENSG00000076201_PTPN23_DTKP_127345.7		NGG	0.666667	essential_gene_targeting		Bassik2017	GCAGAGTCGGGTCCCCAT
696	31075	1	0	12	149		0	NC_000003.12	GGATCCGGCCCAGCAGTG	0.996739		-	47406552	PTPN23	ENSG00000076201_PTPN23_DTKP_127346.8		NGG	0.722222	essential_gene_targeting		Bassik2017	GGATCCGGCCCAGCAGTG
697	31076	1	0	0	32		0	NC_000003.12	GCGCACTGGAAATGGGTAC	0.996656		-	47405948	PTPN23	ENSG00000076201_PTPN23_DTKP_127347.9		NGG	0.578947	essential_gene_targeting		Bassik2017	GCGCACTGGAAATGGGTAC
698	31077	1	1	26	405		0	NC_000003.12	GGCAAGGGCTTCACCAAG	0.997913		-	47407720	PTPN23	ENSG00000076201_PTPN23_DTKP_127348.10		NGG	0.611111	essential_gene_targeting		Bassik2017	GGCAAGGGCTTCACCAAG
699	32947	1	1	2	111		0	NC_000019.10	GCGATCTGCGGCAGGTCC	0.99274		-	10718345	DNM2	ENSG00000079805_DNM2_ACOC_70663.1		NGG	0.722222	essential_gene_targeting		Bassik2017	GCGATCTGCGGCAGGTCC
700	32948	1	0	8	120		0	NC_000019.10	GAGACCGACAGGGTCACG	0.994509		+	10772552	DNM2	ENSG00000079805_DNM2_ACOC_70664.2		NGG	0.666667	essential_gene_targeting		Bassik2017	GAGACCGACAGGGTCACG
701	32949	1	0	14	230		0	NC_000019.10	GCAGAATGAGAGGCCGCC	0.999719		-	10759789	DNM2	ENSG00000079805_DNM2_ACOC_70665.3		NGG	0.666667	essential_gene_targeting		Bassik2017	GCAGAATGAGAGGCCGCC
702	32950	1	0	6	86		0	NC_000019.10	GCTTGAGGGCGTCGGAGT	0.996087		-	10775881	DNM2	ENSG00000079805_DNM2_ACOC_70666.4		NGG	0.666667	essential_gene_targeting		Bassik2017	GCTTGAGGGCGTCGGAGT
703	32951	1	0	5	16		0.677641	NC_000019.10	GGATCAGCTCTTCCATCCCG	0.187513		-	10718272	DNM2	ENSG00000079805_DNM2_ACOC_70667.5		NGG	0.6	essential_gene_targeting		Bassik2017	GGATCAGCTCTTCCATCCCG
704	32952	1	0	19	529		0	NC_000019.10	GAAGGTTGATGGGCACTG	0.976632		-	10772609	DNM2	ENSG00000079805_DNM2_ACOC_70668.6		NGG	0.555556	essential_gene_targeting		Bassik2017	GAAGGTTGATGGGCACTG
705	32953	1	0	0	22		0.540741	NC_000019.10	GCTCTGGCCGATGGAGCTGA	0.243881		-	10718319	DNM2	ENSG00000079805_DNM2_ACOC_70669.7		NGG	0.65	essential_gene_targeting		Bassik2017	GCTCTGGCCGATGGAGCTGA
706	32954	1	0	4	133		0	NC_000019.10	GGCAGCGACTCCCGGATG	0.991787		-	10786594	DNM2	ENSG00000079805_DNM2_ACOC_70670.8		NGG	0.722222	essential_gene_targeting		Bassik2017	GGCAGCGACTCCCGGATG
707	32955	1	0	6	138		0	NC_000019.10	GGCCATGTGCCGGTAGGC	0.998739		-	10783077	DNM2	ENSG00000079805_DNM2_ACOC_70671.9		NGG	0.722222	essential_gene_targeting		Bassik2017	GGCCATGTGCCGGTAGGC
708	32956	1	0	0	32		0	NC_000019.10	GCCGGCAAGAGCTCGGTGC	0.997236		+	10718365	DNM2	ENSG00000079805_DNM2_ACOC_70672.10		NGG	0.736842	essential_gene_targeting		Bassik2017	GCCGGCAAGAGCTCGGTGC
709	34623	1	0	2	106		0	NC_000013.11	GACGATCTATGAGTTCG	0.998244		+	72777442	DIS3	ENSG00000083520_DIS3_ACOC_54138.1		NGG	0.470588	essential_gene_targeting		Bassik2017	GACGATCTATGAGTTCG
710	34624	1	0	7	183		0	NC_000013.11	GGAACATTTAGAGCTAGC	0.998191		-	72776001	DIS3	ENSG00000083520_DIS3_ACOC_54139.2		NGG	0.444444	essential_gene_targeting		Bassik2017	GGAACATTTAGAGCTAGC
711	34625	1	0	2	30		0	NC_000013.11	GCGAGACGACATCGGCTG	0.999183		-	72781757	DIS3	ENSG00000083520_DIS3_ACOC_54140.3		NGG	0.666667	essential_gene_targeting		Bassik2017	GCGAGACGACATCGGCTG
712	34626	1	0	9	126		0	NC_000013.11	GCTGGTATTCCTTCTTCTA	0.950824		+	72778194	DIS3	ENSG00000083520_DIS3_ACOC_54141.4		NGG	0.421053	essential_gene_targeting		Bassik2017	GCTGGTATTCCTTCTTCTA
713	34627	1	0	12	318		0	NC_000013.11	GCCTACAGGTAGAGTTGT	0.931721		-	72774026	DIS3	ENSG00000083520_DIS3_ACOC_54142.5		NGG	0.5	essential_gene_targeting		Bassik2017	GCCTACAGGTAGAGTTGT
714	34628	1	0	1	15		0.326468	NC_000013.11	GCCTTGCTGTAGCTTACTTA	0.499837		+	72776026	DIS3	ENSG00000083520_DIS3_ACOC_54143.6		NGG	0.45	essential_gene_targeting		Bassik2017	GCCTTGCTGTAGCTTACTTA
715	34629	1	0	1	11		0.652765	NC_000013.11	GACGTTCTTAAAAAAGACCC	0.422212		-	72781817	DIS3	ENSG00000083520_DIS3_ACOC_54144.7		NGG	0.4	essential_gene_targeting		Bassik2017	GACGTTCTTAAAAAAGACCC
717	34633	1	0	3	25		0.450739	NC_000013.11	GAAGCTACAGTATGGATTCA	0.240947		-	72775968	DIS3	ENSG00000083520_DIS3_ACOC_54145.8		NGG	0.4	essential_gene_targeting		Bassik2017	GAAGCTACAGTATGGATTCA
718	34634	1	0	0	9		0.470766	NC_000013.11	GCGTGTGGAGGGGCGCACGA	0.49195		-	72781720	DIS3	ENSG00000083520_DIS3_ACOC_54146.9		NGG	0.75	essential_gene_targeting		Bassik2017	GCGTGTGGAGGGGCGCACGA
721	34867	1	6	50	785		0	NC_000019.10	GGGGTCTCTGCCACCGC	0.263506		-	58388180	RPS5	ENSG00000083845_RPS5_TMMO_128875.1		NGG	0.764706	essential_gene_targeting		Bassik2017	GGGGTCTCTGCCACCGC
722	34868	1	3	2	28		0	NC_000019.10	GATGCACGGCCGCAACAA	0.996749		+	58393097	RPS5	ENSG00000083845_RPS5_TMMO_128876.2		NGG	0.611111	essential_gene_targeting		Bassik2017	GATGCACGGCCGCAACAA
723	34869	1	0	4	148		0	NC_000019.10	GGTTCACACGGCGCAGGG	0.969077		-	58393484	RPS5	ENSG00000083845_RPS5_TMMO_128877.3		NGG	0.722222	essential_gene_targeting		Bassik2017	GGTTCACACGGCGCAGGG
724	34870	1	0	14	171		0	NC_000019.10	GCTCGTCCTTCTTCTTAA	0.964596		-	58394720	RPS5	ENSG00000083845_RPS5_TMMO_128878.4		NGG	0.444444	essential_gene_targeting		Bassik2017	GCTCGTCCTTCTTCTTAA
725	34871	1	2	9	108		0	NC_000019.10	GGCGCGCCCAATGCGTG	0.990272		-	58393432	RPS5	ENSG00000083845_RPS5_TMMO_128879.5		NGG	0.764706	essential_gene_targeting		Bassik2017	GGCGCGCCCAATGCGTG
726	34872	1	3	4	17		0.644961	NC_000019.10	GCATACCGCCCTGCACTGTG	0.119722		-	58393036	RPS5	ENSG00000083845_RPS5_TMMO_128880.6		NGG	0.65	essential_gene_targeting		Bassik2017	GCATACCGCCCTGCACTGTG
728	34876	1	3	1	11		0.540539	NC_000019.10	GTTAGTGAGGCGCTCCACAA	0.237294		-	58393088	RPS5	ENSG00000083845_RPS5_TMMO_128881.7		NGG	0.55	essential_gene_targeting		Bassik2017	GTTAGTGAGGCGCTCCACAA
730	34880	1	0	1	43		0.609387	NC_000019.10	GAGAGGACTCCTTCACCAGA	0.230475		+	58388437	RPS5	ENSG00000083845_RPS5_TMMO_128882.8		NGG	0.55	essential_gene_targeting		Bassik2017	GAGAGGACTCCTTCACCAGA
732	34884	1	3	4	11		0.570113	NC_000019.10	GCTGTGCACAGGCGCTCGTG	0.179553		+	58394507	RPS5	ENSG00000083845_RPS5_TMMO_128883.9		NGG	0.7	essential_gene_targeting		Bassik2017	GCTGTGCACAGGCGCTCGTG
735	34893	1	0	13	341		0	NC_000019.10	GGTTCACACGGCGCAGG	0.984241		-	58393484	RPS5	ENSG00000083845_RPS5_TMMO_128884.10		NGG	0.705882	essential_gene_targeting		Bassik2017	GGTTCACACGGCGCAGG
736	36261	1	0	4	86		0	NC_000023.11	GCGAGTTATATCACTGGG	0.967332		-	53647572	HUWE1	ENSG00000086758_HUWE1_ACOC_38405.1		NGG	0.5	essential_gene_targeting		Bassik2017	GCGAGTTATATCACTGGG
737	36262	1	0	2	81		0	NC_000023.11	GCCAGTATTCCATCGAAG	0.999696		+	53647521	HUWE1	ENSG00000086758_HUWE1_ACOC_38406.2		NGG	0.5	essential_gene_targeting		Bassik2017	GCCAGTATTCCATCGAAG
738	36263	1	0	12	353		0	NC_000023.11	GGATGCTCGTATGTGAT	0.959876		-	53647488	HUWE1	ENSG00000086758_HUWE1_ACOC_38407.3		NGG	0.470588	essential_gene_targeting		Bassik2017	GGATGCTCGTATGTGAT
739	36264	1	1	32	448		0	NC_000023.11	GATCAAAACATGGAACAT	0.686624		-	53648235	HUWE1	ENSG00000086758_HUWE1_ACOC_38408.4		NGG	0.333333	essential_gene_targeting		Bassik2017	GATCAAAACATGGAACAT
740	36265	1	0	3	34		0	NC_000023.11	GTAGCCGAGTTAGCAGCG	1		+	53645324	HUWE1	ENSG00000086758_HUWE1_ACOC_38409.5		NGG	0.611111	essential_gene_targeting		Bassik2017	GTAGCCGAGTTAGCAGCG
741	36266	1	0	27	353		0	NC_000023.11	GTTTCTTGGCGATGAAC	0.986699		-	53627870	HUWE1	ENSG00000086758_HUWE1_ACOC_38410.6		NGG	0.470588	essential_gene_targeting		Bassik2017	GTTTCTTGGCGATGAAC
742	36267	1	0	9	130		0	NC_000023.11	GTGTAGTGTAGTTGCACT	0.993808		+	53632534	HUWE1	ENSG00000086758_HUWE1_ACOC_38411.7		NGG	0.444444	essential_gene_targeting		Bassik2017	GTGTAGTGTAGTTGCACT
743	36268	1	1	24	410		0	NC_000023.11	GTGTAGTATTGGGTCTC	0.998535		+	53627442	HUWE1	ENSG00000086758_HUWE1_ACOC_38412.8		NGG	0.470588	essential_gene_targeting		Bassik2017	GTGTAGTATTGGGTCTC
744	36269	1	0	10	140		0	NC_000023.11	GTATGGATGCTTCTACCC	0.959985		-	53600281	HUWE1	ENSG00000086758_HUWE1_ACOC_38413.9		NGG	0.5	essential_gene_targeting		Bassik2017	GTATGGATGCTTCTACCC
745	36270	1	0	4	127		0	NC_000023.11	GCATCGTAGCTGGCCAGA	0.999995		+	53628541	HUWE1	ENSG00000086758_HUWE1_ACOC_38414.10		NGG	0.611111	essential_gene_targeting		Bassik2017	GCATCGTAGCTGGCCAGA
746	36769	1	2	28	361		0	NC_000011.10	GCCACCTCCAGGCCACTA	0.997417		+	66052437	SF3B2	ENSG00000087365_SF3B2_ACOC_42271.1		NGG	0.666667	essential_gene_targeting		Bassik2017	GCCACCTCCAGGCCACTA
747	36770	1	1	21	356		0	NC_000011.10	GGCCAAGTTGGCAGAGAT	0.919472		+	66052482	SF3B2	ENSG00000087365_SF3B2_ACOC_42272.2		NGG	0.555556	essential_gene_targeting		Bassik2017	GGCCAAGTTGGCAGAGAT
748	36771	1	0	3	60		0.304696	NC_000011.10	GGCAGCTGCAATTCTGCTTT	0.136601		-	66052430	SF3B2	ENSG00000087365_SF3B2_ACOC_42273.3		NGG	0.5	essential_gene_targeting		Bassik2017	GGCAGCTGCAATTCTGCTTT
749	36772	1	0	0	40		0.3625	NC_000011.10	GGTGGTGGCATGGGAATTCC	0.2238		-	66055100	SF3B2	ENSG00000087365_SF3B2_ACOC_42274.4		NGG	0.6	essential_gene_targeting		Bassik2017	GGTGGTGGCATGGGAATTCC
750	36773	1	0	0	16		0	NC_000011.10	GGCATCGTGCTGAATCGGC	0.999615		+	66053029	SF3B2	ENSG00000087365_SF3B2_ACOC_42275.5		NGG	0.631579	essential_gene_targeting		Bassik2017	GGCATCGTGCTGAATCGGC
751	36774	1	0	1	28		0.611522	NC_000011.10	GGTGGGCCATAGGAAAGCCA	0.222341		-	66055186	SF3B2	ENSG00000087365_SF3B2_ACOC_42276.6		NGG	0.6	essential_gene_targeting		Bassik2017	GGTGGGCCATAGGAAAGCCA
753	36778	1	0	3	34		0.60126	NC_000011.10	GTGCCACTGGCTCACCCACA	0.176329		-	66055237	SF3B2	ENSG00000087365_SF3B2_ACOC_42277.7		NGG	0.65	essential_gene_targeting		Bassik2017	GTGCCACTGGCTCACCCACA
754	36779	1	0	6	58		0	NC_000011.10	GCCGCTCCACCTCCCATGT	0.987091		+	66053077	SF3B2	ENSG00000087365_SF3B2_ACOC_42278.8		NGG	0.684211	essential_gene_targeting		Bassik2017	GCCGCTCCACCTCCCATGT
755	36780	1	0	0	15		0.370504	NC_000011.10	GGCGGCATTGCTGATGCAGC	0.318948		+	66055275	SF3B2	ENSG00000087365_SF3B2_ACOC_42279.9		NGG	0.65	essential_gene_targeting		Bassik2017	GGCGGCATTGCTGATGCAGC
756	36781	1	0	15	297		0	NC_000011.10	GCAGGAGATTGCCAAGAT	0.979211		+	66056866	SF3B2	ENSG00000087365_SF3B2_ACOC_42280.10		NGG	0.5	essential_gene_targeting		Bassik2017	GCAGGAGATTGCCAAGAT
757	38658	1	0	0	24		0.482917	NC_000001.11	GCCGGGCTCTCTTCTCCCGC	0.209553		-	26941525	NUDC	ENSG00000090273_NUDC_ACOC_19315.1		NGG	0.75	essential_gene_targeting		Bassik2017	GCCGGGCTCTCTTCTCCCGC
758	38659	2	0	2	18		0.524622	NC_000001.11	GCGTCGAAGGAAGCTGAAGA	0.227493		-	26924120	NUDC	ENSG00000090273_NUDC_ACOC_19316.2		NGG	0.55	essential_gene_targeting		Bassik2017	GCGTCGAAGGAAGCTGAAGA
760	38663	1	4	2	48		0.445918	NC_000001.11	GGGCCCTGAGGTCTCTGACT	0.162033		-	26941602	NUDC	ENSG00000090273_NUDC_ACOC_19317.3		NGG	0.65	essential_gene_targeting		Bassik2017	GGGCCCTGAGGTCTCTGACT
761	38664	1	1	10	170		0	NC_000001.11	GCCCAATCACAGCCAATC	0.999991		-	26911224	NUDC	ENSG00000090273_NUDC_ACOC_19318.4		NGG	0.555556	essential_gene_targeting		Bassik2017	GCCCAATCACAGCCAATC
762	38665	1	2	62	1030		0	NC_000001.11	GTGCCAGCTGATTGTGG	0.555499		-	26941495	NUDC	ENSG00000090273_NUDC_ACOC_19319.5		NGG	0.588235	essential_gene_targeting		Bassik2017	GTGCCAGCTGATTGTGG
763	38666	1	1	5	47		0	NC_000001.11	GACCTGCCCAATTACCGC	0.997937		+	26942731	NUDC	ENSG00000090273_NUDC_ACOC_19320.6		NGG	0.611111	essential_gene_targeting		Bassik2017	GACCTGCCCAATTACCGC
764	38667	1	1	0	2		0.387541	NC_000001.11	GCGGTTCGACGGCATGTTGC	0.40339		+	26921871	NUDC	ENSG00000090273_NUDC_ACOC_19321.7		NGG	0.65	essential_gene_targeting		Bassik2017	GCGGTTCGACGGCATGTTGC
765	38668	1	1	1	55		0	NC_000001.11	GGTGGTGGACATCCAGCGG	0.997757		+	26942917	NUDC	ENSG00000090273_NUDC_ACOC_19322.8		NGG	0.684211	essential_gene_targeting		Bassik2017	GGTGGTGGACATCCAGCGG
766	38669	1	1	4	55		0	NC_000001.11	GCCGGAAGTTCACACAGAA	0.999543		-	26942900	NUDC	ENSG00000090273_NUDC_ACOC_19323.9		NGG	0.526316	essential_gene_targeting		Bassik2017	GCCGGAAGTTCACACAGAA
767	38670	1	1	1	18		0.423729	NC_000001.11	GGGCAGCCAGCGATCATTGA	0.363938		+	26942960	NUDC	ENSG00000090273_NUDC_ACOC_19324.10		NGG	0.6	essential_gene_targeting		Bassik2017	GGGCAGCCAGCGATCATTGA
768	42017	1	0	0	6		0.165055	NC_000019.10	GGCGGCTTCGGCTCCGATTT	0.726912		-	2427526	TIMM13	ENSG00000099800_TIMM13_PROT_34254.1		NGG	0.65	essential_gene_targeting		Bassik2017	GGCGGCTTCGGCTCCGATTT
769	42018	1	0	9	158		0	NC_000019.10	GTGTTTCCGGAAGTGTAT	0.774518		-	2427309	TIMM13	ENSG00000099800_TIMM13_PROT_34255.2		NGG	0.444444	essential_gene_targeting		Bassik2017	GTGTTTCCGGAAGTGTAT
770	42019	1	1	12	249		0	NC_000019.10	GTGCATGGACCGCTACA	0.989452		-	2427031	TIMM13	ENSG00000099800_TIMM13_PROT_34256.3		NGG	0.588235	essential_gene_targeting		Bassik2017	GTGCATGGACCGCTACA
771	42020	1	0	5	117		0	NC_000019.10	GCTCCTGCGCGTTGGCCA	0.998851		+	2427421	TIMM13	ENSG00000099800_TIMM13_PROT_34257.4		NGG	0.722222	essential_gene_targeting		Bassik2017	GCTCCTGCGCGTTGGCCA
772	42021	1	0	0	9		0.113783	NC_000019.10	GCGGCTTCGGCTCCGATTTC	0.76961		-	2427525	TIMM13	ENSG00000099800_TIMM13_PROT_34258.5		NGG	0.65	essential_gene_targeting		Bassik2017	GCGGCTTCGGCTCCGATTTC
775	42026	1	0	0	9		0	NC_000019.10	GGCTTCGGCTCCGATTTCG	0.994096		-	2427523	TIMM13	ENSG00000099800_TIMM13_PROT_34260.7		NGG	0.631579	essential_gene_targeting		Bassik2017	GGCTTCGGCTCCGATTTCG
776	42027	1	0	12	256		0	NC_000019.10	GTGTATAGGGAAACCTGG	0.858472		-	2427297	TIMM13	ENSG00000099800_TIMM13_PROT_34261.8		NGG	0.5	essential_gene_targeting		Bassik2017	GTGTATAGGGAAACCTGG
777	42028	1	0	0	9		0.293804	NC_000019.10	GGATGACGGACAAGTGTTTC	0.53746		-	2427322	TIMM13	ENSG00000099800_TIMM13_PROT_34262.9		NGG	0.5	essential_gene_targeting		Bassik2017	GGATGACGGACAAGTGTTTC
778	42029	1	0	2	27		0	NC_000019.10	GTGTTTCCGGAAGTGTATA	0.99987		-	2427309	TIMM13	ENSG00000099800_TIMM13_PROT_34263.10		NGG	0.421053	essential_gene_targeting		Bassik2017	GTGTTTCCGGAAGTGTATA
779	44181	1	1	6	262		0	NC_000022.11	GTCAAGTGGGAAGGCGTA	0.949386		+	43976081	SAMM50	ENSG00000100347_SAMM50_PROT_157271.1		NGG	0.555556	essential_gene_targeting		Bassik2017	GTCAAGTGGGAAGGCGTA
780	44182	1	1	2	83		0	NC_000022.11	GCCATGGTCATCGATTCT	0.993892		+	43976752	SAMM50	ENSG00000100347_SAMM50_PROT_157272.2		NGG	0.5	essential_gene_targeting		Bassik2017	GCCATGGTCATCGATTCT
781	44183	1	0	20	454		0	NC_000022.11	GGCAGGCTACACTGGCG	0.802936		+	43977876	SAMM50	ENSG00000100347_SAMM50_PROT_157273.3		NGG	0.705882	essential_gene_targeting		Bassik2017	GGCAGGCTACACTGGCG
782	44184	1	0	3	40		0	NC_000022.11	GAATCCGCGGATGCTTGT	0.998027		-	43983968	SAMM50	ENSG00000100347_SAMM50_PROT_157274.4		NGG	0.555556	essential_gene_targeting		Bassik2017	GAATCCGCGGATGCTTGT
783	44185	1	0	11	194		0	NC_000022.11	GACGGCTTATCACCAAT	0.958116		-	43981445	SAMM50	ENSG00000100347_SAMM50_PROT_157275.5		NGG	0.470588	essential_gene_targeting		Bassik2017	GACGGCTTATCACCAAT
784	44186	1	1	66	1066		0	NC_000022.11	GCTGTTCGAAAAGAAAG	0.232404		+	43976138	SAMM50	ENSG00000100347_SAMM50_PROT_157276.6		NGG	0.411765	essential_gene_targeting		Bassik2017	GCTGTTCGAAAAGAAAG
786	44188	1	0	10	125		0	NC_000022.11	GATGACGCACTTCCAAAT	0.984451		+	43972237	SAMM50	ENSG00000100347_SAMM50_PROT_157278.8		NGG	0.444444	essential_gene_targeting		Bassik2017	GATGACGCACTTCCAAAT
787	44189	1	0	2	91		0	NC_000022.11	GTTGAGCCTGAAGCTAAAC	1		+	43963354	SAMM50	ENSG00000100347_SAMM50_PROT_157279.9		NGG	0.473684	essential_gene_targeting		Bassik2017	GTTGAGCCTGAAGCTAAAC
788	44190	1	0	3	168		0.206855	NC_000022.11	GATATCATCATTTGTGAAAT	0.028764		+	43964499	SAMM50	ENSG00000100347_SAMM50_PROT_157280.10		NGG	0.25	essential_gene_targeting		Bassik2017	GATATCATCATTTGTGAAAT
789	44428	1	1	8	120		0	NC_000022.11	GGATGTGGATACCCCGAG	0.986595		+	40951412	RBX1	ENSG00000100387_RBX1_ACOC_112690.1		NGG	0.611111	essential_gene_targeting		Bassik2017	GGATGTGGATACCCCGAG
790	44429	1	0	1	22		0.632258	NC_000022.11	GTTATCAACCACAATATCCC	0.280673		-	40953598	RBX1	ENSG00000100387_RBX1_ACOC_112691.2		NGG	0.4	essential_gene_targeting		Bassik2017	GTTATCAACCACAATATCCC
793	44438	1	1	27	395		0	NC_000022.11	GGAATGCAGTAGCCCTCT	0.983779		+	40953555	RBX1	ENSG00000100387_RBX1_ACOC_112692.3		NGG	0.555556	essential_gene_targeting		Bassik2017	GGAATGCAGTAGCCCTCT
797	44448	1	0	6	140		0	NC_000022.11	GCTGGCTCAAAACACGAC	0.991476		+	40967826	RBX1	ENSG00000100387_RBX1_ACOC_112694.5		NGG	0.555556	essential_gene_targeting		Bassik2017	GCTGGCTCAAAACACGAC
798	44449	1	0	1	18		0.599757	NC_000022.11	GTCCATTGGACAACAGAGAG	0.283952		+	40967850	RBX1	ENSG00000100387_RBX1_ACOC_112695.6		NGG	0.5	essential_gene_targeting		Bassik2017	GTCCATTGGACAACAGAGAG
800	44453	1	1	50	959		0	NC_000022.11	GGCGGCAGCGATGGATG	0.121999		+	40951400	RBX1	ENSG00000100387_RBX1_ACOC_112696.7		NGG	0.705882	essential_gene_targeting		Bassik2017	GGCGGCAGCGATGGATG
802	44455	1	0	0	52		0	NC_000022.11	GCCGCTGTTGGTGCCGCTC	1		-	40951445	RBX1	ENSG00000100387_RBX1_ACOC_112698.9		NGG	0.736842	essential_gene_targeting		Bassik2017	GCCGCTGTTGGTGCCGCTC
804	47575	1	0	11	146		0	NC_000020.11	GCCTGTCAGCCCTAATTG	0.988342		+	2655720	NOP56	ENSG00000101361_NOP56_GEEX_125402.1		NGG	0.555556	essential_gene_targeting		Bassik2017	GCCTGTCAGCCCTAATTG
805	47576	1	0	1	35		0	NC_000020.11	GAGAGCTTCTCCAGTCGTG	0.999738		+	2655629	NOP56	ENSG00000101361_NOP56_GEEX_125403.2		NGG	0.578947	essential_gene_targeting		Bassik2017	GAGAGCTTCTCCAGTCGTG
806	47577	1	0	30	414		0	NC_000020.11	GGCTCATCTTGGAGCGC	0.992764		-	2655707	NOP56	ENSG00000101361_NOP56_GEEX_125404.3		NGG	0.647059	essential_gene_targeting		Bassik2017	GGCTCATCTTGGAGCGC
808	47579	1	0	2	70		0.620744	NC_000020.11	GCTGGCGCTGAAGGAAGTGG	0.06425		+	2652885	NOP56	ENSG00000101361_NOP56_GEEX_125406.5		NGG	0.65	essential_gene_targeting		Bassik2017	GCTGGCGCTGAAGGAAGTGG
810	47583	1	0	1	57		0	NC_000020.11	GTATTGCGGCACCAATCT	0.987368		-	2654517	NOP56	ENSG00000101361_NOP56_GEEX_125407.6		NGG	0.5	essential_gene_targeting		Bassik2017	GTATTGCGGCACCAATCT
811	47584	1	0	1	3		0.534338	NC_000020.11	GCACGTCTCATCGCACATGC	0.497484		+	2655939	NOP56	ENSG00000101361_NOP56_GEEX_125408.7		NGG	0.6	essential_gene_targeting		Bassik2017	GCACGTCTCATCGCACATGC
812	47585	1	0	1	34		0.448181	NC_000020.11	GGAGGAGTCTGTGCTCAACC	0.258879		+	2653280	NOP56	ENSG00000101361_NOP56_GEEX_125409.8		NGG	0.6	essential_gene_targeting		Bassik2017	GGAGGAGTCTGTGCTCAACC
813	47586	1	0	8	169		0	NC_000020.11	GCTATGACTCCTCCAGTC	0.999103		-	2654560	NOP56	ENSG00000101361_NOP56_GEEX_125410.9		NGG	0.555556	essential_gene_targeting		Bassik2017	GCTATGACTCCTCCAGTC
814	47587	1	0	6	75		0	NC_000020.11	GCTGGATACTTGGCCAGGT	0.999801		-	2655991	NOP56	ENSG00000101361_NOP56_GEEX_125411.10		NGG	0.578947	essential_gene_targeting		Bassik2017	GCTGGATACTTGGCCAGGT
815	47687	1	0	0	15		0.365223	NC_000020.11	GATACTCCTGAGGAGGCCTT	0.391606		-	38013803	TTI1	ENSG00000101407_TTI1_UNA1_23138.1		NGG	0.55	essential_gene_targeting		Bassik2017	GATACTCCTGAGGAGGCCTT
816	47688	1	3	5	33		0.672546	NC_000020.11	GCTCACAAAGACCCAGACAG	0.211305		-	38013756	TTI1	ENSG00000101407_TTI1_UNA1_23139.2		NGG	0.55	essential_gene_targeting		Bassik2017	GCTCACAAAGACCCAGACAG
818	47692	1	0	1	28		0.674966	NC_000020.11	GTACTGCTGAAGTTCCTGAA	0.181461		+	38013663	TTI1	ENSG00000101407_TTI1_UNA1_23140.3		NGG	0.45	essential_gene_targeting		Bassik2017	GTACTGCTGAAGTTCCTGAA
819	47693	1	0	22	437		0	NC_000020.11	GCAGAGCTGATGGTTTAC	0.99967		-	38013011	TTI1	ENSG00000101407_TTI1_UNA1_23141.4		NGG	0.5	essential_gene_targeting		Bassik2017	GCAGAGCTGATGGTTTAC
820	47694	1	0	3	30		0.495183	NC_000020.11	GGGTAAATCGCAGAGGGAAG	0.175457		+	38013638	TTI1	ENSG00000101407_TTI1_UNA1_23142.5		NGG	0.55	essential_gene_targeting		Bassik2017	GGGTAAATCGCAGAGGGAAG
821	47695	1	0	11	253		0	NC_000020.11	GGCTATTTGGATCTGCAA	0.994356		+	38002690	TTI1	ENSG00000101407_TTI1_UNA1_23143.6		NGG	0.444444	essential_gene_targeting		Bassik2017	GGCTATTTGGATCTGCAA
822	47696	1	0	7	135		0	NC_000020.11	GGTGAACGAGCGAGGGCC	0.986191		+	37999231	TTI1	ENSG00000101407_TTI1_UNA1_23144.7		NGG	0.722222	essential_gene_targeting		Bassik2017	GGTGAACGAGCGAGGGCC
823	47697	1	0	2	20		0.558768	NC_000020.11	GCCCAAGATTACCTGTGTCT	0.318244		+	38006364	TTI1	ENSG00000101407_TTI1_UNA1_23145.8		NGG	0.5	essential_gene_targeting		Bassik2017	GCCCAAGATTACCTGTGTCT
824	47698	1	0	1	46		0.587508	NC_000020.11	GCTGAACTACCTCAAAGAGA	0.142175		-	38006260	TTI1	ENSG00000101407_TTI1_UNA1_23146.9		NGG	0.45	essential_gene_targeting		Bassik2017	GCTGAACTACCTCAAAGAGA
826	47702	1	0	12	102		0.560775	NC_000020.11	GAGCAAAGTTTAGGAGAAGA	0.0654054		-	38006355	TTI1	ENSG00000101407_TTI1_UNA1_23147.10		NGG	0.4	essential_gene_targeting		Bassik2017	GAGCAAAGTTTAGGAGAAGA
827	49155	1	0	29	326		0	NC_000023.11	GAAATACTACTTCTACCA	0.886764		-	153934412	NAA10	ENSG00000102030_NAA10_ACOC_58286.1		NGG	0.333333	essential_gene_targeting		Bassik2017	GAAATACTACTTCTACCA
828	49156	1	1	4	66		0	NC_000023.11	GCAGTGCTGCATGTTCATT	0.99965		+	153934445	NAA10	ENSG00000102030_NAA10_ACOC_58287.2		NGG	0.473684	essential_gene_targeting		Bassik2017	GCAGTGCTGCATGTTCATT
829	49157	1	0	5	46		0.526062	NC_000023.11	GGACGAGAATGGGAAGATTG	0.114191		-	153933983	NAA10	ENSG00000102030_NAA10_ACOC_58288.3		NGG	0.5	essential_gene_targeting		Bassik2017	GGACGAGAATGGGAAGATTG
830	49158	1	4	19	563		0	NC_000023.11	GTTTCTGAGCCAGACCG	0.991724		+	153932388	NAA10	ENSG00000102030_NAA10_ACOC_58289.4		NGG	0.588235	essential_gene_targeting		Bassik2017	GTTTCTGAGCCAGACCG
831	49159	1	0	8	101		0	NC_000023.11	GCTGTGAAGCGTTCCCAC	0.993296		-	153932430	NAA10	ENSG00000102030_NAA10_ACOC_58290.5		NGG	0.611111	essential_gene_targeting		Bassik2017	GCTGTGAAGCGTTCCCAC
832	49160	1	0	2	31		0.629392	NC_000023.11	GACCCAGATGATGTGCCCCA	0.196371		-	153932576	NAA10	ENSG00000102030_NAA10_ACOC_58291.6		NGG	0.6	essential_gene_targeting		Bassik2017	GACCCAGATGATGTGCCCCA
834	49164	1	0	1	11		0.645415	NC_000023.11	GTTCTCTATCATGGCTCGAG	0.418791		+	153932353	NAA10	ENSG00000102030_NAA10_ACOC_58292.7		NGG	0.5	essential_gene_targeting		Bassik2017	GTTCTCTATCATGGCTCGAG
835	49165	1	0	1	23		0.639956	NC_000023.11	GCCCAAATACTATGCAGATG	0.289995		-	153930831	NAA10	ENSG00000102030_NAA10_ACOC_58293.8		NGG	0.45	essential_gene_targeting		Bassik2017	GCCCAAATACTATGCAGATG
836	49166	1	1	13	173		0	NC_000023.11	GAGTGAGGTCCCGCTTCA	0.965882		+	153930776	NAA10	ENSG00000102030_NAA10_ACOC_58294.9		NGG	0.611111	essential_gene_targeting		Bassik2017	GAGTGAGGTCCCGCTTCA
837	49167	1	0	2	22		0.502731	NC_000023.11	GGGTGTTGGAATAGAGGTGC	0.250785		+	153932080	NAA10	ENSG00000102030_NAA10_ACOC_58295.10		NGG	0.55	essential_gene_targeting		Bassik2017	GGGTGTTGGAATAGAGGTGC
838	50824	1	0	0	11		0.609386	NC_000016.10	GTACCATCGGGAGTCAATGT	0.313388		+	56805523	NUP93	ENSG00000102900_NUP93_TMMO_49442.1		NGG	0.5	essential_gene_targeting		Bassik2017	GTACCATCGGGAGTCAATGT
840	50828	1	0	1	7		0.485365	NC_000016.10	GCGAATTCTGCACACACTGC	0.648069		+	56805568	NUP93	ENSG00000102900_NUP93_TMMO_49443.2		NGG	0.55	essential_gene_targeting		Bassik2017	GCGAATTCTGCACACACTGC
841	50829	1	0	1	35		0.652384	NC_000016.10	GCTTTCTTGAGTAAAGTCAA	0.218256		-	56805628	NUP93	ENSG00000102900_NUP93_TMMO_49444.3		NGG	0.35	essential_gene_targeting		Bassik2017	GCTTTCTTGAGTAAAGTCAA
842	50830	1	0	2	103		0	NC_000016.10	GTGCGCATGGAGTTTGTC	1		+	56823799	NUP93	ENSG00000102900_NUP93_TMMO_49445.4		NGG	0.555556	essential_gene_targeting		Bassik2017	GTGCGCATGGAGTTTGTC
843	50831	1	0	2	89		0	NC_000016.10	GTAAGTTCCGTTCCACAT	0.932217		-	56748346	NUP93	ENSG00000102900_NUP93_TMMO_49446.5		NGG	0.444444	essential_gene_targeting		Bassik2017	GTAAGTTCCGTTCCACAT
844	50832	1	0	21	499		0	NC_000016.10	GAAGAACCGCAGCAGCG	0.126439		+	56823777	NUP93	ENSG00000102900_NUP93_TMMO_49447.6		NGG	0.647059	essential_gene_targeting		Bassik2017	GAAGAACCGCAGCAGCG
845	50833	1	0	21	448		0	NC_000016.10	GCTTGCTGCTGAGACTGA	0.98608		+	56748291	NUP93	ENSG00000102900_NUP93_TMMO_49448.7		NGG	0.555556	essential_gene_targeting		Bassik2017	GCTTGCTGCTGAGACTGA
848	50838	1	0	17	242		0	NC_000016.10	GTTCTCCTCGGGTCTCG	0.999563		+	56758541	NUP93	ENSG00000102900_NUP93_TMMO_49450.9		NGG	0.647059	essential_gene_targeting		Bassik2017	GTTCTCCTCGGGTCTCG
849	50839	1	0	0	7		0.637521	NC_000016.10	GACAGACGTGTTGTTGACAC	0.650754		+	56823741	NUP93	ENSG00000102900_NUP93_TMMO_49451.10		NGG	0.5	essential_gene_targeting		Bassik2017	GACAGACGTGTTGTTGACAC
850	51077	1	0	4	121		0	NC_000016.10	GGTAGGCTGGTTGGCGTA	0.999533		-	57462747	POLR2C	ENSG00000102978_POLR2C_ACOC_125302.1		NGG	0.611111	essential_gene_targeting		Bassik2017	GGTAGGCTGGTTGGCGTA
851	51078	1	0	0	9		0	NC_000016.10	GTGGCCAATTCGATTCGGA	0.998553		+	57463029	POLR2C	ENSG00000102978_POLR2C_ACOC_125303.2		NGG	0.526316	essential_gene_targeting		Bassik2017	GTGGCCAATTCGATTCGGA
852	51079	1	0	26	340		0	NC_000016.10	GATGAATTCATTGCTCAC	0.985754		+	57465996	POLR2C	ENSG00000102978_POLR2C_ACOC_125304.3		NGG	0.388889	essential_gene_targeting		Bassik2017	GATGAATTCATTGCTCAC
855	51084	1	0	2	33		0	NC_000016.10	GTGATCCGCACGGTAGGC	1		-	57462758	POLR2C	ENSG00000102978_POLR2C_ACOC_125306.5		NGG	0.666667	essential_gene_targeting		Bassik2017	GTGATCCGCACGGTAGGC
857	51086	1	0	6	117		0	NC_000016.10	GCCTACCGTGCGGATCA	0.995457		+	57462741	POLR2C	ENSG00000102978_POLR2C_ACOC_125308.7		NGG	0.647059	essential_gene_targeting		Bassik2017	GCCTACCGTGCGGATCA
858	51087	1	0	2	48		0	NC_000016.10	GTCATTGGGGTCATTATCT	0.999953		-	57469744	POLR2C	ENSG00000102978_POLR2C_ACOC_125309.8		NGG	0.421053	essential_gene_targeting		Bassik2017	GTCATTGGGGTCATTATCT
859	51088	1	0	0	10		0.556611	NC_000016.10	GATCCGCACGGTAGGCTGGT	0.31784		-	57462756	POLR2C	ENSG00000102978_POLR2C_ACOC_125310.9		NGG	0.65	essential_gene_targeting		Bassik2017	GATCCGCACGGTAGGCTGGT
860	51089	1	1	13	349		0	NC_000016.10	GATCCAGACAATGCCCTG	0.962846		+	57470079	POLR2C	ENSG00000102978_POLR2C_ACOC_125311.10		NGG	0.555556	essential_gene_targeting		Bassik2017	GATCCAGACAATGCCCTG
861	55393	1	1	0	17		0.425186	NC_000019.10	GACATCCGTGTCCGTGTAAA	0.277106		-	39433712	RPS16	ENSG00000105193_RPS16_TMMO_125772.1		NGG	0.5	essential_gene_targeting		Bassik2017	GACATCCGTGTCCGTGTAAA
862	55394	1	3	19	307		0	NC_000019.10	GCAGTCTGTGCAGGTCTT	0.993024		-	39435874	RPS16	ENSG00000105193_RPS16_TMMO_125773.2		NGG	0.555556	essential_gene_targeting		Bassik2017	GCAGTCTGTGCAGGTCTT
863	55395	1	2	2	0		0.56086	NC_000019.10	GCGCGGCTCAATCATCTCCA	0.327402		+	39435621	RPS16	ENSG00000105193_RPS16_TMMO_125774.3		NGG	0.6	essential_gene_targeting		Bassik2017	GCGCGGCTCAATCATCTCCA
864	55396	1	2	9	168		0	NC_000019.10	GGGACTCACCATAAATCT	0.695354		+	39433655	RPS16	ENSG00000105193_RPS16_TMMO_125775.4		NGG	0.444444	essential_gene_targeting		Bassik2017	GGGACTCACCATAAATCT
865	55397	1	1	1	30		0	NC_000019.10	GACATCCGTGTCCGTGTAA	0.999987		-	39433712	RPS16	ENSG00000105193_RPS16_TMMO_125776.5		NGG	0.526316	essential_gene_targeting		Bassik2017	GACATCCGTGTCCGTGTAA
866	55398	1	0	1	81		0	NC_000019.10	GGGTACAGGAGCGCTGTGA	0.999958		+	39433593	RPS16	ENSG00000105193_RPS16_TMMO_125777.6		NGG	0.631579	essential_gene_targeting		Bassik2017	GGGTACAGGAGCGCTGTGA
867	55399	1	0	3	46		0	NC_000019.10	GTAAAGGGTGGTGGTCACG	0.995773		-	39433697	RPS16	ENSG00000105193_RPS16_TMMO_125778.7		NGG	0.578947	essential_gene_targeting		Bassik2017	GTAAAGGGTGGTGGTCACG
868	55400	1	0	5	6		0.490284	NC_000019.10	GACGAGGGTCAGCTACCAGC	0.205405		+	39433337	RPS16	ENSG00000105193_RPS16_TMMO_125779.8		NGG	0.65	essential_gene_targeting		Bassik2017	GACGAGGGTCAGCTACCAGC
871	55409	1	0	4	4		0.520002	NC_000019.10	GGATTTCTGGTAGCGAGCGC	0.259561		+	39433281	RPS16	ENSG00000105193_RPS16_TMMO_125780.9		NGG	0.6	essential_gene_targeting		Bassik2017	GGATTTCTGGTAGCGAGCGC
873	55413	1	4	1	37		0	NC_000019.10	GCGAGTCCAAAAAGTTTGG	0.936407		-	39433333	RPS16	ENSG00000105193_RPS16_TMMO_125781.10		NGG	0.473684	essential_gene_targeting		Bassik2017	GCGAGTCCAAAAAGTTTGG
874	56006	1	2	3	41		0	NC_000019.10	GTAAAAGACGTGAACCAGC	0.993487		+	41860789	RPS19	ENSG00000105372_RPS19_TMMO_15222.1		NGG	0.473684	essential_gene_targeting		Bassik2017	GTAAAAGACGTGAACCAGC
875	56007	1	2	5	54		0	NC_000019.10	GACGGTATCCACCCATTC	0.987238		-	41861150	RPS19	ENSG00000105372_RPS19_TMMO_15223.2		NGG	0.555556	essential_gene_targeting		Bassik2017	GACGGTATCCACCCATTC
876	56008	1	2	7	80		0	NC_000019.10	GAACCAGTTCTCATCGTA	0.99893		-	41861198	RPS19	ENSG00000105372_RPS19_TMMO_15224.3		NGG	0.444444	essential_gene_targeting		Bassik2017	GAACCAGTTCTCATCGTA
877	56009	1	2	3	7		0.721262	NC_000019.10	GCGCGGCACCTGTACCTCCG	0.239426		+	41869038	RPS19	ENSG00000105372_RPS19_TMMO_15225.4		NGG	0.75	essential_gene_targeting		Bassik2017	GCGCGGCACCTGTACCTCCG
881	56025	1	1	10	65		0	NC_000019.10	GACGTCCCCCATAGATCT	0.874662		-	41869104	RPS19	ENSG00000105372_RPS19_TMMO_15226.5		NGG	0.555556	essential_gene_targeting		Bassik2017	GACGTCCCCCATAGATCT
882	56026	1	0	10	95		0	NC_000019.10	GCCTCCGTGTATATAGAA	0.926394		-	41861509	RPS19	ENSG00000105372_RPS19_TMMO_15227.6		NGG	0.444444	essential_gene_targeting		Bassik2017	GCCTCCGTGTATATAGAA
883	56027	1	3	23	346		0	NC_000019.10	GGGCTTGGAGGACCCGGC	0.997785		-	41869176	RPS19	ENSG00000105372_RPS19_TMMO_15228.7		NGG	0.777778	essential_gene_targeting		Bassik2017	GGGCTTGGAGGACCCGGC
884	56028	1	2	2	77		0	NC_000019.10	GGGTGGATACCGTCAAGC	0.997056		+	41861137	RPS19	ENSG00000105372_RPS19_TMMO_15229.8		NGG	0.611111	essential_gene_targeting		Bassik2017	GGGTGGATACCGTCAAGC
885	56029	1	2	12	160		0	NC_000019.10	GACGGTATCCACCCATT	0.876445		-	41861150	RPS19	ENSG00000105372_RPS19_TMMO_15230.9		NGG	0.529412	essential_gene_targeting		Bassik2017	GACGGTATCCACCCATT
886	56030	1	2	1	8		0	NC_000019.10	GACGGTATCCACCCATTCG	0.983572		-	41861150	RPS19	ENSG00000105372_RPS19_TMMO_15231.10		NGG	0.578947	essential_gene_targeting		Bassik2017	GACGGTATCCACCCATTCG
887	56326	1	0	3	116		0	NC_000019.10	GGTGGCATCAACCGAGTT	0.994273		+	48446822	GRWD1	ENSG00000105447_GRWD1_GEEX_11206.1		NGG	0.555556	essential_gene_targeting		Bassik2017	GGTGGCATCAACCGAGTT
888	56327	1	0	31	645		0	NC_000019.10	GGATGCACAATCTGCAT	0.991195		+	48446694	GRWD1	ENSG00000105447_GRWD1_GEEX_11207.2		NGG	0.470588	essential_gene_targeting		Bassik2017	GGATGCACAATCTGCAT
889	56328	1	0	4	87		0	NC_000019.10	GAAGAGCGGAAACCTCAGC	0.996407		+	48446777	GRWD1	ENSG00000105447_GRWD1_GEEX_11208.3		NGG	0.578947	essential_gene_targeting		Bassik2017	GAAGAGCGGAAACCTCAGC
890	56329	1	3	21	280		0	NC_000019.10	GCCCATCTTCTCCTTCGC	0.933119		+	48450458	GRWD1	ENSG00000105447_GRWD1_GEEX_11209.4		NGG	0.611111	essential_gene_targeting		Bassik2017	GCCCATCTTCTCCTTCGC
891	56330	1	1	9	163		0.393318	NC_000019.10	GGCTGGGGTGTGGTCAGAGA	0.0554598		+	48450338	GRWD1	ENSG00000105447_GRWD1_GEEX_11210.5		NGG	0.65	essential_gene_targeting		Bassik2017	GGCTGGGGTGTGGTCAGAGA
892	56331	1	0	0	19		0.554056	NC_000019.10	GCAGCGCAAACACCTCCACC	0.364523		-	48450384	GRWD1	ENSG00000105447_GRWD1_GEEX_11211.6		NGG	0.65	essential_gene_targeting		Bassik2017	GCAGCGCAAACACCTCCACC
894	56335	1	0	3	165		0	NC_000019.10	GCCGGACTCGGCTTCCAT	0.99966		-	48446070	GRWD1	ENSG00000105447_GRWD1_GEEX_11212.7		NGG	0.666667	essential_gene_targeting		Bassik2017	GCCGGACTCGGCTTCCAT
895	56336	1	1	21	461		0	NC_000019.10	GACAGTCACCGGTCAGC	0.971617		-	48450688	GRWD1	ENSG00000105447_GRWD1_GEEX_11213.8		NGG	0.647059	essential_gene_targeting		Bassik2017	GACAGTCACCGGTCAGC
896	56337	1	0	5	161		0.241843	NC_000019.10	GGAGGAAGGCTGCCAGGGCC	0.0412224		-	48450435	GRWD1	ENSG00000105447_GRWD1_GEEX_11214.9		NGG	0.75	essential_gene_targeting		Bassik2017	GGAGGAAGGCTGCCAGGGCC
897	56338	1	0	11	207		0	NC_000019.10	GGCCGGGCAGGTAGACCT	0.986034		-	48446113	GRWD1	ENSG00000105447_GRWD1_GEEX_11215.10		NGG	0.722222	essential_gene_targeting		Bassik2017	GGCCGGGCAGGTAGACCT
898	57342	1	1	19	385		0	NC_000019.10	GGTGGGCGTGGCTGATCC	0.991703		+	42078743	ZNF574	ENSG00000105732_ZNF574_GEEX_53928.1		NGG	0.722222	essential_gene_targeting		Bassik2017	GGTGGGCGTGGCTGATCC
899	57343	1	0	23	775		0	NC_000019.10	GCACAAGGGTCTGATAG	0.97331		-	42078819	ZNF574	ENSG00000105732_ZNF574_GEEX_53929.2		NGG	0.529412	essential_gene_targeting		Bassik2017	GCACAAGGGTCTGATAG
900	57344	1	0	49	581		0	NC_000019.10	GAGTGCAACCAGCTGTA	0.720273		+	42078663	ZNF574	ENSG00000105732_ZNF574_GEEX_53930.3		NGG	0.529412	essential_gene_targeting		Bassik2017	GAGTGCAACCAGCTGTA
901	57345	1	2	47	647		0	NC_000019.10	GCAGTTGACCACACTCC	0.828116		-	42078858	ZNF574	ENSG00000105732_ZNF574_GEEX_53931.4		NGG	0.588235	essential_gene_targeting		Bassik2017	GCAGTTGACCACACTCC
902	57346	1	0	1	97		0.360743	NC_000019.10	GGTGCAGCTCCTGGTGCTCC	0.0759107		-	42078900	ZNF574	ENSG00000105732_ZNF574_GEEX_53932.5		NGG	0.7	essential_gene_targeting		Bassik2017	GGTGCAGCTCCTGGTGCTCC
903	57347	1	1	23	481		0	NC_000019.10	GGAGATAGAGACTGGACG	0.976775		+	42068818	ZNF574	ENSG00000105732_ZNF574_GEEX_53933.6		NGG	0.555556	essential_gene_targeting		Bassik2017	GGAGATAGAGACTGGACG
904	57348	1	0	16	264		0	NC_000019.10	GTTAGCCCAGGTTGCTCT	0.996535		-	42068734	ZNF574	ENSG00000105732_ZNF574_GEEX_53934.7		NGG	0.555556	essential_gene_targeting		Bassik2017	GTTAGCCCAGGTTGCTCT
905	57349	1	0	18	270		0	NC_000019.10	GGGGCACGGACATGCCAG	0.993338		+	42068934	ZNF574	ENSG00000105732_ZNF574_GEEX_53935.8		NGG	0.722222	essential_gene_targeting		Bassik2017	GGGGCACGGACATGCCAG
906	57350	1	1	4	62		0.3833	NC_000019.10	GGCCCAAGAGACACAGGAAA	0.108832		+	42068768	ZNF574	ENSG00000105732_ZNF574_GEEX_53936.9		NGG	0.55	essential_gene_targeting		Bassik2017	GGCCCAAGAGACACAGGAAA
907	57351	1	0	2	40		0.588837	NC_000019.10	GAAAGAGCCAGTCTGGGACC	0.134691		+	42068891	ZNF574	ENSG00000105732_ZNF574_GEEX_53937.10		NGG	0.6	essential_gene_targeting		Bassik2017	GAAAGAGCCAGTCTGGGACC
908	57964	1	0	5	111		0	NC_000007.14	GTCCCCCGATGAAAGTGG	0.685413		-	44666806	OGDH	ENSG00000105953_OGDH_DTKP_170481.1		NGG	0.611111	essential_gene_targeting		Bassik2017	GTCCCCCGATGAAAGTGG
909	57965	1	0	8	156		0	NC_000007.14	GAATGCCGGAGCCCCACC	0.997986		+	44645352	OGDH	ENSG00000105953_OGDH_DTKP_170482.2		NGG	0.722222	essential_gene_targeting		Bassik2017	GAATGCCGGAGCCCCACC
910	57966	1	0	1	31		0.584217	NC_000007.14	GGACTTGTGCTGCTAAGTTG	0.218989		+	44624356	OGDH	ENSG00000105953_OGDH_DTKP_170483.3		NGG	0.5	essential_gene_targeting		Bassik2017	GGACTTGTGCTGCTAAGTTG
912	57970	1	0	4	49		0.303677	NC_000007.14	GTGAAAATGTCTTAACAGTC	0.182391		-	44624415	OGDH	ENSG00000105953_OGDH_DTKP_170484.4		NGG	0.35	essential_gene_targeting		Bassik2017	GTGAAAATGTCTTAACAGTC
913	57971	1	0	1	31		0.566164	NC_000007.14	GAACTAGTCCCACTGAGAAA	0.241932		-	44624506	OGDH	ENSG00000105953_OGDH_DTKP_170485.5		NGG	0.45	essential_gene_targeting		Bassik2017	GAACTAGTCCCACTGAGAAA
916	57980	1	0	2	93		0	NC_000007.14	GAAATGTCCTAGCTGCTGC	0.999576		-	44624445	OGDH	ENSG00000105953_OGDH_DTKP_170486.6		NGG	0.526316	essential_gene_targeting		Bassik2017	GAAATGTCCTAGCTGCTGC
917	57981	1	0	0	7		0.627861	NC_000007.14	GGATGAGTCTGACCTCGACA	0.598961		+	44666748	OGDH	ENSG00000105953_OGDH_DTKP_170487.7		NGG	0.55	essential_gene_targeting		Bassik2017	GGATGAGTCTGACCTCGACA
919	57985	1	0	1	43		0.502909	NC_000007.14	GGAATCAGCACTTCCTCTGC	0.149876		+	44666808	OGDH	ENSG00000105953_OGDH_DTKP_170488.8		NGG	0.55	essential_gene_targeting		Bassik2017	GGAATCAGCACTTCCTCTGC
920	57986	1	0	1	43		0.307136	NC_000007.14	GAGCCTCGGCTCAGGGGAAG	0.114887		-	44645411	OGDH	ENSG00000105953_OGDH_DTKP_170489.9		NGG	0.7	essential_gene_targeting		Bassik2017	GAGCCTCGGCTCAGGGGAAG
921	57987	1	0	5	48		0.491364	NC_000007.14	GTGCATGGGCCACAGCAGCC	0.11666		-	44645434	OGDH	ENSG00000105953_OGDH_DTKP_170490.10		NGG	0.7	essential_gene_targeting		Bassik2017	GTGCATGGGCCACAGCAGCC
922	58779	1	0	0	32		0.416737	NC_000007.14	GGAAAGCACCCCCAGATGGC	0.214426		+	99411114	BUD31	ENSG00000106245_BUD31_GEEX_170841.1		NGG	0.65	essential_gene_targeting		Bassik2017	GGAAAGCACCCCCAGATGGC
923	58780	1	2	191	461		0	NC_000007.14	GAACCGCATGAGGGAAAG	0.467524		+	99416145	BUD31	ENSG00000106245_BUD31_GEEX_170842.2		NGG	0.555556	essential_gene_targeting		Bassik2017	GAACCGCATGAGGGAAAG
924	58781	1	1	10	325		0	NC_000007.14	GTGTCTGAATGCACCGC	0.976189		-	99417535	BUD31	ENSG00000106245_BUD31_GEEX_170843.3		NGG	0.588235	essential_gene_targeting		Bassik2017	GTGTCTGAATGCACCGC
925	58782	1	2	115	3884		0	NC_000007.14	GAGGTCGAAGATGTAGC	0.375788		-	99416231	BUD31	ENSG00000106245_BUD31_GEEX_170844.4		NGG	0.529412	essential_gene_targeting		Bassik2017	GAGGTCGAAGATGTAGC
926	58783	1	0	7	139		0	NC_000007.14	GCGTGCCCAAAAGCAAGC	0.990337		+	99417569	BUD31	ENSG00000106245_BUD31_GEEX_170845.5		NGG	0.611111	essential_gene_targeting		Bassik2017	GCGTGCCCAAAAGCAAGC
927	58784	1	2	23	503		0	NC_000007.14	GGTGGTGGATCCTGAAGA	0.972034		-	99416205	BUD31	ENSG00000106245_BUD31_GEEX_170846.6		NGG	0.555556	essential_gene_targeting		Bassik2017	GGTGGTGGATCCTGAAGA
928	58785	1	0	1	33		0	NC_000007.14	GTGTGTGCACTCGATGATG	0.999789		-	99419413	BUD31	ENSG00000106245_BUD31_GEEX_170847.7		NGG	0.526316	essential_gene_targeting		Bassik2017	GTGTGTGCACTCGATGATG
929	58786	1	0	0	20		0.518234	NC_000007.14	GAAAGCACCCCCAGATGGCT	0.228771		+	99411115	BUD31	ENSG00000106245_BUD31_GEEX_170848.8		NGG	0.6	essential_gene_targeting		Bassik2017	GAAAGCACCCCCAGATGGCT
930	58787	1	0	0	13		0.595351	NC_000007.14	GGAGTTGATTGAGCCAACAC	0.388373		+	99411136	BUD31	ENSG00000106245_BUD31_GEEX_170849.9		NGG	0.5	essential_gene_targeting		Bassik2017	GGAGTTGATTGAGCCAACAC
935	58812	1	0	15	106		0	NC_000007.14	GCCTAAAGTCAAAAGAAGC	0.948557		+	99411094	BUD31	ENSG00000106245_BUD31_GEEX_170850.10		NGG	0.421053	essential_gene_targeting		Bassik2017	GCCTAAAGTCAAAAGAAGC
936	61083	1	1	16	406		0	NC_000010.11	GCAAGAGCCACTTGGCAA	0.997064		-	119073801	EIF3A	ENSG00000107581_EIF3A_PROT_15824.1		NGG	0.555556	essential_gene_targeting		Bassik2017	GCAAGAGCCACTTGGCAA
937	61084	1	0	0	34		0	NC_000010.11	GCCTCCAATACACGCGTA	0.955069		-	119071072	EIF3A	ENSG00000107581_EIF3A_PROT_15825.2		NGG	0.555556	essential_gene_targeting		Bassik2017	GCCTCCAATACACGCGTA
938	61085	1	0	6	97		0	NC_000010.11	GCCGTACTTTGGTTATGG	0.999206		+	119070976	EIF3A	ENSG00000107581_EIF3A_PROT_15826.3		NGG	0.5	essential_gene_targeting		Bassik2017	GCCGTACTTTGGTTATGG
939	61086	1	2	32	403		0	NC_000010.11	GAGAGATGGTAAAGACGA	0.626903		+	119069487	EIF3A	ENSG00000107581_EIF3A_PROT_15827.4		NGG	0.444444	essential_gene_targeting		Bassik2017	GAGAGATGGTAAAGACGA
940	61087	1	0	1	20		0.589593	NC_000010.11	GAAATACTTGGAACTTTGCG	0.314374		-	119073830	EIF3A	ENSG00000107581_EIF3A_PROT_15828.5		NGG	0.4	essential_gene_targeting		Bassik2017	GAAATACTTGGAACTTTGCG
941	61088	1	0	31	549		0	NC_000010.11	GTCCAGCTGAACAAGTC	0.917944		+	119070912	EIF3A	ENSG00000107581_EIF3A_PROT_15829.6		NGG	0.529412	essential_gene_targeting		Bassik2017	GTCCAGCTGAACAAGTC
942	61089	1	0	1	40		0.346912	NC_000010.11	GTTGACAAATGTTCTTATAC	0.205442		+	119073748	EIF3A	ENSG00000107581_EIF3A_PROT_15830.7		NGG	0.3	essential_gene_targeting		Bassik2017	GTTGACAAATGTTCTTATAC
943	61090	1	1	12	241		0	NC_000010.11	GTAATTTGCCATCAACTG	0.950718		+	119069570	EIF3A	ENSG00000107581_EIF3A_PROT_15831.8		NGG	0.388889	essential_gene_targeting		Bassik2017	GTAATTTGCCATCAACTG
944	61091	1	0	2	61		0	NC_000010.11	GTACGCTCAGGAGTAATA	0.973939		+	119065513	EIF3A	ENSG00000107581_EIF3A_PROT_15832.9		NGG	0.444444	essential_gene_targeting		Bassik2017	GTACGCTCAGGAGTAATA
945	61092	1	0	0	39		0	NC_000010.11	GGCCAATTCGTGTCGGTG	0.999878		+	119065412	EIF3A	ENSG00000107581_EIF3A_PROT_15833.10		NGG	0.611111	essential_gene_targeting		Bassik2017	GGCCAATTCGTGTCGGTG
946	61641	1	0	3	67		0	NC_000010.11	GGTATTCGGATCAATGGT	0.99812		-	997250	GTPBP4	ENSG00000107937_GTPBP4_ACOC_166201.1		NGG	0.444444	essential_gene_targeting		Bassik2017	GGTATTCGGATCAATGGT
947	61642	1	0	12	244		0	NC_000010.11	GCAAACAGCTGAAGCGTG	0.930122		+	996158	GTPBP4	ENSG00000107937_GTPBP4_ACOC_166202.2		NGG	0.555556	essential_gene_targeting		Bassik2017	GCAAACAGCTGAAGCGTG
948	61643	1	0	7	177		0	NC_000010.11	GGGTACCCACACAAAAGC	0.621874		-	997276	GTPBP4	ENSG00000107937_GTPBP4_ACOC_166203.3		NGG	0.555556	essential_gene_targeting		Bassik2017	GGGTACCCACACAAAAGC
949	61644	1	0	2	28		0.620065	NC_000010.11	GGATGTGCACAGTGATCAAG	0.196634		+	996188	GTPBP4	ENSG00000107937_GTPBP4_ACOC_166204.4		NGG	0.5	essential_gene_targeting		Bassik2017	GGATGTGCACAGTGATCAAG
951	61648	1	0	2	59		0.110791	NC_000010.11	GAAGCAGAGTTTGGAGTATT	0.168294		+	996213	GTPBP4	ENSG00000107937_GTPBP4_ACOC_166205.5		NGG	0.4	essential_gene_targeting		Bassik2017	GAAGCAGAGTTTGGAGTATT
952	61649	1	1	9	325		0	NC_000010.11	GTGCGACTGATGAAGTA	0.55031		+	996121	GTPBP4	ENSG00000107937_GTPBP4_ACOC_166206.6		NGG	0.470588	essential_gene_targeting		Bassik2017	GTGCGACTGATGAAGTA
953	61650	1	0	1	42		0.541981	NC_000010.11	GAATTTGTGAAAGTCTATCA	0.291651		-	992635	GTPBP4	ENSG00000107937_GTPBP4_ACOC_166207.7		NGG	0.3	essential_gene_targeting		Bassik2017	GAATTTGTGAAAGTCTATCA
955	61654	1	0	0	20		0.693144	NC_000010.11	GATGAATATTCTCTACGACA	0.304813		+	995954	GTPBP4	ENSG00000107937_GTPBP4_ACOC_166208.8		NGG	0.35	essential_gene_targeting		Bassik2017	GATGAATATTCTCTACGACA
957	61658	1	0	8	120		0	NC_000010.11	GGAACACCATCGAGATGC	0.96757		+	1000719	GTPBP4	ENSG00000107937_GTPBP4_ACOC_166209.9		NGG	0.555556	essential_gene_targeting		Bassik2017	GGAACACCATCGAGATGC
958	61659	1	0	12	231		0	NC_000010.11	GACAAATCCATCACATAC	0.843598		-	1000794	GTPBP4	ENSG00000107937_GTPBP4_ACOC_166210.10		NGG	0.388889	essential_gene_targeting		Bassik2017	GACAAATCCATCACATAC
959	62286	1	0	16	292		0	NC_000017.11	GACTCTGAAAGCCAATCC	0.987228		-	39201187	RPL19	ENSG00000108298_RPL19_DTKP_61865.1		NGG	0.5	essential_gene_targeting		Bassik2017	GACTCTGAAAGCCAATCC
960	62287	1	0	42	677		0	NC_000017.11	GTGTGTCTAGTATGCTC	0.982986		+	39201202	RPL19	ENSG00000108298_RPL19_DTKP_61866.2		NGG	0.470588	essential_gene_targeting		Bassik2017	GTGTGTCTAGTATGCTC
961	62288	1	8	8	22		0.308795	NC_000017.11	GCGATTTCATTGGTCTCATT	0.110082		-	39201304	RPL19	ENSG00000108298_RPL19_DTKP_61867.3		NGG	0.4	essential_gene_targeting		Bassik2017	GCGATTTCATTGGTCTCATT
962	62289	2	3	4	11		0.460775	NC_000017.11	GCGCCGTGAAGAGCGCCTCC	0.114249		+	39204569	RPL19	ENSG00000108298_RPL19_DTKP_61868.4		NGG	0.75	essential_gene_targeting		Bassik2017	GCGCCGTGAAGAGCGCCTCC
964	62293	1	0	0	8		0.532039	NC_000017.11	GGGGACGTTCATTCTTGCCC	0.494613		+	39201149	RPL19	ENSG00000108298_RPL19_DTKP_61869.5		NGG	0.6	essential_gene_targeting		Bassik2017	GGGGACGTTCATTCTTGCCC
965	62294	1	0	6	74		0	NC_000017.11	GTTCATTCTTGCCCAGGAT	0.934297		+	39201155	RPL19	ENSG00000108298_RPL19_DTKP_61870.6		NGG	0.473684	essential_gene_targeting		Bassik2017	GTTCATTCTTGCCCAGGAT
966	62295	1	1	4	106		0	NC_000017.11	GACTCTGAAAGCCAATCCT	0.898631		-	39201187	RPL19	ENSG00000108298_RPL19_DTKP_61871.7		NGG	0.473684	essential_gene_targeting		Bassik2017	GACTCTGAAAGCCAATCCT
967	62296	1	6	6	36		0.603056	NC_000017.11	GATCATCAAGACTTTATCCA	0.130202		+	39204605	RPL19	ENSG00000108298_RPL19_DTKP_61872.8		NGG	0.35	essential_gene_targeting		Bassik2017	GATCATCAAGACTTTATCCA
969	62300	1	10	7	16		0.281921	NC_000017.11	GGCGATTTCATTGGTCTCAT	0.106257		-	39201305	RPL19	ENSG00000108298_RPL19_DTKP_61873.9		NGG	0.45	essential_gene_targeting		Bassik2017	GGCGATTTCATTGGTCTCAT
970	62301	1	15	8	32		0.358266	NC_000017.11	GCCCATCTTTGATGAGCTTC	0.0729754		-	39202348	RPL19	ENSG00000108298_RPL19_DTKP_61874.10		NGG	0.5	essential_gene_targeting		Bassik2017	GCCCATCTTTGATGAGCTTC
971	62328	1	1	9	110		0	NC_000017.11	GGAAATGGCCGCCCCCAA	0.98253		-	44218196	UBTF	ENSG00000108312_UBTF_GEEX_72833.1		NGG	0.666667	essential_gene_targeting		Bassik2017	GGAAATGGCCGCCCCCAA
972	62329	1	0	47	630		0	NC_000017.11	GTGCAAGCTCAAATGGG	0.943106		-	44216561	UBTF	ENSG00000108312_UBTF_GEEX_72834.2		NGG	0.529412	essential_gene_targeting		Bassik2017	GTGCAAGCTCAAATGGG
973	62330	1	0	6	146		0	NC_000017.11	GGAGCTGTCATTGGATGGA	0.915478		+	44216630	UBTF	ENSG00000108312_UBTF_GEEX_72835.3		NGG	0.526316	essential_gene_targeting		Bassik2017	GGAGCTGTCATTGGATGGA
974	62331	1	2	21	454		0	NC_000017.11	GTCCATGTGTGATTCGG	0.999851		+	44216600	UBTF	ENSG00000108312_UBTF_GEEX_72836.4		NGG	0.529412	essential_gene_targeting		Bassik2017	GTCCATGTGTGATTCGG
975	62332	1	0	1	20		0	NC_000017.11	GGGTGGAGTTTCGCATACT	0.999278		+	44215723	UBTF	ENSG00000108312_UBTF_GEEX_72837.5		NGG	0.526316	essential_gene_targeting		Bassik2017	GGGTGGAGTTTCGCATACT
976	62333	1	0	0	52		0.362971	NC_000017.11	GTATTTCTTGGACAGAATCT	0.134626		+	44215677	UBTF	ENSG00000108312_UBTF_GEEX_72838.6		NGG	0.35	essential_gene_targeting		Bassik2017	GTATTTCTTGGACAGAATCT
977	62334	1	0	2	62		0.590065	NC_000017.11	GAAGCGGAAATAAGGGGTCA	0.0572138		+	44215761	UBTF	ENSG00000108312_UBTF_GEEX_72839.7		NGG	0.5	essential_gene_targeting		Bassik2017	GAAGCGGAAATAAGGGGTCA
978	62335	1	0	0	24		0	NC_000017.11	GAATTGATCCTCGATGCTC	0.999913		-	44215964	UBTF	ENSG00000108312_UBTF_GEEX_72840.8		NGG	0.473684	essential_gene_targeting		Bassik2017	GAATTGATCCTCGATGCTC
979	62336	1	0	8	86		0.383024	NC_000017.11	GGACTTCCAGAGAGAGAAAC	0.0850609		-	44213267	UBTF	ENSG00000108312_UBTF_GEEX_72841.9		NGG	0.5	essential_gene_targeting		Bassik2017	GGACTTCCAGAGAGAGAAAC
980	62337	1	0	7	115		0	NC_000017.11	GGCGTTCGGCCTTGGTGA	0.992241		+	44211915	UBTF	ENSG00000108312_UBTF_GEEX_72842.10		NGG	0.666667	essential_gene_targeting		Bassik2017	GGCGTTCGGCCTTGGTGA
981	62990	1	0	60	861		0	NC_000017.11	GGGCAAGAAGGGCAAAGT	0.560567		-	63826899	FTSJ3	ENSG00000108592_FTSJ3_GEEX_65202.1		NGG	0.555556	essential_gene_targeting		Bassik2017	GGGCAAGAAGGGCAAAGT
982	62991	1	0	2	32		0	NC_000017.11	GTGATAAAACTTGTCTCGT	0.999747		+	63826851	FTSJ3	ENSG00000108592_FTSJ3_GEEX_65203.2		NGG	0.368421	essential_gene_targeting		Bassik2017	GTGATAAAACTTGTCTCGT
983	62992	1	0	2	22		0.601226	NC_000017.11	GCTTGAAAGCAGATCGGGAA	0.396525		+	63826645	FTSJ3	ENSG00000108592_FTSJ3_GEEX_65204.3		NGG	0.5	essential_gene_targeting		Bassik2017	GCTTGAAAGCAGATCGGGAA
984	62993	1	1	12	273		0	NC_000017.11	GGACCTGTGTGCTGCGCC	0.981996		-	63826592	FTSJ3	ENSG00000108592_FTSJ3_GEEX_65205.4		NGG	0.722222	essential_gene_targeting		Bassik2017	GGACCTGTGTGCTGCGCC
985	62994	1	0	1	20		0.432237	NC_000017.11	GCAAGGCTCGGGCTTTCTGC	0.283547		+	63826594	FTSJ3	ENSG00000108592_FTSJ3_GEEX_65206.5		NGG	0.65	essential_gene_targeting		Bassik2017	GCAAGGCTCGGGCTTTCTGC
986	62995	1	0	3	59		0	NC_000017.11	GATGGGGCCCCCAACGTT	0.992791		-	63825586	FTSJ3	ENSG00000108592_FTSJ3_GEEX_65207.6		NGG	0.666667	essential_gene_targeting		Bassik2017	GATGGGGCCCCCAACGTT
987	62996	1	0	0	20		0.544868	NC_000017.11	GCTGGATACAGGCATAAACT	0.509426		+	63826267	FTSJ3	ENSG00000108592_FTSJ3_GEEX_65208.7		NGG	0.45	essential_gene_targeting		Bassik2017	GCTGGATACAGGCATAAACT
988	62997	1	0	0	11		0.50063	NC_000017.11	GGGGTTTCCATTGCAGACGA	0.498129		-	63823881	FTSJ3	ENSG00000108592_FTSJ3_GEEX_65209.8		NGG	0.55	essential_gene_targeting		Bassik2017	GGGGTTTCCATTGCAGACGA
990	63001	1	0	0	37		0.642946	NC_000017.11	GAGGCTGATAGTCACGAGAA	0.434765		+	63825337	FTSJ3	ENSG00000108592_FTSJ3_GEEX_65210.9		NGG	0.5	essential_gene_targeting		Bassik2017	GAGGCTGATAGTCACGAGAA
992	63005	1	0	3	90		0	NC_000017.11	GGTGGCAGCTTCATCACAA	0.999974		-	63825385	FTSJ3	ENSG00000108592_FTSJ3_GEEX_65211.10		NGG	0.526316	essential_gene_targeting		Bassik2017	GGTGGCAGCTTCATCACAA
993	65004	1	0	0	47		0	NC_000004.12	GGTCCAACCGGTGCCGCT	0.999981		+	24584368	DHX15	ENSG00000109606_DHX15_TMMO_151911.1		NGG	0.722222	essential_gene_targeting		Bassik2017	GGTCCAACCGGTGCCGCT
994	65005	1	0	2	38		0	NC_000004.12	GACCGATCTTCACGATCC	0.997713		+	24576639	DHX15	ENSG00000109606_DHX15_TMMO_151912.2		NGG	0.555556	essential_gene_targeting		Bassik2017	GACCGATCTTCACGATCC
995	65006	1	0	4	114		0	NC_000004.12	GCGTTGAATGTGCTGAGT	1		+	24576472	DHX15	ENSG00000109606_DHX15_TMMO_151913.3		NGG	0.5	essential_gene_targeting		Bassik2017	GCGTTGAATGTGCTGAGT
996	65007	1	0	0	46		0	NC_000004.12	GAGACCGAGAACGTGATAG	0.999684		-	24576630	DHX15	ENSG00000109606_DHX15_TMMO_151914.4		NGG	0.526316	essential_gene_targeting		Bassik2017	GAGACCGAGAACGTGATAG
997	65008	1	1	39	503		0	NC_000004.12	GTTTGGGAATACAAGGAT	0.898572		-	24576334	DHX15	ENSG00000109606_DHX15_TMMO_151915.5		NGG	0.388889	essential_gene_targeting		Bassik2017	GTTTGGGAATACAAGGAT
998	65009	1	0	19	239		0	NC_000004.12	GCTCATTCAACGCATGC	0.996407		-	24576457	DHX15	ENSG00000109606_DHX15_TMMO_151916.6		NGG	0.529412	essential_gene_targeting		Bassik2017	GCTCATTCAACGCATGC
999	65010	1	0	18	265		0	NC_000004.12	GTACTCCACACACCACTG	0.733225		+	24570823	DHX15	ENSG00000109606_DHX15_TMMO_151917.7		NGG	0.555556	essential_gene_targeting		Bassik2017	GTACTCCACACACCACTG
1000	65011	1	0	0	13		0.473962	NC_000004.12	GTACAGGCAACTCCTCTCTT	0.454762		+	24570782	DHX15	ENSG00000109606_DHX15_TMMO_151918.8		NGG	0.5	essential_gene_targeting		Bassik2017	GTACAGGCAACTCCTCTCTT
1001	65012	1	0	5	73		0	NC_000004.12	GAGCGCTACTCTAGATGC	0.966089		-	24554931	DHX15	ENSG00000109606_DHX15_TMMO_151919.9		NGG	0.555556	essential_gene_targeting		Bassik2017	GAGCGCTACTCTAGATGC
1002	65013	1	0	4	39		0.552592	NC_000004.12	GATGAGATGGATGTGATGTT	0.215252		-	24570735	DHX15	ENSG00000109606_DHX15_TMMO_151920.10		NGG	0.4	essential_gene_targeting		Bassik2017	GATGAGATGGATGTGATGTT
1003	68257	1	1	39	460		0	NC_000012.12	GCTCCTTGACACTGGGGT	0.849208		-	54342238	COPZ1	ENSG00000111481_COPZ1_PROT_7324.1		NGG	0.611111	essential_gene_targeting		Bassik2017	GCTCCTTGACACTGGGGT
1004	68258	1	0	1	28		0.645289	NC_000012.12	GCTTTGACAGTATACAGGGA	0.270873		-	54340571	COPZ1	ENSG00000111481_COPZ1_PROT_7325.2		NGG	0.45	essential_gene_targeting		Bassik2017	GCTTTGACAGTATACAGGGA
1007	68267	1	0	1	98		0.459309	NC_000012.12	GTTGAAAATGTTCTTCTCAA	0.0688034		-	54342267	COPZ1	ENSG00000111481_COPZ1_PROT_7326.3		NGG	0.3	essential_gene_targeting		Bassik2017	GTTGAAAATGTTCTTCTCAA
1008	68268	1	0	2	76		0	NC_000012.12	GTAGAAAAGCGAGCACTGC	0.997072		+	54347773	COPZ1	ENSG00000111481_COPZ1_PROT_7327.4		NGG	0.526316	essential_gene_targeting		Bassik2017	GTAGAAAAGCGAGCACTGC
1009	68269	1	0	6	59		0.373984	NC_000012.12	GATCTCTATTTCTATGTGAT	0.125866		+	54343274	COPZ1	ENSG00000111481_COPZ1_PROT_7328.5		NGG	0.3	essential_gene_targeting		Bassik2017	GATCTCTATTTCTATGTGAT
1010	68270	1	3	66	901		0	NC_000012.12	GAAATTGCCCTCTTGGA	0.930242		+	54343226	COPZ1	ENSG00000111481_COPZ1_PROT_7329.6		NGG	0.470588	essential_gene_targeting		Bassik2017	GAAATTGCCCTCTTGGA
1011	68271	1	0	3	47		0	NC_000012.12	GGTATGTTCGTATCTCTTC	0.996236		+	54340525	COPZ1	ENSG00000111481_COPZ1_PROT_7330.7		NGG	0.421053	essential_gene_targeting		Bassik2017	GGTATGTTCGTATCTCTTC
1012	68272	1	0	31	126		0	NC_000012.12	GAGAGTGATCCCCAGCAGG	0.972198		+	54348009	COPZ1	ENSG00000111481_COPZ1_PROT_7331.8		NGG	0.631579	essential_gene_targeting		Bassik2017	GAGAGTGATCCCCAGCAGG
1013	68273	1	1	10	156		0	NC_000012.12	GTGAAGATGTCCCCCTTA	0.763153		+	54349620	COPZ1	ENSG00000111481_COPZ1_PROT_7332.9		NGG	0.5	essential_gene_targeting		Bassik2017	GTGAAGATGTCCCCCTTA
1014	68274	1	0	3	87		0	NC_000012.12	GACACCTACCCCAGTGTCA	0.999844		+	54342214	COPZ1	ENSG00000111481_COPZ1_PROT_7333.10		NGG	0.578947	essential_gene_targeting		Bassik2017	GACACCTACCCCAGTGTCA
1015	68631	1	0	6	116		0	NC_000012.12	GACGATCCGGGTCCCTA	0.999982		+	6852220	USP5	ENSG00000111667_USP5_PROT_21514.1		NGG	0.647059	essential_gene_targeting		Bassik2017	GACGATCCGGGTCCCTA
1016	68632	1	0	9	250		0	NC_000012.12	GTGTTCATACAGATGTAG	0.808249		-	6855434	USP5	ENSG00000111667_USP5_PROT_21515.2		NGG	0.388889	essential_gene_targeting		Bassik2017	GTGTTCATACAGATGTAG
1017	68633	1	1	17	385		0	NC_000012.12	GCCGCGTGGGCTTCTTC	0.699218		-	6855811	USP5	ENSG00000111667_USP5_PROT_21516.3		NGG	0.705882	essential_gene_targeting		Bassik2017	GCCGCGTGGGCTTCTTC
1018	68634	1	0	1	37		0.543609	NC_000012.12	GGGCTTTGGGAAACAGTATG	0.242204		+	6855441	USP5	ENSG00000111667_USP5_PROT_21517.4		NGG	0.5	essential_gene_targeting		Bassik2017	GGGCTTTGGGAAACAGTATG
1019	68635	1	0	0	5		0	NC_000012.12	GGCGGATTTGACCTTAGCG	0.999737		+	6856024	USP5	ENSG00000111667_USP5_PROT_21518.5		NGG	0.578947	essential_gene_targeting		Bassik2017	GGCGGATTTGACCTTAGCG
1020	68636	1	0	9	122		0	NC_000012.12	GTAGGGCCTCCACTGCAC	0.995859		-	6856328	USP5	ENSG00000111667_USP5_PROT_21519.6		NGG	0.666667	essential_gene_targeting		Bassik2017	GTAGGGCCTCCACTGCAC
1021	68637	1	0	7	246		0	NC_000012.12	GATGTAGTCAACTCGCT	0.96542		-	6861065	USP5	ENSG00000111667_USP5_PROT_21520.7		NGG	0.470588	essential_gene_targeting		Bassik2017	GATGTAGTCAACTCGCT
1022	68638	1	1	11	180		0	NC_000012.12	GTGGCTCAACCTGACTGA	0.983605		+	6856745	USP5	ENSG00000111667_USP5_PROT_21521.8		NGG	0.555556	essential_gene_targeting		Bassik2017	GTGGCTCAACCTGACTGA
1023	68639	1	0	19	382		0	NC_000012.12	GCACCTCCTGCTTGCGGG	0.984241		-	6856364	USP5	ENSG00000111667_USP5_PROT_21522.9		NGG	0.722222	essential_gene_targeting		Bassik2017	GCACCTCCTGCTTGCGGG
1024	68640	1	0	2	54		0	NC_000012.12	GCATGTCGATGCCGAAGT	0.999058		-	6857708	USP5	ENSG00000111667_USP5_PROT_21523.10		NGG	0.555556	essential_gene_targeting		Bassik2017	GCATGTCGATGCCGAAGT
1025	69776	1	0	9	149		0	NC_000006.12	GGCTCGGAGCTGGTTGAC	1		-	159790975	MRPL18	ENSG00000112110_MRPL18_TMMO_54719.1		NGG	0.666667	essential_gene_targeting		Bassik2017	GGCTCGGAGCTGGTTGAC
1026	69777	1	1	17	209		0	NC_000006.12	GCCCCAGAATTCACCAAC	0.999019		+	159791019	MRPL18	ENSG00000112110_MRPL18_TMMO_54720.2		NGG	0.555556	essential_gene_targeting		Bassik2017	GCCCCAGAATTCACCAAC
1027	69778	1	1	57	1062		0	NC_000006.12	GTAGCCAGGAAAGAGCG	0.288163		+	159791067	MRPL18	ENSG00000112110_MRPL18_TMMO_54721.3		NGG	0.588235	essential_gene_targeting		Bassik2017	GTAGCCAGGAAAGAGCG
1028	69779	1	1	24	601		0	NC_000006.12	GTGCCAGAACTCACGGG	0.90774		-	159791123	MRPL18	ENSG00000112110_MRPL18_TMMO_54722.4		NGG	0.647059	essential_gene_targeting		Bassik2017	GTGCCAGAACTCACGGG
1029	69780	1	0	0	27		0.569771	NC_000006.12	GCATCATGTAGAAGCACTTG	0.388794		+	159797307	MRPL18	ENSG00000112110_MRPL18_TMMO_54723.5		NGG	0.45	essential_gene_targeting		Bassik2017	GCATCATGTAGAAGCACTTG
1031	69784	1	0	0	22		0.709902	NC_000006.12	GTGGTGGCTTGTGAGAGTAT	0.338767		+	159797410	MRPL18	ENSG00000112110_MRPL18_TMMO_54724.6		NGG	0.5	essential_gene_targeting		Bassik2017	GTGGTGGCTTGTGAGAGTAT
1032	69785	1	0	1	75		0	NC_000006.12	GAAGGTGGTGTGGTTCTAC	0.987885		+	159798078	MRPL18	ENSG00000112110_MRPL18_TMMO_54725.7		NGG	0.526316	essential_gene_targeting		Bassik2017	GAAGGTGGTGTGGTTCTAC
1033	69786	1	0	18	321		0	NC_000006.12	GTCAACCAGCTCCGAGC	0.995512		+	159790958	MRPL18	ENSG00000112110_MRPL18_TMMO_54726.8		NGG	0.647059	essential_gene_targeting		Bassik2017	GTCAACCAGCTCCGAGC
1034	69787	1	0	1	18		0.591653	NC_000006.12	GCACTTGTGGAGCATCAGAA	0.286062		+	159797320	MRPL18	ENSG00000112110_MRPL18_TMMO_54727.9		NGG	0.5	essential_gene_targeting		Bassik2017	GCACTTGTGGAGCATCAGAA
1035	69788	1	0	1	138		0	NC_000006.12	GTGGAGCATCAGAATGGCA	0.990073		+	159797326	MRPL18	ENSG00000112110_MRPL18_TMMO_54728.10		NGG	0.526316	essential_gene_targeting		Bassik2017	GTGGAGCATCAGAATGGCA
1036	70924	1	0	12	166		0	NC_000006.12	GGCCCGCTGCTGTCATTG	0.995907		-	41927459	BYSL	ENSG00000112578_BYSL_GEEX_119399.1		NGG	0.666667	essential_gene_targeting		Bassik2017	GGCCCGCTGCTGTCATTG
1037	70925	1	0	8	128		0	NC_000006.12	GCCAGGATCTGATCGGCC	0.99992		-	41921635	BYSL	ENSG00000112578_BYSL_GEEX_119400.2		NGG	0.666667	essential_gene_targeting		Bassik2017	GCCAGGATCTGATCGGCC
1038	70926	2	0	22	371		0	NC_000006.12	GCAGTGGAAAACTGCCCA	0.989368		+	41930650	BYSL	ENSG00000112578_BYSL_GEEX_119401.3		NGG	0.555556	essential_gene_targeting		Bassik2017	GCAGTGGAAAACTGCCCA
1039	70927	1	0	20	412		0	NC_000006.12	GCGGAGGAAGAGTATGTG	0.147773		+	41921694	BYSL	ENSG00000112578_BYSL_GEEX_119402.4		NGG	0.555556	essential_gene_targeting		Bassik2017	GCGGAGGAAGAGTATGTG
1040	70928	1	0	0	7		0.603678	NC_000006.12	GTGCTTGCTGCAAAATCCGT	0.522264		-	41921748	BYSL	ENSG00000112578_BYSL_GEEX_119403.5		NGG	0.5	essential_gene_targeting		Bassik2017	GTGCTTGCTGCAAAATCCGT
1041	70929	1	0	37	615		0	NC_000006.12	GGATGGATCAGATGACG	0.595795		+	41927389	BYSL	ENSG00000112578_BYSL_GEEX_119404.6		NGG	0.529412	essential_gene_targeting		Bassik2017	GGATGGATCAGATGACG
1042	70930	1	0	4	77		0	NC_000006.12	GTACACTTCTAGGACCCG	0.90069		-	41930254	BYSL	ENSG00000112578_BYSL_GEEX_119405.7		NGG	0.555556	essential_gene_targeting		Bassik2017	GTACACTTCTAGGACCCG
1043	70931	1	0	0	16		0	NC_000006.12	GCCGCGGGAACGCACCACG	0.999785		+	41921804	BYSL	ENSG00000112578_BYSL_GEEX_119406.8		NGG	0.789474	essential_gene_targeting		Bassik2017	GCCGCGGGAACGCACCACG
1044	70932	1	1	11	77		0.657947	NC_000006.12	GCTGACTGAGAAGCAGACAG	0.106367		+	41930161	BYSL	ENSG00000112578_BYSL_GEEX_119407.9		NGG	0.55	essential_gene_targeting		Bassik2017	GCTGACTGAGAAGCAGACAG
1046	70936	1	2	82	1044		0	NC_000006.12	GTTCATGAACATCTCTA	0.946017		-	41927518	BYSL	ENSG00000112578_BYSL_GEEX_119408.10		NGG	0.352941	essential_gene_targeting		Bassik2017	GTTCATGAACATCTCTA
1047	72734	1	0	17	325		0	NC_000005.10	GGGCTGCGGCAGATGTAG	0.990762		+	37370922	NUP155	ENSG00000113569_NUP155_TMMO_201649.1		NGG	0.666667	essential_gene_targeting		Bassik2017	GGGCTGCGGCAGATGTAG
1048	72735	1	0	6	251		0	NC_000005.10	GTTGGGCGCGGCGATGC	0.84907		-	37370962	NUP155	ENSG00000113569_NUP155_TMMO_201650.2		NGG	0.764706	essential_gene_targeting		Bassik2017	GTTGGGCGCGGCGATGC
1049	72736	1	0	5	96		0	NC_000005.10	GGGTACGGACAGCAAACC	0.981673		+	37364313	NUP155	ENSG00000113569_NUP155_TMMO_201651.3		NGG	0.611111	essential_gene_targeting		Bassik2017	GGGTACGGACAGCAAACC
1050	72737	1	1	49	528		0	NC_000005.10	GGTGGGAGAGGAACTCTT	0.607641		+	37364269	NUP155	ENSG00000113569_NUP155_TMMO_201652.4		NGG	0.555556	essential_gene_targeting		Bassik2017	GGTGGGAGAGGAACTCTT
1051	72738	1	0	12	262		0	NC_000005.10	GTGAGACTATTCTTGCTG	0.987647		-	37358121	NUP155	ENSG00000113569_NUP155_TMMO_201653.5		NGG	0.444444	essential_gene_targeting		Bassik2017	GTGAGACTATTCTTGCTG
1052	72739	1	0	12	146		0	NC_000005.10	GGGGTCGCCAAAACCAGG	0.998709		+	37352783	NUP155	ENSG00000113569_NUP155_TMMO_201654.6		NGG	0.666667	essential_gene_targeting		Bassik2017	GGGGTCGCCAAAACCAGG
1053	72740	1	2	26	536		0	NC_000005.10	GACAGTGATATATTCATG	0.985414		-	37363921	NUP155	ENSG00000113569_NUP155_TMMO_201655.7		NGG	0.333333	essential_gene_targeting		Bassik2017	GACAGTGATATATTCATG
1054	72741	1	0	25	581		0	NC_000005.10	GCAGCTCGGAAAGGTCC	0.978104		+	37370838	NUP155	ENSG00000113569_NUP155_TMMO_201656.8		NGG	0.647059	essential_gene_targeting		Bassik2017	GCAGCTCGGAAAGGTCC
1055	72742	1	0	0	23		0	NC_000005.10	GCGGTCCTCTTGCAACTGA	0.996091		+	37370863	NUP155	ENSG00000113569_NUP155_TMMO_201657.9		NGG	0.578947	essential_gene_targeting		Bassik2017	GCGGTCCTCTTGCAACTGA
1056	72743	1	0	7	55		0	NC_000005.10	GGCCTAATACACTGACGC	0.997086		-	37341193	NUP155	ENSG00000113569_NUP155_TMMO_201658.10		NGG	0.555556	essential_gene_targeting		Bassik2017	GGCCTAATACACTGACGC
1057	74885	1	0	4	40		0	NC_000002.12	GACTTCAGCTCGACGCAT	0.999072		-	96637102	KANSL3	ENSG00000114982_KANSL3_UNA2_50169.1		NGG	0.555556	essential_gene_targeting		Bassik2017	GACTTCAGCTCGACGCAT
1058	74886	1	0	2	40		0.556042	NC_000002.12	GTCCCTCTCCCCACCCCGGT	0.147385		+	96637108	KANSL3	ENSG00000114982_KANSL3_UNA2_50170.2		NGG	0.75	essential_gene_targeting		Bassik2017	GTCCCTCTCCCCACCCCGGT
1059	74887	1	0	0	12		0.642223	NC_000002.12	GCCACTCTATGACAATCAGA	0.398381		-	96631433	KANSL3	ENSG00000114982_KANSL3_UNA2_50171.3		NGG	0.45	essential_gene_targeting		Bassik2017	GCCACTCTATGACAATCAGA
1061	74891	1	0	2	27		0.670441	NC_000002.12	GCGTGATGAATGAGTGTGAA	0.222058		-	96631404	KANSL3	ENSG00000114982_KANSL3_UNA2_50172.4		NGG	0.45	essential_gene_targeting		Bassik2017	GCGTGATGAATGAGTGTGAA
1063	74895	1	0	18	153		0	NC_000002.12	GAAAGCTGGAAGAGCAGCG	0.997045		+	96637058	KANSL3	ENSG00000114982_KANSL3_UNA2_50173.5		NGG	0.578947	essential_gene_targeting		Bassik2017	GAAAGCTGGAAGAGCAGCG
1064	74896	1	0	1	17		0.529465	NC_000002.12	GCATGAACGGGAGCTGGACC	0.340041		-	96637054	KANSL3	ENSG00000114982_KANSL3_UNA2_50174.6		NGG	0.65	essential_gene_targeting		Bassik2017	GCATGAACGGGAGCTGGACC
1065	74897	1	0	4	110		0	NC_000002.12	GGGGCATCTGCATCAGTCC	0.987281		+	96631347	KANSL3	ENSG00000114982_KANSL3_UNA2_50175.7		NGG	0.631579	essential_gene_targeting		Bassik2017	GGGGCATCTGCATCAGTCC
1066	74898	1	0	9	354		0	NC_000002.12	GCCCGCTTGGCCAACGA	0.846543		-	96619691	KANSL3	ENSG00000114982_KANSL3_UNA2_50176.8		NGG	0.705882	essential_gene_targeting		Bassik2017	GCCCGCTTGGCCAACGA
1067	74899	1	0	19	348		0	NC_000002.12	GCAACACGGCGCAGCAC	0.897549		+	96619512	KANSL3	ENSG00000114982_KANSL3_UNA2_50177.9		NGG	0.705882	essential_gene_targeting		Bassik2017	GCAACACGGCGCAGCAC
1068	74900	1	0	22	488		0	NC_000002.12	GCGTCTGCAAAGCATCC	0.967918		+	96619369	KANSL3	ENSG00000114982_KANSL3_UNA2_50178.10		NGG	0.588235	essential_gene_targeting		Bassik2017	GCGTCTGCAAAGCATCC
1069	78114	1	0	2	50		0	NC_000001.11	GCTCCGCCGGAGTCCAAA	1		-	111448701	WDR77	ENSG00000116455_WDR77_UNA1_34074.1		NGG	0.666667	essential_gene_targeting		Bassik2017	GCTCCGCCGGAGTCCAAA
1070	78115	1	0	1	107		0	NC_000001.11	GCGCCCGCCTGCATGGAA	0.997368		-	111449102	WDR77	ENSG00000116455_WDR77_UNA1_34075.2		NGG	0.722222	essential_gene_targeting		Bassik2017	GCGCCCGCCTGCATGGAA
1071	78116	1	0	1	6		0.316795	NC_000001.11	GATTCCACTCCCGGGCCGCC	0.370168		+	111449114	WDR77	ENSG00000116455_WDR77_UNA1_34076.3		NGG	0.75	essential_gene_targeting		Bassik2017	GATTCCACTCCCGGGCCGCC
1072	78117	1	3	41	382		0	NC_000001.11	GGGGCCTCCAGCCTGAGT	0.996977		-	111448786	WDR77	ENSG00000116455_WDR77_UNA1_34077.4		NGG	0.722222	essential_gene_targeting		Bassik2017	GGGGCCTCCAGCCTGAGT
1073	78118	1	1	7	206		0	NC_000001.11	GAAACACAGAGTCCTTGTG	0.964832		+	111444067	WDR77	ENSG00000116455_WDR77_UNA1_34078.5		NGG	0.473684	essential_gene_targeting		Bassik2017	GAAACACAGAGTCCTTGTG
1074	78119	1	1	22	272		0	NC_000001.11	GAGGATGCCAAGCCAGCG	0.999921		+	111443346	WDR77	ENSG00000116455_WDR77_UNA1_34079.6		NGG	0.666667	essential_gene_targeting		Bassik2017	GAGGATGCCAAGCCAGCG
1075	78120	1	2	7	117		0	NC_000001.11	GATGCTGGCTTGGGACAGC	0.960077		+	111443874	WDR77	ENSG00000116455_WDR77_UNA1_34080.7		NGG	0.631579	essential_gene_targeting		Bassik2017	GATGCTGGCTTGGGACAGC
1076	78121	1	0	2	61		0	NC_000001.11	GTACTCTTGGTGTCCACAA	0.999818		+	111442718	WDR77	ENSG00000116455_WDR77_UNA1_34081.8		NGG	0.473684	essential_gene_targeting		Bassik2017	GTACTCTTGGTGTCCACAA
1077	78122	1	0	0	23		0.392143	NC_000001.11	GTACACTCCCAGTGTGTCAC	0.336678		-	111442695	WDR77	ENSG00000116455_WDR77_UNA1_34082.9		NGG	0.55	essential_gene_targeting		Bassik2017	GTACACTCCCAGTGTGTCAC
1078	78123	1	0	3	80		0	NC_000001.11	GACTGCTCACTTGCTGTGC	0.999989		-	111442064	WDR77	ENSG00000116455_WDR77_UNA1_34083.10		NGG	0.578947	essential_gene_targeting		Bassik2017	GACTGCTCACTTGCTGTGC
1079	83564	1	0	16	203		0	NC_000014.9	GAGACACACAGCGGGATC	0.911412		-	74881980	DLST	ENSG00000119689_DLST_ACOC_153022.1		NGG	0.611111	essential_gene_targeting		Bassik2017	GAGACACACAGCGGGATC
1080	83565	1	1	0	18		0.550574	NC_000014.9	GCAGGGAACGTCTCCCTAGA	0.264487		-	74882620	DLST	ENSG00000119689_DLST_ACOC_153023.2		NGG	0.6	essential_gene_targeting		Bassik2017	GCAGGGAACGTCTCCCTAGA
1081	83566	1	1	2	25		0	NC_000014.9	GGCGTGATTGAAGCTCTTT	0.998242		+	74891085	DLST	ENSG00000119689_DLST_ACOC_153024.3		NGG	0.473684	essential_gene_targeting		Bassik2017	GGCGTGATTGAAGCTCTTT
1082	83567	1	2	7	113		0	NC_000014.9	GGTCTGCGTTCAGAACAT	0.949813		+	74893403	DLST	ENSG00000119689_DLST_ACOC_153025.4		NGG	0.5	essential_gene_targeting		Bassik2017	GGTCTGCGTTCAGAACAT
1083	83568	1	1	30	336		0	NC_000014.9	GTGGCATCTGAGTGGGTA	0.971347		-	74892946	DLST	ENSG00000119689_DLST_ACOC_153026.5		NGG	0.555556	essential_gene_targeting		Bassik2017	GTGGCATCTGAGTGGGTA
1084	83569	1	1	2	24		0.640878	NC_000014.9	GACAGATTCTGCAAACGCTG	0.303864		-	74889320	DLST	ENSG00000119689_DLST_ACOC_153027.6		NGG	0.5	essential_gene_targeting		Bassik2017	GACAGATTCTGCAAACGCTG
1086	83573	1	0	16	376		0	NC_000014.9	GCATTGCACATGTATTCT	0.530362		-	74894380	DLST	ENSG00000119689_DLST_ACOC_153028.7		NGG	0.388889	essential_gene_targeting		Bassik2017	GCATTGCACATGTATTCT
1087	83574	1	1	3	30		0.485835	NC_000014.9	GGAGGAACTGCCGCTGCTGT	0.190669		-	74892914	DLST	ENSG00000119689_DLST_ACOC_153029.8		NGG	0.65	essential_gene_targeting		Bassik2017	GGAGGAACTGCCGCTGCTGT
1088	83575	1	3	37	803		0	NC_000014.9	GAGACACACAGCGGGAT	0.910761		-	74881980	DLST	ENSG00000119689_DLST_ACOC_153030.9		NGG	0.588235	essential_gene_targeting		Bassik2017	GAGACACACAGCGGGAT
1089	83576	1	0	4	25		0.512771	NC_000014.9	GCTAGTGGTGGGGCAACAGT	0.254335		-	74893383	DLST	ENSG00000119689_DLST_ACOC_153031.10		NGG	0.6	essential_gene_targeting		Bassik2017	GCTAGTGGTGGGGCAACAGT
1090	85168	1	0	0	19		0.648115	NC_000006.12	GGATCGTTTCCCCAGTGCTG	0.188951		+	159789416	TCP1	ENSG00000120438_TCP1_PROT_196830.1		NGG	0.6	essential_gene_targeting		Bassik2017	GGATCGTTTCCCCAGTGCTG
1091	85169	1	2	3	21		0.684425	NC_000006.12	GATGTAACCATTACTAACGA	0.23893		-	159787870	TCP1	ENSG00000120438_TCP1_PROT_196831.2		NGG	0.35	essential_gene_targeting		Bassik2017	GATGTAACCATTACTAACGA
1093	85173	1	0	9	228		0	NC_000006.12	GCTTTGGCAATGCGTTTA	0.907194		+	159780942	TCP1	ENSG00000120438_TCP1_PROT_196832.3		NGG	0.444444	essential_gene_targeting		Bassik2017	GCTTTGGCAATGCGTTTA
1094	85174	1	1	14	513		0	NC_000006.12	GAGTTGACTGGATAGCG	0.931789		+	159784754	TCP1	ENSG00000120438_TCP1_PROT_196833.4		NGG	0.529412	essential_gene_targeting		Bassik2017	GAGTTGACTGGATAGCG
1095	85175	1	1	0	17		0.564823	NC_000006.12	GCCAATGTTATTCTAACCAC	0.283331		-	159781060	TCP1	ENSG00000120438_TCP1_PROT_196834.5		NGG	0.4	essential_gene_targeting		Bassik2017	GCCAATGTTATTCTAACCAC
1096	85176	1	1	2	31		0.253097	NC_000006.12	GTTCATCTGTGTTAACAATT	0.204442		+	159785446	TCP1	ENSG00000120438_TCP1_PROT_196835.6		NGG	0.3	essential_gene_targeting		Bassik2017	GTTCATCTGTGTTAACAATT
1097	85177	1	2	16	141		0	NC_000006.12	GCCCATGGGAGAAGTCAAA	0.948938		-	159784737	TCP1	ENSG00000120438_TCP1_PROT_196836.7		NGG	0.526316	essential_gene_targeting		Bassik2017	GCCCATGGGAGAAGTCAAA
1098	85178	1	1	7	116		0	NC_000006.12	GATTTCATGTGTGATGAGA	0.999689		-	159780040	TCP1	ENSG00000120438_TCP1_PROT_196837.8		NGG	0.368421	essential_gene_targeting		Bassik2017	GATTTCATGTGTGATGAGA
1099	85179	1	1	2	59		0.549593	NC_000006.12	GCTTCTACAGCACCCCCACC	0.136852		+	159779934	TCP1	ENSG00000120438_TCP1_PROT_196838.9		NGG	0.65	essential_gene_targeting		Bassik2017	GCTTCTACAGCACCCCCACC
1100	85180	1	1	117	1826		0	NC_000006.12	GGCAGAAGAAGTGGTAC	0.54808		-	159780498	TCP1	ENSG00000120438_TCP1_PROT_196839.10		NGG	0.529412	essential_gene_targeting		Bassik2017	GGCAGAAGAAGTGGTAC
1101	89560	1	0	6	118		0	NC_000010.11	GTTTGGCGTGACAAAGTT	0.983057		-	73160531	ECD	ENSG00000122882_ECD_GEEX_108801.1		NGG	0.444444	essential_gene_targeting		Bassik2017	GTTTGGCGTGACAAAGTT
1102	89561	1	0	5	166		0	NC_000010.11	GTAATAAAGCAGATCACAA	0.999411		-	73160476	ECD	ENSG00000122882_ECD_GEEX_108802.2		NGG	0.315789	essential_gene_targeting		Bassik2017	GTAATAAAGCAGATCACAA
1103	89562	1	0	15	240		0	NC_000010.11	GATGTAGGGGACCAGCAT	0.960863		+	73163775	ECD	ENSG00000122882_ECD_GEEX_108803.3		NGG	0.555556	essential_gene_targeting		Bassik2017	GATGTAGGGGACCAGCAT
1104	89563	1	0	2	23		0.675146	NC_000010.11	GGATAATACACAATTCCCCA	0.322595		+	73156419	ECD	ENSG00000122882_ECD_GEEX_108804.4		NGG	0.4	essential_gene_targeting		Bassik2017	GGATAATACACAATTCCCCA
1107	89572	1	0	26	384		0	NC_000010.11	GCTGACTTTCTCCCTAAA	0.940348		-	73156614	ECD	ENSG00000122882_ECD_GEEX_108805.5		NGG	0.444444	essential_gene_targeting		Bassik2017	GCTGACTTTCTCCCTAAA
1108	89573	1	0	6	70		0.444671	NC_000010.11	GAAAATCTGGAGCAGAATCT	0.118417		-	73156409	ECD	ENSG00000122882_ECD_GEEX_108806.6		NGG	0.4	essential_gene_targeting		Bassik2017	GAAAATCTGGAGCAGAATCT
1109	89574	1	0	0	33		0.552547	NC_000010.11	GTGATTATATTCAATGCTTG	0.190707		+	73156340	ECD	ENSG00000122882_ECD_GEEX_108807.7		NGG	0.3	essential_gene_targeting		Bassik2017	GTGATTATATTCAATGCTTG
1110	89575	1	0	4	171		0	NC_000010.11	GGTCAATAGGGTCTCGT	0.999083		+	73154311	ECD	ENSG00000122882_ECD_GEEX_108808.8		NGG	0.529412	essential_gene_targeting		Bassik2017	GGTCAATAGGGTCTCGT
1111	89576	1	1	28	394		0	NC_000010.11	GCCACAATGCCAGCTGGA	0.999875		+	73154382	ECD	ENSG00000122882_ECD_GEEX_108809.9		NGG	0.611111	essential_gene_targeting		Bassik2017	GCCACAATGCCAGCTGGA
1112	89577	1	1	39	506		0	NC_000010.11	GAGTCCCTTGACTCATC	0.967562		+	73163854	ECD	ENSG00000122882_ECD_GEEX_108810.10		NGG	0.529412	essential_gene_targeting		Bassik2017	GAGTCCCTTGACTCATC
1113	94881	1	0	13	217		0	NC_000023.11	GTGGTGGTTCCCGCAGAG	0.86004		-	123733006	THOC2	ENSG00000125676_THOC2_GEEX_169521.1		NGG	0.666667	essential_gene_targeting		Bassik2017	GTGGTGGTTCCCGCAGAG
1114	94882	1	0	24	393		0	NC_000023.11	GTCATATCATGTAATTAA	0.801475		-	123706923	THOC2	ENSG00000125676_THOC2_GEEX_169522.2		NGG	0.222222	essential_gene_targeting		Bassik2017	GTCATATCATGTAATTAA
1115	94883	1	0	42	486		0	NC_000023.11	GAAACACTGGAATCATTA	0.846942		-	123696799	THOC2	ENSG00000125676_THOC2_GEEX_169523.3		NGG	0.333333	essential_gene_targeting		Bassik2017	GAAACACTGGAATCATTA
1116	94884	1	0	27	516		0	NC_000023.11	GGATCCCAATAGAGTTT	0.926985		-	123686700	THOC2	ENSG00000125676_THOC2_GEEX_169524.4		NGG	0.411765	essential_gene_targeting		Bassik2017	GGATCCCAATAGAGTTT
1117	94885	1	0	3	41		0.622581	NC_000023.11	GAATACATCAGCAAGAATGG	0.140071		+	123703463	THOC2	ENSG00000125676_THOC2_GEEX_169525.5		NGG	0.4	essential_gene_targeting		Bassik2017	GAATACATCAGCAAGAATGG
1119	94889	1	0	17	233		0	NC_000023.11	GTGTGAAGCTGCATAGTA	0.95259		+	123667167	THOC2	ENSG00000125676_THOC2_GEEX_169526.6		NGG	0.444444	essential_gene_targeting		Bassik2017	GTGTGAAGCTGCATAGTA
1120	94890	1	0	2	28		0.365794	NC_000023.11	GCCAAGCTGATTGCTGAATT	0.180237		-	123696104	THOC2	ENSG00000125676_THOC2_GEEX_169527.7		NGG	0.45	essential_gene_targeting		Bassik2017	GCCAAGCTGATTGCTGAATT
1121	94891	1	0	14	490		0	NC_000023.11	GCAAAAGTGGTGCGCAT	0.997933		-	123665679	THOC2	ENSG00000125676_THOC2_GEEX_169528.8		NGG	0.529412	essential_gene_targeting		Bassik2017	GCAAAAGTGGTGCGCAT
1122	94892	1	0	2	28		0.566545	NC_000023.11	GCAACTCTGTATAAAGATGA	0.200773		+	123671720	THOC2	ENSG00000125676_THOC2_GEEX_169529.9		NGG	0.35	essential_gene_targeting		Bassik2017	GCAACTCTGTATAAAGATGA
1123	94893	1	0	22	278		0	NC_000023.11	GTATGTCTGAGGAACTAT	0.8722		-	123644829	THOC2	ENSG00000125676_THOC2_GEEX_169530.10		NGG	0.388889	essential_gene_targeting		Bassik2017	GTATGTCTGAGGAACTAT
1124	96271	1	0	0	44		0	NC_000001.11	GTTCTTGTCGCCTCCGAC	0.99982		-	35641395	PSMB2	ENSG00000126067_PSMB2_ACOC_26595.1		NGG	0.611111	essential_gene_targeting		Bassik2017	GTTCTTGTCGCCTCCGAC
1125	96272	1	3	20	422		0	NC_000001.11	GCAATATTGTCCAGATGA	0.968959		-	35641364	PSMB2	ENSG00000126067_PSMB2_ACOC_26596.2		NGG	0.388889	essential_gene_targeting		Bassik2017	GCAATATTGTCCAGATGA
1127	96274	1	0	13	249		0	NC_000001.11	GATATTACTCCTGTGTGT	0.447143		-	35636400	PSMB2	ENSG00000126067_PSMB2_ACOC_26598.4		NGG	0.388889	essential_gene_targeting		Bassik2017	GATATTACTCCTGTGTGT
1128	96275	1	0	2	51		0	NC_000001.11	GTCCATGTAATACAGCGC	0.908127		+	35609336	PSMB2	ENSG00000126067_PSMB2_ACOC_26599.5		NGG	0.5	essential_gene_targeting		Bassik2017	GTCCATGTAATACAGCGC
1129	96276	1	0	0	15		0.615508	NC_000001.11	GTGAAGTTAGCTGCTGCCGT	0.416022		+	35631307	PSMB2	ENSG00000126067_PSMB2_ACOC_26600.6		NGG	0.55	essential_gene_targeting		Bassik2017	GTGAAGTTAGCTGCTGCCGT
1130	96277	1	0	2	28		0.414221	NC_000001.11	GAAACCTGGCTGACTGTCTT	0.408947		-	35631301	PSMB2	ENSG00000126067_PSMB2_ACOC_26601.7		NGG	0.5	essential_gene_targeting		Bassik2017	GAAACCTGGCTGACTGTCTT
1131	96278	1	2	2	131		0	NC_000001.11	GGAAGGCACCATAGCCGT	0.99513		+	35609281	PSMB2	ENSG00000126067_PSMB2_ACOC_26602.8		NGG	0.611111	essential_gene_targeting		Bassik2017	GGAAGGCACCATAGCCGT
1132	96279	1	1	20	297		0	NC_000001.11	GGCTATGATGAGCATGAA	0.989198		-	35609377	PSMB2	ENSG00000126067_PSMB2_ACOC_26603.9		NGG	0.444444	essential_gene_targeting		Bassik2017	GGCTATGATGAGCATGAA
1133	96280	1	0	0	12		0.668084	NC_000001.11	GAGGAGGTTCACATGATATG	0.356428		+	35609384	PSMB2	ENSG00000126067_PSMB2_ACOC_26604.10		NGG	0.45	essential_gene_targeting		Bassik2017	GAGGAGGTTCACATGATATG
1136	96651	1	3	2	27		0.631656	NC_000019.10	GAAGCGGCTGTCAAAAGGGG	0.188922		-	35651305	COX6B1	ENSG00000126267_COX6B1_ACOC_179840.1		NGG	0.6	essential_gene_targeting		Bassik2017	GAAGCGGCTGTCAAAAGGGG
1141	96668	1	1	8	103		0	NC_000019.10	GGTCATTGCCTTCTGACAG	0.998466		-	35654598	COX6B1	ENSG00000126267_COX6B1_ACOC_179842.3		NGG	0.526316	essential_gene_targeting		Bassik2017	GGTCATTGCCTTCTGACAG
1142	96669	1	0	4	34		0	NC_000019.10	GAGGGACTGGTACACACGC	0.999987		-	35654655	COX6B1	ENSG00000126267_COX6B1_ACOC_179843.4		NGG	0.631579	essential_gene_targeting		Bassik2017	GAGGGACTGGTACACACGC
1143	96670	1	0	9	99		0	NC_000019.10	GGGATGAGCAACGGGCTGA	0.968843		+	35658603	COX6B1	ENSG00000126267_COX6B1_ACOC_179844.5		NGG	0.631579	essential_gene_targeting		Bassik2017	GGGATGAGCAACGGGCTGA
1144	96671	1	1	9	78		0	NC_000019.10	GCAGTTTCTAGTCTGGTTC	0.981566		-	35651332	COX6B1	ENSG00000126267_COX6B1_ACOC_179845.6		NGG	0.473684	essential_gene_targeting		Bassik2017	GCAGTTTCTAGTCTGGTTC
1145	96672	1	0	10	90		0	NC_000019.10	GAACCAGACTAGAAACTGC	0.906159		+	35651314	COX6B1	ENSG00000126267_COX6B1_ACOC_179846.7		NGG	0.473684	essential_gene_targeting		Bassik2017	GAACCAGACTAGAAACTGC
1146	96673	1	2	4	41		0.192551	NC_000019.10	GGTCTTGTAGTTCTTGATTT	0.122579		-	35651284	COX6B1	ENSG00000126267_COX6B1_ACOC_179847.8		NGG	0.35	essential_gene_targeting		Bassik2017	GGTCTTGTAGTTCTTGATTT
1147	96674	1	4	6	166		0	NC_000019.10	GAAGGCAATGACCGCTAA	0.991705		+	35654586	COX6B1	ENSG00000126267_COX6B1_ACOC_179848.9		NGG	0.5	essential_gene_targeting		Bassik2017	GAAGGCAATGACCGCTAA
1148	96675	1	1	1	26		0	NC_000019.10	GAGATATCGCCTCCTTTAG	0.968204		-	35654618	COX6B1	ENSG00000126267_COX6B1_ACOC_179849.10		NGG	0.473684	essential_gene_targeting		Bassik2017	GAGATATCGCCTCCTTTAG
1149	97130	1	0	0	7		0	NC_000023.11	GGCGACGCCCCCTAAGCGG	0.995327		-	47658924	UXT	ENSG00000126756_UXT_ACOC_157451.1		NGG	0.789474	essential_gene_targeting		Bassik2017	GGCGACGCCCCCTAAGCGG
1150	97131	1	1	15	194		0	NC_000023.11	GCAGCACGTCACTGATGA	0.972739		+	47658842	UXT	ENSG00000126756_UXT_ACOC_157452.2		NGG	0.555556	essential_gene_targeting		Bassik2017	GCAGCACGTCACTGATGA
1151	97132	1	0	0	15		0.675028	NC_000023.11	GCGCAGCACTTTCTCCCCCG	0.378194		+	47658870	UXT	ENSG00000126756_UXT_ACOC_157453.3		NGG	0.7	essential_gene_targeting		Bassik2017	GCGCAGCACTTTCTCCCCCG
1156	97149	1	0	0	31		0	NC_000023.11	GATACTTCACGCATCTATG	0.99983		-	47657285	UXT	ENSG00000126756_UXT_ACOC_157455.5		NGG	0.421053	essential_gene_targeting		Bassik2017	GATACTTCACGCATCTATG
1157	97150	1	0	34	548		0	NC_000023.11	GGAAAAAACCATATCCCA	0.707397		+	47657243	UXT	ENSG00000126756_UXT_ACOC_157456.6		NGG	0.388889	essential_gene_targeting		Bassik2017	GGAAAAAACCATATCCCA
1161	97160	1	0	0	28		0.455733	NC_000023.11	GATATGGGCTTTGATATTCA	0.222291		+	47652095	UXT	ENSG00000126756_UXT_ACOC_157458.8		NGG	0.35	essential_gene_targeting		Bassik2017	GATATGGGCTTTGATATTCA
1162	97161	1	0	3	57		0.49322	NC_000023.11	GCTTCTCTGGGAAATTCTGC	0.124786		+	47651852	UXT	ENSG00000126756_UXT_ACOC_157459.9		NGG	0.5	essential_gene_targeting		Bassik2017	GCTTCTCTGGGAAATTCTGC
1165	98613	1	0	15	251		0	NC_000017.11	GACGTGTACTCTCCTAA	0.983893		-	2477848	METTL16	ENSG00000127804_METTL16_UNA1_11851.1		NGG	0.470588	essential_gene_targeting		Bassik2017	GACGTGTACTCTCCTAA
1166	98614	1	0	3	62		0.634514	NC_000017.11	GCATGCAAGAAATAGATACA	0.135533		-	2502310	METTL16	ENSG00000127804_METTL16_UNA1_11852.2		NGG	0.35	essential_gene_targeting		Bassik2017	GCATGCAAGAAATAGATACA
1168	98618	1	1	34	589		0	NC_000017.11	GAGCTCTGACTGCTTCG	0.949436		+	2477850	METTL16	ENSG00000127804_METTL16_UNA1_11853.3		NGG	0.588235	essential_gene_targeting		Bassik2017	GAGCTCTGACTGCTTCG
1169	98619	1	2	31	659		0	NC_000017.11	GCTTAAAATCTGGATATT	0.876634		+	2502237	METTL16	ENSG00000127804_METTL16_UNA1_11854.4		NGG	0.277778	essential_gene_targeting		Bassik2017	GCTTAAAATCTGGATATT
1170	98620	1	1	24	380		0	NC_000017.11	GAGTCTCAAGGGAACTGT	0.843423		+	2477764	METTL16	ENSG00000127804_METTL16_UNA1_11855.5		NGG	0.5	essential_gene_targeting		Bassik2017	GAGTCTCAAGGGAACTGT
1171	98621	1	0	2	29		0	NC_000017.11	GAAGATCTGATCGGTCACC	0.999328		-	2477745	METTL16	ENSG00000127804_METTL16_UNA1_11856.6		NGG	0.526316	essential_gene_targeting		Bassik2017	GAAGATCTGATCGGTCACC
1172	98622	1	0	1	10		0.63184	NC_000017.11	GACAAAAGTACTCTCCGAAG	0.441053		-	2477718	METTL16	ENSG00000127804_METTL16_UNA1_11857.7		NGG	0.45	essential_gene_targeting		Bassik2017	GACAAAAGTACTCTCCGAAG
1174	98626	1	0	5	130		0	NC_000017.11	GGAGGAGCTTCGCATACA	0.969461		-	2441510	METTL16	ENSG00000127804_METTL16_UNA1_11858.8		NGG	0.555556	essential_gene_targeting		Bassik2017	GGAGGAGCTTCGCATACA
1175	98627	1	0	11	67		0.277406	NC_000017.11	GTGAATTAGAGTTTGTTAAA	0.104542		-	2464267	METTL16	ENSG00000127804_METTL16_UNA1_11859.9		NGG	0.25	essential_gene_targeting		Bassik2017	GTGAATTAGAGTTTGTTAAA
1176	98628	1	0	33	312		0	NC_000017.11	GTACACTGAATTCTGTCA	0.861608		-	2438183	METTL16	ENSG00000127804_METTL16_UNA1_11860.10		NGG	0.388889	essential_gene_targeting		Bassik2017	GTACACTGAATTCTGTCA
1177	100979	1	1	8	269		0	NC_000011.10	GATAGTGTGATCCTGAAG	0.997528		+	14494308	COPB1	ENSG00000129083_COPB1_PROT_91883.1		NGG	0.444444	essential_gene_targeting		Bassik2017	GATAGTGTGATCCTGAAG
1178	100980	1	1	13	279		0	NC_000011.10	GATGGTCATCAGAAGTCC	0.991361		+	14494344	COPB1	ENSG00000129083_COPB1_PROT_91884.2		NGG	0.5	essential_gene_targeting		Bassik2017	GATGGTCATCAGAAGTCC
1180	100982	1	0	2	47		0.540465	NC_000011.10	GTAATCATTATGATTCTGAA	0.134271		-	14494397	COPB1	ENSG00000129083_COPB1_PROT_91886.4		NGG	0.25	essential_gene_targeting		Bassik2017	GTAATCATTATGATTCTGAA
1181	100983	1	0	4	44		0.565961	NC_000011.10	GTTCCTAAAACAACTCCAGA	0.143382		-	14494277	COPB1	ENSG00000129083_COPB1_PROT_91887.5		NGG	0.4	essential_gene_targeting		Bassik2017	GTTCCTAAAACAACTCCAGA
1183	100987	1	0	0	21		0.406681	NC_000011.10	GATCCTCGAATAAATTCATT	0.309025		+	14493776	COPB1	ENSG00000129083_COPB1_PROT_91888.6		NGG	0.3	essential_gene_targeting		Bassik2017	GATCCTCGAATAAATTCATT
1184	100988	1	5	15	294		0	NC_000011.10	GAAATTACTTCTGGTATTT	0.9965		-	14494305	COPB1	ENSG00000129083_COPB1_PROT_91889.7		NGG	0.263158	essential_gene_targeting		Bassik2017	GAAATTACTTCTGGTATTT
1185	100989	1	0	0	104		0.281501	NC_000011.10	GCACGAATAGCTGGCATTAA	0.135861		+	14493707	COPB1	ENSG00000129083_COPB1_PROT_91890.8		NGG	0.45	essential_gene_targeting		Bassik2017	GCACGAATAGCTGGCATTAA
1186	100990	1	0	6	206		0	NC_000011.10	GTTAGAAGAAATGCTGTTT	1		-	14493681	COPB1	ENSG00000129083_COPB1_PROT_91891.9		NGG	0.315789	essential_gene_targeting		Bassik2017	GTTAGAAGAAATGCTGTTT
1187	100991	1	0	3	40		0	NC_000011.10	GTATCAGTTCAGGAGCATC	0.996439		+	14490638	COPB1	ENSG00000129083_COPB1_PROT_91892.10		NGG	0.473684	essential_gene_targeting		Bassik2017	GTATCAGTTCAGGAGCATC
1188	103985	1	0	24	304		0	NC_000010.11	GACCTGCTTCAAAAGAAC	0.871762		-	133302853	TUBGCP2	ENSG00000130640_TUBGCP2_ACOC_121773.1		NGG	0.444444	essential_gene_targeting		Bassik2017	GACCTGCTTCAAAAGAAC
1189	103986	1	0	13	242		0	NC_000010.11	GCGTGTCCACGGAGGAGA	0.50183		-	133302890	TUBGCP2	ENSG00000130640_TUBGCP2_ACOC_121774.2		NGG	0.666667	essential_gene_targeting		Bassik2017	GCGTGTCCACGGAGGAGA
1190	103987	1	0	25	586		0	NC_000010.11	GCAGTTCATTGACGTCA	0.818269		+	133302901	TUBGCP2	ENSG00000130640_TUBGCP2_ACOC_121775.3		NGG	0.470588	essential_gene_targeting		Bassik2017	GCAGTTCATTGACGTCA
1192	103989	1	2	15	246		0	NC_000010.11	GAGAGACCTGCCCTGATC	0.999446		-	133298020	TUBGCP2	ENSG00000130640_TUBGCP2_ACOC_121777.5		NGG	0.611111	essential_gene_targeting		Bassik2017	GAGAGACCTGCCCTGATC
1193	103990	1	1	13	193		0	NC_000010.11	GCTTGGCAGCGTGGCCAC	0.999525		-	133299462	TUBGCP2	ENSG00000130640_TUBGCP2_ACOC_121778.6		NGG	0.722222	essential_gene_targeting		Bassik2017	GCTTGGCAGCGTGGCCAC
1194	103991	1	0	16	286		0	NC_000010.11	GACAACAGGTACACCAGC	0.994412		+	133300006	TUBGCP2	ENSG00000130640_TUBGCP2_ACOC_121779.7		NGG	0.555556	essential_gene_targeting		Bassik2017	GACAACAGGTACACCAGC
1195	103992	1	0	0	98		0	NC_000010.11	GCATCAACGTCCCTGCCG	0.999759		-	133299526	TUBGCP2	ENSG00000130640_TUBGCP2_ACOC_121780.8		NGG	0.666667	essential_gene_targeting		Bassik2017	GCATCAACGTCCCTGCCG
1196	103993	1	0	11	138		0	NC_000010.11	GGATGTCCATGGTGCGCA	0.992911		+	133293050	TUBGCP2	ENSG00000130640_TUBGCP2_ACOC_121781.9		NGG	0.611111	essential_gene_targeting		Bassik2017	GGATGTCCATGGTGCGCA
1197	103994	1	2	35	763		0	NC_000010.11	GTTGCCCCTGGCCTCGC	0.999772		-	133293764	TUBGCP2	ENSG00000130640_TUBGCP2_ACOC_121782.10		NGG	0.764706	essential_gene_targeting		Bassik2017	GTTGCCCCTGGCCTCGC
1198	104380	1	0	3	34		0.574261	NC_000023.11	GAGAAGCTGGAGTGACTCTA	0.190045		+	24054978	EIF2S3	ENSG00000130741_EIF2S3_ACOC_102663.1		NGG	0.5	essential_gene_targeting		Bassik2017	GAGAAGCTGGAGTGACTCTA
1200	104384	1	1	0	20		0	NC_000023.11	GATCCTGACGCGAAAGATG	0.991766		-	24055025	EIF2S3	ENSG00000130741_EIF2S3_ACOC_102664.2		NGG	0.526316	essential_gene_targeting		Bassik2017	GATCCTGACGCGAAAGATG
1201	104385	1	0	2	43		0	NC_000023.11	GTCCGTAGGAAACTCGTC	0.999138		-	24057718	EIF2S3	ENSG00000130741_EIF2S3_ACOC_102665.3		NGG	0.555556	essential_gene_targeting		Bassik2017	GTCCGTAGGAAACTCGTC
1202	104386	1	1	0	5		0.527638	NC_000023.11	GATCTATAACATTCTGGCCG	0.3659		-	24057681	EIF2S3	ENSG00000130741_EIF2S3_ACOC_102666.4		NGG	0.45	essential_gene_targeting		Bassik2017	GATCTATAACATTCTGGCCG
1203	104387	1	1	30	409		0	NC_000023.11	GCCCTCAGCCTCAGACAT	0.934591		+	24062430	EIF2S3	ENSG00000130741_EIF2S3_ACOC_102667.5		NGG	0.611111	essential_gene_targeting		Bassik2017	GCCCTCAGCCTCAGACAT
1204	104388	1	3	38	597		0	NC_000023.11	GAGCTGAAATTGGAATAA	0.644303		-	24064241	EIF2S3	ENSG00000130741_EIF2S3_ACOC_102668.6		NGG	0.333333	essential_gene_targeting		Bassik2017	GAGCTGAAATTGGAATAA
1205	104389	1	2	14	171		0	NC_000023.11	GATTTGGTAAAAGAAAGTC	0.516611		+	24062513	EIF2S3	ENSG00000130741_EIF2S3_ACOC_102669.7		NGG	0.315789	essential_gene_targeting		Bassik2017	GATTTGGTAAAAGAAAGTC
1206	104390	1	1	30	460		0	NC_000023.11	GGAGATAGAAGTAAGACC	0.757066		+	24067971	EIF2S3	ENSG00000130741_EIF2S3_ACOC_102670.8		NGG	0.444444	essential_gene_targeting		Bassik2017	GGAGATAGAAGTAAGACC
1207	104391	1	0	11	191		0	NC_000023.11	GGTCCCTGGAATGTCCGT	0.996348		-	24057730	EIF2S3	ENSG00000130741_EIF2S3_ACOC_102671.9		NGG	0.611111	essential_gene_targeting		Bassik2017	GGTCCCTGGAATGTCCGT
1208	104392	1	0	9	338		0	NC_000023.11	GGTTTGGACAAATCAATG	0.982103		+	24060199	EIF2S3	ENSG00000130741_EIF2S3_ACOC_102672.10		NGG	0.388889	essential_gene_targeting		Bassik2017	GGTTTGGACAAATCAATG
1209	105020	1	0	2	60		0	NC_000023.11	GCGACGTTTCTTGGACAG	0.976278		-	47198834	UBA1	ENSG00000130985_UBA1_DTKP_153583.1		NGG	0.555556	essential_gene_targeting		Bassik2017	GCGACGTTTCTTGGACAG
1210	105021	1	0	8	154		0	NC_000023.11	GGACAACACGGACTGGGC	0.998504		-	47198894	UBA1	ENSG00000130985_UBA1_DTKP_153584.2		NGG	0.666667	essential_gene_targeting		Bassik2017	GGACAACACGGACTGGGC
1211	105022	1	0	6	254		0	NC_000023.11	GACGAGGGCCTTTACTCC	0.966721		+	47199080	UBA1	ENSG00000130985_UBA1_DTKP_153585.3		NGG	0.611111	essential_gene_targeting		Bassik2017	GACGAGGGCCTTTACTCC
1212	105023	1	0	19	283		0	NC_000023.11	GGCCTGATACCAGGACAC	0.97293		-	47199269	UBA1	ENSG00000130985_UBA1_DTKP_153586.4		NGG	0.611111	essential_gene_targeting		Bassik2017	GGCCTGATACCAGGACAC
1213	105024	1	0	0	8		0.548533	NC_000023.11	GGAGCCGCTTCATTGCCTCA	0.590155		-	47199242	UBA1	ENSG00000130985_UBA1_DTKP_153587.5		NGG	0.6	essential_gene_targeting		Bassik2017	GGAGCCGCTTCATTGCCTCA
1214	105025	1	0	2	18		0.569317	NC_000023.11	GCTAAGAACATCATCCTTGG	0.360854		+	47199293	UBA1	ENSG00000130985_UBA1_DTKP_153588.6		NGG	0.45	essential_gene_targeting		Bassik2017	GCTAAGAACATCATCCTTGG
1215	105026	1	0	1	32		0.716722	NC_000023.11	GCTGTTACCCTACATGACCA	0.207742		+	47199323	UBA1	ENSG00000130985_UBA1_DTKP_153589.7		NGG	0.5	essential_gene_targeting		Bassik2017	GCTGTTACCCTACATGACCA
1216	105027	1	0	0	9		0.580173	NC_000023.11	GGAGGACATCGGTAAAAACC	0.461859		+	47199493	UBA1	ENSG00000130985_UBA1_DTKP_153590.8		NGG	0.5	essential_gene_targeting		Bassik2017	GGAGGACATCGGTAAAAACC
1217	105028	1	0	14	350		0	NC_000023.11	GCTCCCGCCGCCATCCCT	0.987449		+	47198235	UBA1	ENSG00000130985_UBA1_DTKP_153591.9		NGG	0.777778	essential_gene_targeting		Bassik2017	GCTCCCGCCGCCATCCCT
1218	105029	1	0	0	21		0.520175	NC_000023.11	GGTCCAGTGTAGGCAGTGAC	0.259699		-	47199582	UBA1	ENSG00000130985_UBA1_DTKP_153592.10		NGG	0.6	essential_gene_targeting		Bassik2017	GGTCCAGTGTAGGCAGTGAC
1219	106108	1	0	7	37		0.514427	NC_000017.11	GAAATCATCACCCTACAGTT	0.21579		+	42609746	TUBG1	ENSG00000131462_TUBG1_ACOC_113900.1		NGG	0.4	essential_gene_targeting		Bassik2017	GAAATCATCACCCTACAGTT
1221	106112	1	1	0	5		0.574898	NC_000017.11	GTGGAGGAGTTCGCCACCGA	0.531909		+	42610166	TUBG1	ENSG00000131462_TUBG1_ACOC_113901.2		NGG	0.65	essential_gene_targeting		Bassik2017	GTGGAGGAGTTCGCCACCGA
1222	106113	1	1	15	183		0	NC_000017.11	GATGTCAAAAATGTCCTCA	0.998733		-	42612106	TUBG1	ENSG00000131462_TUBG1_ACOC_113902.3		NGG	0.368421	essential_gene_targeting		Bassik2017	GATGTCAAAAATGTCCTCA
1223	106114	1	1	4	17		0.226082	NC_000017.11	GTGCTGTGTCACTCCATTGC	0.289131		+	42612432	TUBG1	ENSG00000131462_TUBG1_ACOC_113903.4		NGG	0.55	essential_gene_targeting		Bassik2017	GTGCTGTGTCACTCCATTGC
1224	106115	1	3	4	117		0	NC_000017.11	GCTCATCTCGTCCTGGTT	0.999817		-	42613003	TUBG1	ENSG00000131462_TUBG1_ACOC_113904.5		NGG	0.555556	essential_gene_targeting		Bassik2017	GCTCATCTCGTCCTGGTT
1225	106116	1	1	10	198		0	NC_000017.11	GGGAATAGGAAACGACCT	0.969871		-	42610605	TUBG1	ENSG00000131462_TUBG1_ACOC_113905.6		NGG	0.5	essential_gene_targeting		Bassik2017	GGGAATAGGAAACGACCT
1226	106117	1	0	5	113		0	NC_000017.11	GAGGAGTGAATTGTAAGGC	0.990605		-	42613036	TUBG1	ENSG00000131462_TUBG1_ACOC_113906.7		NGG	0.473684	essential_gene_targeting		Bassik2017	GAGGAGTGAATTGTAAGGC
1227	106118	1	1	1	31		0	NC_000017.11	GTCATTCAGCCGTTCTAAG	0.999476		-	42612503	TUBG1	ENSG00000131462_TUBG1_ACOC_113907.8		NGG	0.473684	essential_gene_targeting		Bassik2017	GTCATTCAGCCGTTCTAAG
1232	107825	1	0	16	191		0	NC_000012.12	GTTGCCACACAACACAAT	0.945413		-	130874663	RAN	ENSG00000132341_RAN_ACOC_179115.1		NGG	0.444444	essential_gene_targeting		Bassik2017	GTTGCCACACAACACAAT
1233	107826	1	0	6	11		0.616591	NC_000012.12	GCCGGCCAGGAGAAATTCGG	0.191003		+	130873079	RAN	ENSG00000132341_RAN_ACOC_179116.2		NGG	0.65	essential_gene_targeting		Bassik2017	GCCGGCCAGGAGAAATTCGG
1235	107830	1	6	2	53		0	NC_000012.12	GTCAAATGACGTTTCACGA	0.999316		-	130872893	RAN	ENSG00000132341_RAN_ACOC_179117.3		NGG	0.421053	essential_gene_targeting		Bassik2017	GTCAAATGACGTTTCACGA
1236	107831	1	0	8	119		0	NC_000012.12	GCCTCAGTCGGACGGGCG	0.994899		+	130872090	RAN	ENSG00000132341_RAN_ACOC_179118.4		NGG	0.777778	essential_gene_targeting		Bassik2017	GCCTCAGTCGGACGGGCG
1237	107832	1	0	2	23		0	NC_000012.12	GGAAGCGCAATTCAAACGC	0.993836		-	130872077	RAN	ENSG00000132341_RAN_ACOC_179119.5		NGG	0.526316	essential_gene_targeting		Bassik2017	GGAAGCGCAATTCAAACGC
1238	107833	1	8	1	11		0.494269	NC_000012.12	GACAACTGCTCTCCCGGATG	0.165521		+	130875889	RAN	ENSG00000132341_RAN_ACOC_179120.6		NGG	0.6	essential_gene_targeting		Bassik2017	GACAACTGCTCTCCCGGATG
1240	107837	1	2	13	81		0	NC_000012.12	GTTGCCACACAACACAATG	0.999215		-	130874663	RAN	ENSG00000132341_RAN_ACOC_179121.7		NGG	0.473684	essential_gene_targeting		Bassik2017	GTTGCCACACAACACAATG
1241	107838	1	7	18	347		0	NC_000012.12	GTCCACCGAATTTCTCC	0.877099		-	130873103	RAN	ENSG00000132341_RAN_ACOC_179122.8		NGG	0.529412	essential_gene_targeting		Bassik2017	GTCCACCGAATTTCTCC
1242	107839	1	0	4	62		0.569643	NC_000012.12	GCCATCTTTCCAGCCTCAGT	0.12655		+	130872078	RAN	ENSG00000132341_RAN_ACOC_179123.9		NGG	0.55	essential_gene_targeting		Bassik2017	GCCATCTTTCCAGCCTCAGT
1243	107840	1	0	0	19		0	NC_000012.12	GCGCCCGTCCGACTGAGGC	0.999489		-	130872108	RAN	ENSG00000132341_RAN_ACOC_179124.10		NGG	0.789474	essential_gene_targeting		Bassik2017	GCGCCCGTCCGACTGAGGC
1244	108708	1	0	1	15		0.331541	NC_000020.11	GTTCGAGGCGCGCCTGGTCC	0.32132		-	5119795	PCNA	ENSG00000132646_PCNA_ACOC_64378.1		NGG	0.75	essential_gene_targeting		Bassik2017	GTTCGAGGCGCGCCTGGTCC
1245	108709	1	0	5	52		0	NC_000020.11	GGTTGCGGTCGCAGCGGT	0.998513		+	5119602	PCNA	ENSG00000132646_PCNA_ACOC_64379.2		NGG	0.722222	essential_gene_targeting		Bassik2017	GGTTGCGGTCGCAGCGGT
1246	108710	1	1	1	23		0.627808	NC_000020.11	GTGCCTCCAACACCTTCTTG	0.28303		+	5119743	PCNA	ENSG00000132646_PCNA_ACOC_64380.3		NGG	0.55	essential_gene_targeting		Bassik2017	GTGCCTCCAACACCTTCTTG
1247	108711	1	0	12	191		0	NC_000020.11	GCTCACCCTGCGGTCTGA	0.99837		-	5119651	PCNA	ENSG00000132646_PCNA_ACOC_64381.4		NGG	0.666667	essential_gene_targeting		Bassik2017	GCTCACCCTGCGGTCTGA
1248	108712	1	0	1	18		0.55534	NC_000020.11	GCTGGAGCTAATATCCCAGC	0.318206		+	5119699	PCNA	ENSG00000132646_PCNA_ACOC_64382.5		NGG	0.55	essential_gene_targeting		Bassik2017	GCTGGAGCTAATATCCCAGC
1251	108721	1	0	4	119		0	NC_000020.11	GGTATCCGCGTTATCTT	0.96296		+	5118793	PCNA	ENSG00000132646_PCNA_ACOC_64383.6		NGG	0.470588	essential_gene_targeting		Bassik2017	GGTATCCGCGTTATCTT
1252	108722	1	0	12	113		0	NC_000020.11	GAAGATATCATTACACTAA	0.949184		-	5118834	PCNA	ENSG00000132646_PCNA_ACOC_64384.7		NGG	0.263158	essential_gene_targeting		Bassik2017	GAAGATATCATTACACTAA
1253	108723	1	1	4	61		0	NC_000020.11	GTGTAGTAAAGATGCCTTC	0.99607		-	5117647	PCNA	ENSG00000132646_PCNA_ACOC_64385.8		NGG	0.421053	essential_gene_targeting		Bassik2017	GTGTAGTAAAGATGCCTTC
1254	108724	1	1	8	155		0	NC_000020.11	GACTATGAAATGAAGTTGA	0.898016		-	5118659	PCNA	ENSG00000132646_PCNA_ACOC_64386.9		NGG	0.315789	essential_gene_targeting		Bassik2017	GACTATGAAATGAAGTTGA
1255	108725	1	2	7	53		0.460889	NC_000020.11	GCAAGTGGAGAACTTGGAAA	0.0935405		-	5117540	PCNA	ENSG00000132646_PCNA_ACOC_64387.10		NGG	0.45	essential_gene_targeting		Bassik2017	GCAAGTGGAGAACTTGGAAA
1257	111839	1	1	11	142		0	NC_000001.11	GCTTTCGAGTTAACTTCA	0.990902		-	108696126	PRPF38B	ENSG00000134186_PRPF38B_GEEX_6980.1		NGG	0.388889	essential_gene_targeting		Bassik2017	GCTTTCGAGTTAACTTCA
1258	111840	1	0	1	55		0	NC_000001.11	GCGAGTTGCCTGTCAGCG	1		-	108692627	PRPF38B	ENSG00000134186_PRPF38B_GEEX_6981.2		NGG	0.666667	essential_gene_targeting		Bassik2017	GCGAGTTGCCTGTCAGCG
1259	111841	1	0	0	85		0	NC_000001.11	GGCGGTCTCCGGCAAGCA	0.995628		+	108692701	PRPF38B	ENSG00000134186_PRPF38B_GEEX_6982.3		NGG	0.722222	essential_gene_targeting		Bassik2017	GGCGGTCTCCGGCAAGCA
1260	111842	1	0	29	294		0	NC_000001.11	GTCCCACAGATCTGTAGG	0.914791		-	108696306	PRPF38B	ENSG00000134186_PRPF38B_GEEX_6983.4		NGG	0.555556	essential_gene_targeting		Bassik2017	GTCCCACAGATCTGTAGG
1261	111843	1	0	8	327		0	NC_000001.11	GGATGTTGGTCAGGATCA	0.981562		-	108692789	PRPF38B	ENSG00000134186_PRPF38B_GEEX_6984.5		NGG	0.5	essential_gene_targeting		Bassik2017	GGATGTTGGTCAGGATCA
1262	111844	1	1	25	423		0	NC_000001.11	GAGCTGTACTTTGAAGTA	0.642216		-	108692818	PRPF38B	ENSG00000134186_PRPF38B_GEEX_6985.6		NGG	0.388889	essential_gene_targeting		Bassik2017	GAGCTGTACTTTGAAGTA
1263	111845	1	0	1	18		0.57106	NC_000001.11	GGAGGCTGTGTAATGACCAT	0.584279		+	108698624	PRPF38B	ENSG00000134186_PRPF38B_GEEX_6986.7		NGG	0.5	essential_gene_targeting		Bassik2017	GGAGGCTGTGTAATGACCAT
1265	111849	1	0	2	46		0	NC_000001.11	GAGCTCAAGACCTACCACG	0.99095		+	108692822	PRPF38B	ENSG00000134186_PRPF38B_GEEX_6987.8		NGG	0.578947	essential_gene_targeting		Bassik2017	GAGCTCAAGACCTACCACG
1266	111850	1	0	10	49		0	NC_000001.11	GACCGGGGGTTAGAACGC	0.963132		+	108699342	PRPF38B	ENSG00000134186_PRPF38B_GEEX_6988.9		NGG	0.666667	essential_gene_targeting		Bassik2017	GACCGGGGGTTAGAACGC
1267	111851	1	0	22	326		0	NC_000001.11	GAAGTAGAAGTCATCATC	0.998613		+	108699208	PRPF38B	ENSG00000134186_PRPF38B_GEEX_6989.10		NGG	0.388889	essential_gene_targeting		Bassik2017	GAAGTAGAAGTCATCATC
1268	113644	1	0	2	40		0.431255	NC_000011.10	GACAGCTGGGTTCACTGGGC	0.167967		+	61790554	TMEM258	ENSG00000134825_TMEM258_PROT_51235.1		NGG	0.65	essential_gene_targeting		Bassik2017	GACAGCTGGGTTCACTGGGC
1271	113653	1	0	26	511		0	NC_000011.10	GCACCACGGTCAGATGG	0.748112		+	61790532	TMEM258	ENSG00000134825_TMEM258_PROT_51236.2		NGG	0.647059	essential_gene_targeting		Bassik2017	GCACCACGGTCAGATGG
1272	113654	1	0	10	159		0	NC_000011.10	GGCATGTTCTTCACCGCC	0.984489		-	61790520	TMEM258	ENSG00000134825_TMEM258_PROT_51237.3		NGG	0.611111	essential_gene_targeting		Bassik2017	GGCATGTTCTTCACCGCC
1273	113655	1	2	14	292		0	NC_000011.10	GATATCACGAGTGTACT	0.994842		+	61789884	TMEM258	ENSG00000134825_TMEM258_PROT_51238.4		NGG	0.411765	essential_gene_targeting		Bassik2017	GATATCACGAGTGTACT
1274	113656	1	0	3	126		0	NC_000011.10	GAGCTCCTCATCTCCTTAG	0.765237		-	61789877	TMEM258	ENSG00000134825_TMEM258_PROT_51239.5		NGG	0.526316	essential_gene_targeting		Bassik2017	GAGCTCCTCATCTCCTTAG
1275	113657	1	0	3	27		0.699829	NC_000011.10	GCCAATGGCCAAAAGCACCA	0.155824		+	61790518	TMEM258	ENSG00000134825_TMEM258_PROT_51240.6		NGG	0.55	essential_gene_targeting		Bassik2017	GCCAATGGCCAAAAGCACCA
1277	113661	1	1	6	139		0	NC_000011.10	GATGCCAACCCAGAGCAGC	0.995857		+	61789803	TMEM258	ENSG00000134825_TMEM258_PROT_51241.7		NGG	0.631579	essential_gene_targeting		Bassik2017	GATGCCAACCCAGAGCAGC
1280	113666	1	0	1	30		0.581941	NC_000011.10	GTGAGGCCACTAAGGAGATG	0.208696		+	61789850	TMEM258	ENSG00000134825_TMEM258_PROT_51243.9		NGG	0.55	essential_gene_targeting		Bassik2017	GTGAGGCCACTAAGGAGATG
1283	113675	1	0	2	48		0.275715	NC_000011.10	GCCTCACTCTTCATGGGCTT	0.173803		-	61789856	TMEM258	ENSG00000134825_TMEM258_PROT_51244.10		NGG	0.55	essential_gene_targeting		Bassik2017	GCCTCACTCTTCATGGGCTT
1284	118221	1	0	1	99		0	NC_000017.11	GCAGCGATTGCGAGAATG	0.979755		+	45061417	NMT1	ENSG00000136448_NMT1_DTKP_40245.1		NGG	0.555556	essential_gene_targeting		Bassik2017	GCAGCGATTGCGAGAATG
1285	118222	1	0	5	114		0	NC_000017.11	GAGACAGCAGTGAAGCCGC	0.989598		+	45061344	NMT1	ENSG00000136448_NMT1_DTKP_40246.2		NGG	0.631579	essential_gene_targeting		Bassik2017	GAGACAGCAGTGAAGCCGC
1286	118223	1	1	6	202		0	NC_000017.11	GAGTCCAGCCAATGACAC	0.994113		+	45081649	NMT1	ENSG00000136448_NMT1_DTKP_40247.3		NGG	0.555556	essential_gene_targeting		Bassik2017	GAGTCCAGCCAATGACAC
1287	118224	1	0	38	460		0	NC_000017.11	GTTCCCTTCCATCATCTG	0.674604		-	45061397	NMT1	ENSG00000136448_NMT1_DTKP_40248.4		NGG	0.5	essential_gene_targeting		Bassik2017	GTTCCCTTCCATCATCTG
1288	118225	1	1	15	265		0	NC_000017.11	GCTTGCTAGCCTCCTCCA	0.990599		-	45086609	NMT1	ENSG00000136448_NMT1_DTKP_40249.5		NGG	0.611111	essential_gene_targeting		Bassik2017	GCTTGCTAGCCTCCTCCA
1289	118226	1	0	5	16		0.587642	NC_000017.11	GGCCATTGAGCTGTTCTCAG	0.262622		+	45086548	NMT1	ENSG00000136448_NMT1_DTKP_40250.6		NGG	0.55	essential_gene_targeting		Bassik2017	GGCCATTGAGCTGTTCTCAG
1290	118227	1	1	25	370		0	NC_000017.11	GTGAGACAGATTCAGCCC	0.933102		+	45081717	NMT1	ENSG00000136448_NMT1_DTKP_40251.7		NGG	0.555556	essential_gene_targeting		Bassik2017	GTGAGACAGATTCAGCCC
1291	118228	1	1	19	218		0	NC_000017.11	GTCCTTGTCAGGCTCCAC	0.99554		-	45093727	NMT1	ENSG00000136448_NMT1_DTKP_40252.8		NGG	0.611111	essential_gene_targeting		Bassik2017	GTCCTTGTCAGGCTCCAC
1292	118229	1	0	13	267		0	NC_000017.11	GAACCCCACAGTGCCACT	0.994029		-	45097173	NMT1	ENSG00000136448_NMT1_DTKP_40253.9		NGG	0.611111	essential_gene_targeting		Bassik2017	GAACCCCACAGTGCCACT
1293	118230	1	0	6	35		0.520673	NC_000017.11	GCCCAGGTCCAAAGCATCCC	0.242581		-	45093790	NMT1	ENSG00000136448_NMT1_DTKP_40254.10		NGG	0.65	essential_gene_targeting		Bassik2017	GCCCAGGTCCAAAGCATCCC
1294	118451	1	0	17	392		0	NC_000003.12	GGAAATAGATGGCGATAA	0.888875		+	179570125	ACTL6A	ENSG00000136518_ACTL6A_PROT_82706.1		NGG	0.388889	essential_gene_targeting		Bassik2017	GGAAATAGATGGCGATAA
1295	118452	1	0	0	4		0.309409	NC_000003.12	GCGTGTTCCGAGGGAGAATA	0.698732		+	179570188	ACTL6A	ENSG00000136518_ACTL6A_PROT_82707.2		NGG	0.55	essential_gene_targeting		Bassik2017	GCGTGTTCCGAGGGAGAATA
1296	118453	1	0	2	48		0	NC_000003.12	GCATTAGTATCTATGTAGT	0.999766		-	179570184	ACTL6A	ENSG00000136518_ACTL6A_PROT_82708.3		NGG	0.315789	essential_gene_targeting		Bassik2017	GCATTAGTATCTATGTAGT
1297	118454	1	0	1	26		0.214405	NC_000003.12	GGATAGTTTCCAAGCTATTT	0.234099		+	179573378	ACTL6A	ENSG00000136518_ACTL6A_PROT_82709.4		NGG	0.35	essential_gene_targeting		Bassik2017	GGATAGTTTCCAAGCTATTT
1298	118455	1	0	2	28		0.528717	NC_000003.12	GGTGCCTCTGACATGAGAAC	0.247132		-	179573467	ACTL6A	ENSG00000136518_ACTL6A_PROT_82710.5		NGG	0.55	essential_gene_targeting		Bassik2017	GGTGCCTCTGACATGAGAAC
1301	118464	1	1	12	254		0	NC_000003.12	GTTCTACTGGGCTGATTT	0.974835		+	179576230	ACTL6A	ENSG00000136518_ACTL6A_PROT_82711.6		NGG	0.444444	essential_gene_targeting		Bassik2017	GTTCTACTGGGCTGATTT
1302	118465	1	0	4	69		0	NC_000003.12	GAGCGGCGGCGTGTACGG	0.779597		+	179563094	ACTL6A	ENSG00000136518_ACTL6A_PROT_82712.7		NGG	0.777778	essential_gene_targeting		Bassik2017	GAGCGGCGGCGTGTACGG
1303	118466	1	0	2	56		0.634198	NC_000003.12	GGATCCAATGTCAAAAACAA	0.158397		-	179569857	ACTL6A	ENSG00000136518_ACTL6A_PROT_82713.8		NGG	0.35	essential_gene_targeting		Bassik2017	GGATCCAATGTCAAAAACAA
1304	118467	1	1	30	490		0	NC_000003.12	GCAATTCCAGTCCACGA	0.985605		+	179576274	ACTL6A	ENSG00000136518_ACTL6A_PROT_82714.9		NGG	0.529412	essential_gene_targeting		Bassik2017	GCAATTCCAGTCCACGA
1305	118468	1	0	0	30		0.605913	NC_000003.12	GTAATAAAGTCTCCAGCAAG	0.242913		-	179576655	ACTL6A	ENSG00000136518_ACTL6A_PROT_82715.10		NGG	0.4	essential_gene_targeting		Bassik2017	GTAATAAAGTCTCCAGCAAG
1307	118888	1	0	0	22		0.451477	NC_000002.12	GGTGCTGGAACCTTGGCATA	0.379634		+	127770923	WDR33	ENSG00000136709_WDR33_ACOC_87231.1		NGG	0.55	essential_gene_targeting		Bassik2017	GGTGCTGGAACCTTGGCATA
1308	118889	1	0	1	31		0.42433	NC_000002.12	GGATTATTCAACATTCCTAT	0.185368		+	127768261	WDR33	ENSG00000136709_WDR33_ACOC_87232.2		NGG	0.3	essential_gene_targeting		Bassik2017	GGATTATTCAACATTCCTAT
1309	118890	1	0	0	15		0.42139	NC_000002.12	GCTTGCTGTTGTGCAAAATC	0.314168		+	127770871	WDR33	ENSG00000136709_WDR33_ACOC_87233.3		NGG	0.45	essential_gene_targeting		Bassik2017	GCTTGCTGTTGTGCAAAATC
1310	118891	1	0	5	64		0	NC_000002.12	GGGCAATTCAGCCTGATGC	0.996192		-	127768966	WDR33	ENSG00000136709_WDR33_ACOC_87234.4		NGG	0.578947	essential_gene_targeting		Bassik2017	GGGCAATTCAGCCTGATGC
1311	118892	1	3	52	729		0	NC_000002.12	GTAACAACAAAATTTGTT	0.876856		-	127768250	WDR33	ENSG00000136709_WDR33_ACOC_87235.5		NGG	0.222222	essential_gene_targeting		Bassik2017	GTAACAACAAAATTTGTT
1312	118893	1	0	0	17		0.636875	NC_000002.12	GGTCACTGGAGCTTCTAGTG	0.45787		-	127765245	WDR33	ENSG00000136709_WDR33_ACOC_87236.6		NGG	0.55	essential_gene_targeting		Bassik2017	GGTCACTGGAGCTTCTAGTG
1314	118897	1	0	13	149		0	NC_000002.12	GTTGACAGCAGACCACGG	0.988256		-	127764925	WDR33	ENSG00000136709_WDR33_ACOC_87237.7		NGG	0.611111	essential_gene_targeting		Bassik2017	GTTGACAGCAGACCACGG
1315	118898	1	0	1	27		0.594769	NC_000002.12	GCCCAGTGAGGGCCATGACG	0.217709		-	127764968	WDR33	ENSG00000136709_WDR33_ACOC_87238.8		NGG	0.7	essential_gene_targeting		Bassik2017	GCCCAGTGAGGGCCATGACG
1317	118902	1	0	0	15		0.521838	NC_000002.12	GAACAACGTCAAGATGTTCC	0.45755		-	127764877	WDR33	ENSG00000136709_WDR33_ACOC_87239.9		NGG	0.45	essential_gene_targeting		Bassik2017	GAACAACGTCAAGATGTTCC
1318	118903	1	0	3	71		0	NC_000002.12	GCCAGGCTATTAGGTTCG	0.998665		+	127723019	WDR33	ENSG00000136709_WDR33_ACOC_87240.10		NGG	0.555556	essential_gene_targeting		Bassik2017	GCCAGGCTATTAGGTTCG
1319	125685	1	0	6	107		0	NC_000012.12	GGCCCACTCGGGCGCTCA	0.934211		-	32755784	YARS2	ENSG00000139131_YARS2_DTKP_98768.1		NGG	0.777778	essential_gene_targeting		Bassik2017	GGCCCACTCGGGCGCTCA
1320	125686	1	0	6	191		0	NC_000012.12	GGACTTCTTCCCGGAGAC	0.951311		-	32755727	YARS2	ENSG00000139131_YARS2_DTKP_98769.2		NGG	0.611111	essential_gene_targeting		Bassik2017	GGACTTCTTCCCGGAGAC
1321	125687	1	0	2	128		0	NC_000012.12	GGCAGACTCGCTTCATGT	0.911604		-	32755625	YARS2	ENSG00000139131_YARS2_DTKP_98770.3		NGG	0.555556	essential_gene_targeting		Bassik2017	GGCAGACTCGCTTCATGT
1322	125688	1	0	4	132		0	NC_000012.12	GCTCGCTGCAAATGAAAC	0.990154		+	32755563	YARS2	ENSG00000139131_YARS2_DTKP_98771.4		NGG	0.5	essential_gene_targeting		Bassik2017	GCTCGCTGCAAATGAAAC
1323	125689	1	0	0	1		0.357801	NC_000012.12	GTGCCACGGTCGAAGAGCTC	0.769231		+	32755668	YARS2	ENSG00000139131_YARS2_DTKP_98772.5		NGG	0.65	essential_gene_targeting		Bassik2017	GTGCCACGGTCGAAGAGCTC
1324	125690	1	0	3	42		0	NC_000012.12	GGCAACCGGACGATTCAG	0.999943		-	32753941	YARS2	ENSG00000139131_YARS2_DTKP_98773.6		NGG	0.611111	essential_gene_targeting		Bassik2017	GGCAACCGGACGATTCAG
1325	125691	1	0	15	254		0	NC_000012.12	GTACAACTGGAGCAAAGC	0.906663		-	32754037	YARS2	ENSG00000139131_YARS2_DTKP_98774.7		NGG	0.5	essential_gene_targeting		Bassik2017	GTACAACTGGAGCAAAGC
1326	125692	1	1	17	371		0	NC_000012.12	GACTGGAGAAGATGTATT	0.810428		-	32754081	YARS2	ENSG00000139131_YARS2_DTKP_98775.8		NGG	0.388889	essential_gene_targeting		Bassik2017	GACTGGAGAAGATGTATT
1327	125693	1	3	55	841		0	NC_000012.12	GAATTGATACAATTCAAA	0.998448		+	32753949	YARS2	ENSG00000139131_YARS2_DTKP_98776.9		NGG	0.222222	essential_gene_targeting		Bassik2017	GAATTGATACAATTCAAA
1328	125694	1	0	4	145		0	NC_000012.12	GCTTGTTCATGGACGAGA	0.994131		-	32750756	YARS2	ENSG00000139131_YARS2_DTKP_98777.10		NGG	0.5	essential_gene_targeting		Bassik2017	GCTTGTTCATGGACGAGA
1329	129674	1	0	5	138		0	NC_000016.10	GGTACGGTGGTCATGGCT	0.999824		-	1963835	RPS2	ENSG00000140988_RPS2_TMMO_173599.1		NGG	0.611111	essential_gene_targeting		Bassik2017	GGTACGGTGGTCATGGCT
1330	129675	1	1	9	114		0	NC_000016.10	GGTAGGTGGTCCACACAT	0.982208		-	1962496	RPS2	ENSG00000140988_RPS2_TMMO_173600.2		NGG	0.555556	essential_gene_targeting		Bassik2017	GGTAGGTGGTCCACACAT
1331	129676	2	6	13	156		0	NC_000016.10	GGTGCAGCGGGGGGGCCCG	0.821149		-	1964609	RPS2	ENSG00000140988_RPS2_TMMO_173601.3		NGG	0.894737	essential_gene_targeting		Bassik2017	GGTGCAGCGGGGGGGCCCG
1332	129677	2	13	10	14		0.524535	NC_000016.10	GCCTCTGCGCACGGGGACGA	0.0525655		+	1962780	RPS2	ENSG00000140988_RPS2_TMMO_173602.4		NGG	0.75	essential_gene_targeting		Bassik2017	GCCTCTGCGCACGGGGACGA
1333	129678	1	1	7	96		0	NC_000016.10	GGTAGGTGGTCCACACATG	0.996119		-	1962496	RPS2	ENSG00000140988_RPS2_TMMO_173603.5		NGG	0.578947	essential_gene_targeting		Bassik2017	GGTAGGTGGTCCACACATG
1334	129679	1	4	38	622		0	NC_000016.10	GGTAGGTGGTCCACACA	0.91261		-	1962496	RPS2	ENSG00000140988_RPS2_TMMO_173604.6		NGG	0.588235	essential_gene_targeting		Bassik2017	GGTAGGTGGTCCACACA
1335	129680	1	14	199	3128		0	NC_000016.10	GCAAAAGGAAATCTGAG	0.863938		-	1963799	RPS2	ENSG00000140988_RPS2_TMMO_173605.7		NGG	0.411765	essential_gene_targeting		Bassik2017	GCAAAAGGAAATCTGAG
1336	129681	2	13	9	38		0.643796	NC_000016.10	GTACCAGCACAGAGCCGCAG	0.0435474		+	1962625	RPS2	ENSG00000140988_RPS2_TMMO_173606.8		NGG	0.65	essential_gene_targeting		Bassik2017	GTACCAGCACAGAGCCGCAG
1338	129685	1	1	27	591		0	NC_000016.10	GGTGCAGCGGGGGGGCCC	0.819396		-	1964609	RPS2	ENSG00000140988_RPS2_TMMO_173607.9		NGG	0.888889	essential_gene_targeting		Bassik2017	GGTGCAGCGGGGGGGCCC
1339	129686	1	3	21	216		0.32408	NC_000016.10	GCGGGGGGGCCCGGGGGCCC	0.0243353		-	1964603	RPS2	ENSG00000140988_RPS2_TMMO_173608.10		NGG	1	essential_gene_targeting		Bassik2017	GCGGGGGGGCCCGGGGGCCC
1340	129806	1	1	20	504		0	NC_000017.11	GTTCACGAACTGCTCCA	0.962644		+	17281156	COPS3	ENSG00000141030_COPS3_GEEX_97912.1		NGG	0.529412	essential_gene_targeting		Bassik2017	GTTCACGAACTGCTCCA
1341	129807	1	0	0	24		0.567655	NC_000017.11	GTGAACTGATCAACAAGAGT	0.26662		-	17276145	COPS3	ENSG00000141030_COPS3_GEEX_97913.2		NGG	0.4	essential_gene_targeting		Bassik2017	GTGAACTGATCAACAAGAGT
1346	129820	1	0	1	19		0.501259	NC_000017.11	GGATGTACAAGAACACTCCT	0.281875		-	17276072	COPS3	ENSG00000141030_COPS3_GEEX_97915.4		NGG	0.45	essential_gene_targeting		Bassik2017	GGATGTACAAGAACACTCCT
1348	129824	1	0	43	721		0	NC_000017.11	GCTAACAAATGCACTTG	0.933085		-	17270787	COPS3	ENSG00000141030_COPS3_GEEX_97916.5		NGG	0.411765	essential_gene_targeting		Bassik2017	GCTAACAAATGCACTTG
1349	129825	1	0	0	28		0.609592	NC_000017.11	GTTTCGAAGTCAGGAACACT	0.370348		+	17270966	COPS3	ENSG00000141030_COPS3_GEEX_97917.6		NGG	0.45	essential_gene_targeting		Bassik2017	GTTTCGAAGTCAGGAACACT
1350	129826	1	1	8	199		0	NC_000017.11	GCATGTATTGAGGTCAGC	0.999885		+	17267897	COPS3	ENSG00000141030_COPS3_GEEX_97918.7		NGG	0.5	essential_gene_targeting		Bassik2017	GCATGTATTGAGGTCAGC
1351	129827	1	0	12	257		0	NC_000017.11	GATATGACTGACCGCCA	0.972295		+	17262070	COPS3	ENSG00000141030_COPS3_GEEX_97919.8		NGG	0.529412	essential_gene_targeting		Bassik2017	GATATGACTGACCGCCA
1352	129828	1	0	8	163		0	NC_000017.11	GGAGGGATGATCTATACT	0.865459		-	17264860	COPS3	ENSG00000141030_COPS3_GEEX_97920.9		NGG	0.444444	essential_gene_targeting		Bassik2017	GGAGGGATGATCTATACT
1353	129829	1	1	1	29		0	NC_000017.11	GGATGCCAATTCCTCGCAG	0.999975		+	17267955	COPS3	ENSG00000141030_COPS3_GEEX_97921.10		NGG	0.578947	essential_gene_targeting		Bassik2017	GGATGCCAATTCCTCGCAG
1354	130315	1	1	15	225		0	NC_000017.11	GGGTTGATACCCAGGTTC	0.98777		-	59644297	CLTC	ENSG00000141367_CLTC_ACOC_77523.1		NGG	0.555556	essential_gene_targeting		Bassik2017	GGGTTGATACCCAGGTTC
1355	130316	1	0	0	30		0.322228	NC_000017.11	GAAAACGAATTGGCAGAATC	0.207991		-	59620158	CLTC	ENSG00000141367_CLTC_ACOC_77524.2		NGG	0.4	essential_gene_targeting		Bassik2017	GAAAACGAATTGGCAGAATC
1356	130317	1	0	13	136		0	NC_000017.11	GGCGCTGTCTGCTGAAAT	0.994825		-	59644445	CLTC	ENSG00000141367_CLTC_ACOC_77525.3		NGG	0.555556	essential_gene_targeting		Bassik2017	GGCGCTGTCTGCTGAAAT
1357	130318	1	0	11	269		0	NC_000017.11	GTAGGAGAGCAGGCCCAGG	0.972759		+	59644362	CLTC	ENSG00000141367_CLTC_ACOC_77526.4		NGG	0.684211	essential_gene_targeting		Bassik2017	GTAGGAGAGCAGGCCCAGG
1358	130319	1	0	2	53		0	NC_000017.11	GTGCAATTACTTTGCTAGC	0.99959		-	59644476	CLTC	ENSG00000141367_CLTC_ACOC_77527.5		NGG	0.421053	essential_gene_targeting		Bassik2017	GTGCAATTACTTTGCTAGC
1359	130320	1	0	1	70		0	NC_000017.11	GTACGGTAATTGATAATC	0.999528		-	59647619	CLTC	ENSG00000141367_CLTC_ACOC_77528.6		NGG	0.333333	essential_gene_targeting		Bassik2017	GTACGGTAATTGATAATC
1360	130321	1	0	1	74		0	NC_000017.11	GACTGATGATGTCACCTTT	0.992848		+	59647458	CLTC	ENSG00000141367_CLTC_ACOC_77529.7		NGG	0.421053	essential_gene_targeting		Bassik2017	GACTGATGATGTCACCTTT
1361	130322	1	0	5	141		0	NC_000017.11	GTTGGCACACCACCTACA	0.998945		+	59651217	CLTC	ENSG00000141367_CLTC_ACOC_77530.8		NGG	0.555556	essential_gene_targeting		Bassik2017	GTTGGCACACCACCTACA
1362	130323	1	0	31	597		0	NC_000017.11	GCCATTCTAGCCTTGCA	0.993441		+	59647577	CLTC	ENSG00000141367_CLTC_ACOC_77531.9		NGG	0.529412	essential_gene_targeting		Bassik2017	GCCATTCTAGCCTTGCA
1363	130324	1	0	8	202		0	NC_000017.11	GTTCGGGGCCAAGCTGGA	0.999841		+	59648377	CLTC	ENSG00000141367_CLTC_ACOC_77532.10		NGG	0.666667	essential_gene_targeting		Bassik2017	GTTCGGGGCCAAGCTGGA
1364	130944	1	0	0	52		0	NC_000017.11	GCTTTCGCGCCGAGCCCG	0.996823		+	80146915	EIF4A3	ENSG00000141543_EIF4A3_TMMO_134073.1		NGG	0.777778	essential_gene_targeting		Bassik2017	GCTTTCGCGCCGAGCCCG
1365	130945	1	1	10	303		0	NC_000017.11	GGCGACCACGGCCACGA	0.923831		-	80146958	EIF4A3	ENSG00000141543_EIF4A3_TMMO_134074.2		NGG	0.764706	essential_gene_targeting		Bassik2017	GGCGACCACGGCCACGA
1366	130946	1	0	6	116		0	NC_000017.11	GCGTAGATGCCCCGCAGC	0.980525		+	80146797	EIF4A3	ENSG00000141543_EIF4A3_TMMO_134075.3		NGG	0.722222	essential_gene_targeting		Bassik2017	GCGTAGATGCCCCGCAGC
1367	130947	1	0	4	21		0.496195	NC_000017.11	GGTCACATCCACCTCCTCGC	0.179737		+	80146850	EIF4A3	ENSG00000141543_EIF4A3_TMMO_134076.4		NGG	0.65	essential_gene_targeting		Bassik2017	GGTCACATCCACCTCCTCGC
1368	130948	1	0	21	288		0	NC_000017.11	GCTTGATTGCTCGTTGC	0.79143		+	80144202	EIF4A3	ENSG00000141543_EIF4A3_TMMO_134077.5		NGG	0.529412	essential_gene_targeting		Bassik2017	GCTTGATTGCTCGTTGC
1369	130949	1	2	21	486		0	NC_000017.11	GGAGGACTGAGATACTGA	0.922219		+	80141798	EIF4A3	ENSG00000141543_EIF4A3_TMMO_134078.6		NGG	0.5	essential_gene_targeting		Bassik2017	GGAGGACTGAGATACTGA
1370	130950	1	0	1	20		0.525574	NC_000017.11	GTCCAGTGCCATGCCTGCAT	0.466238		-	80140109	EIF4A3	ENSG00000141543_EIF4A3_TMMO_134079.7		NGG	0.6	essential_gene_targeting		Bassik2017	GTCCAGTGCCATGCCTGCAT
1371	130951	1	0	15	330		0	NC_000017.11	GGACAGCATGTTGTCGC	0.887714		-	80140046	EIF4A3	ENSG00000141543_EIF4A3_TMMO_134080.8		NGG	0.588235	essential_gene_targeting		Bassik2017	GGACAGCATGTTGTCGC
1372	130952	1	0	11	102		0	NC_000017.11	GAAACTCAAGCTTTGATCT	0.990117		-	80141374	EIF4A3	ENSG00000141543_EIF4A3_TMMO_134081.9		NGG	0.368421	essential_gene_targeting		Bassik2017	GAAACTCAAGCTTTGATCT
1373	130953	1	2	2	54		0	NC_000017.11	GAATCTCGTGTGGCAGCG	0.998671		+	80139072	EIF4A3	ENSG00000141543_EIF4A3_TMMO_134082.10		NGG	0.611111	essential_gene_targeting		Bassik2017	GAATCTCGTGTGGCAGCG
1374	132873	2	3	1	43		0.716526	NC_000001.11	GTGAAAAGGAGAACCCCATG	0.192163		+	23692618	RPL11	ENSG00000142676_RPL11_DTKP_203781.1		NGG	0.5	essential_gene_targeting		Bassik2017	GTGAAAAGGAGAACCCCATG
1376	132877	1	0	37	340		0	NC_000001.11	GTCTCAACATCTGTGTTG	0.676157		+	23692663	RPL11	ENSG00000142676_RPL11_DTKP_203782.2		NGG	0.444444	essential_gene_targeting		Bassik2017	GTCTCAACATCTGTGTTG
1377	132878	1	0	1	12		0.515953	NC_000001.11	GACGCGAGCAGCCAAGGTGT	0.280457		+	23692700	RPL11	ENSG00000142676_RPL11_DTKP_203783.3		NGG	0.65	essential_gene_targeting		Bassik2017	GACGCGAGCAGCCAAGGTGT
1379	132882	1	1	7	99		0	NC_000001.11	GATACACTGTCAGATCCTT	0.993105		+	23693809	RPL11	ENSG00000142676_RPL11_DTKP_203784.4		NGG	0.421053	essential_gene_targeting		Bassik2017	GATACACTGTCAGATCCTT
1380	132883	1	1	1	36		0.482767	NC_000001.11	GCTGTCCACTGCACAGTTCG	0.138471		+	23693853	RPL11	ENSG00000142676_RPL11_DTKP_203785.5		NGG	0.6	essential_gene_targeting		Bassik2017	GCTGTCCACTGCACAGTTCG
1382	132887	1	2	3	11		0.454784	NC_000001.11	GATCCAGGAACACATCGATC	0.304092		+	23694718	RPL11	ENSG00000142676_RPL11_DTKP_203786.6		NGG	0.5	essential_gene_targeting		Bassik2017	GATCCAGGAACACATCGATC
1390	132905	1	0	4	53		0	NC_000001.11	GTCCACTGCACAGTTCGAG	0.999794		+	23693856	RPL11	ENSG00000142676_RPL11_DTKP_203790.10		NGG	0.578947	essential_gene_targeting		Bassik2017	GTCCACTGCACAGTTCGAG
1391	134143	1	1	21	292		0	NC_000001.11	GATCTTAACAGGAGCTGA	0.962203		+	163326113	NUF2	ENSG00000143228_NUF2_ACOC_109650.1		NGG	0.444444	essential_gene_targeting		Bassik2017	GATCTTAACAGGAGCTGA
1392	134144	1	0	26	403		0	NC_000001.11	GTATCCACATTTAATGGA	0.831281		+	163328250	NUF2	ENSG00000143228_NUF2_ACOC_109651.2		NGG	0.333333	essential_gene_targeting		Bassik2017	GTATCCACATTTAATGGA
1393	134145	1	0	3	54		0.563229	NC_000001.11	GATAAAGATCATTCTTGGTG	0.0982374		-	163326162	NUF2	ENSG00000143228_NUF2_ACOC_109652.3		NGG	0.35	essential_gene_targeting		Bassik2017	GATAAAGATCATTCTTGGTG
1394	134146	1	0	2	103		0	NC_000001.11	GTCATTCACCCGGCAGAT	0.998333		-	163328878	NUF2	ENSG00000143228_NUF2_ACOC_109653.4		NGG	0.555556	essential_gene_targeting		Bassik2017	GTCATTCACCCGGCAGAT
1395	134147	1	0	7	88		0	NC_000001.11	GAGCCTTACAAATAGTATA	0.97848		+	163327515	NUF2	ENSG00000143228_NUF2_ACOC_109654.5		NGG	0.315789	essential_gene_targeting		Bassik2017	GAGCCTTACAAATAGTATA
1396	134148	1	0	8	124		0	NC_000001.11	GAGTAACTAAATTGCTGAA	0.989661		-	163328299	NUF2	ENSG00000143228_NUF2_ACOC_109655.6		NGG	0.315789	essential_gene_targeting		Bassik2017	GAGTAACTAAATTGCTGAA
1397	134149	1	0	0	9		0	NC_000001.11	GCATGCCGTGAAACGTATA	0.999672		+	163336809	NUF2	ENSG00000143228_NUF2_ACOC_109656.7		NGG	0.473684	essential_gene_targeting		Bassik2017	GCATGCCGTGAAACGTATA
1400	134154	1	0	2	53		0.500881	NC_000001.11	GAGTTCAAGCAGCTTTCAGA	0.125622		+	163339405	NUF2	ENSG00000143228_NUF2_ACOC_109658.9		NGG	0.45	essential_gene_targeting		Bassik2017	GAGTTCAAGCAGCTTTCAGA
1402	134158	1	0	3	40		0.410664	NC_000001.11	GCTACAACAATCACTAAATC	0.245571		+	163339437	NUF2	ENSG00000143228_NUF2_ACOC_109659.10		NGG	0.35	essential_gene_targeting		Bassik2017	GCTACAACAATCACTAAATC
1403	141862	1	1	30	60		0.511931	NC_000007.14	GACATCAAACTTACTAAAGA	0.17681		+	56052440	CCT6A	ENSG00000146731_CCT6A_PROT_86053.1		NGG	0.3	essential_gene_targeting		Bassik2017	GACATCAAACTTACTAAAGA
1404	141863	1	1	5	44		0.488271	NC_000007.14	GACCCTGAACCCCAAGGCCG	0.124049		+	56051862	CCT6A	ENSG00000146731_CCT6A_PROT_86054.2		NGG	0.7	essential_gene_targeting		Bassik2017	GACCCTGAACCCCAAGGCCG
1409	141876	1	1	21	357		0	NC_000007.14	GGGAAACACTTATAGATG	0.735962		+	56055720	CCT6A	ENSG00000146731_CCT6A_PROT_86056.4		NGG	0.388889	essential_gene_targeting		Bassik2017	GGGAAACACTTATAGATG
1410	141877	1	13	13	146		0	NC_000007.14	GCTCTGCGCAGAGCTAAA	0.998606		+	56058667	CCT6A	ENSG00000146731_CCT6A_PROT_86057.5		NGG	0.555556	essential_gene_targeting		Bassik2017	GCTCTGCGCAGAGCTAAA
1411	141878	3	1	64	1163		0	NC_000007.14	GAAAATTCATTGAAGATA	0.576216		+	56058426	CCT6A	ENSG00000146731_CCT6A_PROT_86058.6		NGG	0.222222	essential_gene_targeting		Bassik2017	GAAAATTCATTGAAGATA
1412	141879	1	1	1	7		0.554894	NC_000007.14	GGACGTGCTAAGGACCAACC	0.365236		+	56051940	CCT6A	ENSG00000146731_CCT6A_PROT_86059.7		NGG	0.6	essential_gene_targeting		Bassik2017	GGACGTGCTAAGGACCAACC
1414	141883	1	3	7	227		0	NC_000007.14	GACTTCTTCCAAAAACTGA	0.413698		-	56055697	CCT6A	ENSG00000146731_CCT6A_PROT_86060.8		NGG	0.368421	essential_gene_targeting		Bassik2017	GACTTCTTCCAAAAACTGA
1415	141884	1	0	4	60		0	NC_000007.14	GCAGTGAGGGACGGCTTGA	0.982656		+	56060370	CCT6A	ENSG00000146731_CCT6A_PROT_86061.9		NGG	0.631579	essential_gene_targeting		Bassik2017	GCAGTGAGGGACGGCTTGA
1416	141885	1	5	21	370		0	NC_000007.14	GTGATTATTCTAGGATGA	0.795697		-	56055645	CCT6A	ENSG00000146731_CCT6A_PROT_86062.10		NGG	0.333333	essential_gene_targeting		Bassik2017	GTGATTATTCTAGGATGA
1417	142731	1	1	8	165		0	NC_000023.11	GAAGCTTATTCGAATTTG	0.966276		+	71537877	OGT	ENSG00000147162_OGT_PROT_96903.1		NGG	0.333333	essential_gene_targeting		Bassik2017	GAAGCTTATTCGAATTTG
1418	142732	1	1	12	188		0	NC_000023.11	GCTACCAAGGCGGCTGCC	1		-	71538013	OGT	ENSG00000147162_OGT_PROT_96904.2		NGG	0.722222	essential_gene_targeting		Bassik2017	GCTACCAAGGCGGCTGCC
1419	142733	1	0	0	10		0.431639	NC_000023.11	GTTGGCACATCGAGAATATC	0.472854		+	71536217	OGT	ENSG00000147162_OGT_PROT_96905.3		NGG	0.45	essential_gene_targeting		Bassik2017	GTTGGCACATCGAGAATATC
1420	142734	1	2	20	351		0	NC_000023.11	GGATGCTTATATCAATTT	0.6671		+	71554538	OGT	ENSG00000147162_OGT_PROT_96906.4		NGG	0.277778	essential_gene_targeting		Bassik2017	GGATGCTTATATCAATTT
1421	142735	1	0	0	17		0.471283	NC_000023.11	GTACTGTGTTCGCAGTGACC	0.279935		+	71544571	OGT	ENSG00000147162_OGT_PROT_96907.5		NGG	0.55	essential_gene_targeting		Bassik2017	GTACTGTGTTCGCAGTGACC
1422	142736	1	0	14	176		0	NC_000023.11	GAGACACTGCATGCAGCTC	0.999503		+	71536262	OGT	ENSG00000147162_OGT_PROT_96908.6		NGG	0.578947	essential_gene_targeting		Bassik2017	GAGACACTGCATGCAGCTC
1423	142737	1	0	13	110		0	NC_000023.11	GACAAGAGCCAGACAATAC	0.97028		+	71536285	OGT	ENSG00000147162_OGT_PROT_96909.7		NGG	0.473684	essential_gene_targeting		Bassik2017	GACAAGAGCCAGACAATAC
1424	142738	1	0	0	17		0.369304	NC_000023.11	GCAGTAGCTTGGAGTAATCT	0.370152		+	71547945	OGT	ENSG00000147162_OGT_PROT_96910.8		NGG	0.45	essential_gene_targeting		Bassik2017	GCAGTAGCTTGGAGTAATCT
1425	142739	1	0	2	11		0.58653	NC_000023.11	GCTGTCGGCCACGTTGCCCA	0.312673		-	71533331	OGT	ENSG00000147162_OGT_PROT_96911.9		NGG	0.7	essential_gene_targeting		Bassik2017	GCTGTCGGCCACGTTGCCCA
1426	142740	1	0	2	60		0	NC_000023.11	GTGCACCACTGCGTGATT	0.997081		-	71555246	OGT	ENSG00000147162_OGT_PROT_96912.10		NGG	0.555556	essential_gene_targeting		Bassik2017	GTGCACCACTGCGTGATT
1427	145380	1	0	3	113		0	NC_000010.11	GCTCAATTTGTGCAGCGA	0.917219		+	78017589	POLR3A	ENSG00000148606_POLR3A_ACOC_23806.1		NGG	0.5	essential_gene_targeting		Bassik2017	GCTCAATTTGTGCAGCGA
1428	145381	1	0	23	460		0	NC_000010.11	GGTTCAAAACGGCCCTG	0.984189		-	78019229	POLR3A	ENSG00000148606_POLR3A_ACOC_23807.2		NGG	0.588235	essential_gene_targeting		Bassik2017	GGTTCAAAACGGCCCTG
1429	145382	1	2	12	313		0	NC_000010.11	GGCTCAAGAGCTCAAGTA	0.889186		-	78017685	POLR3A	ENSG00000148606_POLR3A_ACOC_23808.3		NGG	0.5	essential_gene_targeting		Bassik2017	GGCTCAAGAGCTCAAGTA
1430	145383	1	0	1	15		0.593983	NC_000010.11	GTAGAGAGACACCTCATCGA	0.341029		-	78017657	POLR3A	ENSG00000148606_POLR3A_ACOC_23809.4		NGG	0.5	essential_gene_targeting		Bassik2017	GTAGAGAGACACCTCATCGA
1433	145392	1	0	1	70		0	NC_000010.11	GCAAATCTTGTAACCCCG	0.971458		-	78010533	POLR3A	ENSG00000148606_POLR3A_ACOC_23810.5		NGG	0.5	essential_gene_targeting		Bassik2017	GCAAATCTTGTAACCCCG
1434	145393	1	0	0	10		0.409531	NC_000010.11	GGTCCGGTGGGGCTTGACCC	0.517174		+	78013766	POLR3A	ENSG00000148606_POLR3A_ACOC_23811.6		NGG	0.75	essential_gene_targeting		Bassik2017	GGTCCGGTGGGGCTTGACCC
1435	145394	1	0	2	155		0	NC_000010.11	GGTCGATATACCCATAG	0.998151		+	78025677	POLR3A	ENSG00000148606_POLR3A_ACOC_23812.7		NGG	0.470588	essential_gene_targeting		Bassik2017	GGTCGATATACCCATAG
1436	145395	1	0	6	116		0	NC_000010.11	GACCTACCTTCAGAAGCG	0.953912		-	78025058	POLR3A	ENSG00000148606_POLR3A_ACOC_23813.8		NGG	0.555556	essential_gene_targeting		Bassik2017	GACCTACCTTCAGAAGCG
1437	145396	1	0	11	218		0	NC_000010.11	GCAGTCCACACTTCTTTA	0.72718		+	78024679	POLR3A	ENSG00000148606_POLR3A_ACOC_23814.9		NGG	0.444444	essential_gene_targeting		Bassik2017	GCAGTCCACACTTCTTTA
1438	145397	1	0	5	61		0.349916	NC_000010.11	GCTTTAGCTTCTTCTGTTTG	0.116272		+	78013671	POLR3A	ENSG00000148606_POLR3A_ACOC_23815.10		NGG	0.4	essential_gene_targeting		Bassik2017	GCTTTAGCTTCTTCTGTTTG
1439	148076	1	0	6	97		0	NC_000013.11	GGTGGTGGCGGCCGTTAT	0.999347		-	21140936	SAP18	ENSG00000150459_SAP18_GEEX_44813.1		NGG	0.666667	essential_gene_targeting		Bassik2017	GGTGGTGGCGGCCGTTAT
1440	148077	1	0	23	138		0	NC_000013.11	GATCTGCAACTCGCTGGA	0.999599		-	21140986	SAP18	ENSG00000150459_SAP18_GEEX_44814.2		NGG	0.555556	essential_gene_targeting		Bassik2017	GATCTGCAACTCGCTGGA
1441	148078	1	0	0	9		0	NC_000013.11	GCGGTCGATCGGTTTCTC	1		-	21140674	SAP18	ENSG00000150459_SAP18_GEEX_44815.3		NGG	0.611111	essential_gene_targeting		Bassik2017	GCGGTCGATCGGTTTCTC
1442	148079	1	0	1	3		0.675188	NC_000013.11	GGAGTCGCGCGTTACCCAGG	0.401765		+	21140617	SAP18	ENSG00000150459_SAP18_GEEX_44816.4		NGG	0.7	essential_gene_targeting		Bassik2017	GGAGTCGCGCGTTACCCAGG
1444	148083	1	2	2	140		0	NC_000013.11	GAGCTCCGGGTTCGCAGC	0.991478		+	21140824	SAP18	ENSG00000150459_SAP18_GEEX_44817.5		NGG	0.722222	essential_gene_targeting		Bassik2017	GAGCTCCGGGTTCGCAGC
1446	148085	1	0	3	37		0.597931	NC_000013.11	GCAACAGTGGGCATGTCTGA	0.176863		-	21140900	SAP18	ENSG00000150459_SAP18_GEEX_44819.7		NGG	0.55	essential_gene_targeting		Bassik2017	GCAACAGTGGGCATGTCTGA
1447	148086	1	0	2	213		0	NC_000013.11	GTCGCAGAAGTTCCAGAT	0.993247		+	21147248	SAP18	ENSG00000150459_SAP18_GEEX_44820.8		NGG	0.5	essential_gene_targeting		Bassik2017	GTCGCAGAAGTTCCAGAT
1448	148087	1	0	0	31		0.434745	NC_000013.11	GAGATTGGCAGCACCATGTC	0.228866		+	21147192	SAP18	ENSG00000150459_SAP18_GEEX_44821.9		NGG	0.55	essential_gene_targeting		Bassik2017	GAGATTGGCAGCACCATGTC
1449	148088	1	1	20	297		0	NC_000013.11	GGGAGAACTCGTCCATT	0.854715		-	21140954	SAP18	ENSG00000150459_SAP18_GEEX_44822.10		NGG	0.529412	essential_gene_targeting		Bassik2017	GGGAGAACTCGTCCATT
1450	148431	1	0	11	172		0	NC_000005.10	GCTCCGCTTCTTCTAACA	0.963533		-	10255986	CCT5	ENSG00000150753_CCT5_PROT_118996.1		NGG	0.5	essential_gene_targeting		Bassik2017	GCTCCGCTTCTTCTAACA
1451	148432	1	0	1	4		0	NC_000005.10	GGGCGCCCATATTCATCGA	0.997182		-	10250383	CCT5	ENSG00000150753_CCT5_PROT_118997.2		NGG	0.578947	essential_gene_targeting		Bassik2017	GGGCGCCCATATTCATCGA
1452	148433	1	1	13	208		0	NC_000005.10	GTGTTGCTATTGAACACC	0.951701		+	10256047	CCT5	ENSG00000150753_CCT5_PROT_118998.3		NGG	0.444444	essential_gene_targeting		Bassik2017	GTGTTGCTATTGAACACC
1453	148434	1	0	3	22		0	NC_000005.10	GCCATCGGCTATTCTGATT	1		-	10256030	CCT5	ENSG00000150753_CCT5_PROT_118999.4		NGG	0.473684	essential_gene_targeting		Bassik2017	GCCATCGGCTATTCTGATT
1454	148435	1	1	0	14		0.558872	NC_000005.10	GGACAGTTCCACCATCAGCT	0.346986		-	10254791	CCT5	ENSG00000150753_CCT5_PROT_119000.5		NGG	0.55	essential_gene_targeting		Bassik2017	GGACAGTTCCACCATCAGCT
1455	148436	1	2	44	435		0	NC_000005.10	GAAGGCAAAGTGGGCGGC	0.976073		+	10258213	CCT5	ENSG00000150753_CCT5_PROT_119001.6		NGG	0.666667	essential_gene_targeting		Bassik2017	GAAGGCAAAGTGGGCGGC
1456	148437	1	1	1	17		0.558107	NC_000005.10	GGCCTCAAGTCCCATAAGAC	0.363591		-	10250438	CCT5	ENSG00000150753_CCT5_PROT_119002.7		NGG	0.55	essential_gene_targeting		Bassik2017	GGCCTCAAGTCCCATAAGAC
1457	148438	1	1	18	259		0	NC_000005.10	GACAGCAAAAACCACGCT	0.805287		+	10256123	CCT5	ENSG00000150753_CCT5_PROT_119003.8		NGG	0.5	essential_gene_targeting		Bassik2017	GACAGCAAAAACCACGCT
1458	148439	1	0	3	44		0.511505	NC_000005.10	GAGGACACTAAACTGATTAA	0.182748		+	10258237	CCT5	ENSG00000150753_CCT5_PROT_119004.9		NGG	0.35	essential_gene_targeting		Bassik2017	GAGGACACTAAACTGATTAA
1460	148443	1	0	2	19		0.562787	NC_000005.10	GGCCACCATCTTAAGCATGA	0.261795		+	10254728	CCT5	ENSG00000150753_CCT5_PROT_119005.10		NGG	0.5	essential_gene_targeting		Bassik2017	GGCCACCATCTTAAGCATGA
1461	148732	1	0	0	61		0	NC_000012.12	GATCGAGGTCGGAGTCCA	0.998102		+	124965697	DHX37	ENSG00000150990_DHX37_TMMO_144558.1		NGG	0.611111	essential_gene_targeting		Bassik2017	GATCGAGGTCGGAGTCCA
1462	148733	1	0	6	22		0	NC_000012.12	GCGACGTCTCGGCCACAT	1		+	124964559	DHX37	ENSG00000150990_DHX37_TMMO_144559.2		NGG	0.666667	essential_gene_targeting		Bassik2017	GCGACGTCTCGGCCACAT
1463	148734	1	0	1	15		0.507902	NC_000012.12	GAGAGTACAGCGGGAGCACG	0.314869		+	124964955	DHX37	ENSG00000150990_DHX37_TMMO_144560.3		NGG	0.65	essential_gene_targeting		Bassik2017	GAGAGTACAGCGGGAGCACG
1464	148735	1	0	0	3		0.526608	NC_000012.12	GTCTTTAAGCCTCCACCGGA	0.943496		-	124964625	DHX37	ENSG00000150990_DHX37_TMMO_144561.4		NGG	0.55	essential_gene_targeting		Bassik2017	GTCTTTAAGCCTCCACCGGA
1465	148736	1	0	37	611		0	NC_000012.12	GTTCTTCGGAGAGAATT	0.594503		+	124977453	DHX37	ENSG00000150990_DHX37_TMMO_144562.5		NGG	0.411765	essential_gene_targeting		Bassik2017	GTTCTTCGGAGAGAATT
1466	148737	1	2	18	317		0	NC_000012.12	GGGACAGATTCATCTCCT	0.879053		+	124975422	DHX37	ENSG00000150990_DHX37_TMMO_144563.6		NGG	0.5	essential_gene_targeting		Bassik2017	GGGACAGATTCATCTCCT
1467	148738	1	0	41	389		0	NC_000012.12	GCTGGGACATGGCCACGG	0.998263		+	124975449	DHX37	ENSG00000150990_DHX37_TMMO_144564.7		NGG	0.722222	essential_gene_targeting		Bassik2017	GCTGGGACATGGCCACGG
1468	148739	1	0	0	10		0.553981	NC_000012.12	GCGGTTCACGGGGATGAAGA	0.502012		+	124980504	DHX37	ENSG00000150990_DHX37_TMMO_144565.8		NGG	0.6	essential_gene_targeting		Bassik2017	GCGGTTCACGGGGATGAAGA
1469	148740	1	0	8	245		0	NC_000012.12	GATGACCGGCGGCGGCT	0.535035		+	124968869	DHX37	ENSG00000150990_DHX37_TMMO_144566.9		NGG	0.764706	essential_gene_targeting		Bassik2017	GATGACCGGCGGCGGCT
1470	148741	1	0	1	104		0	NC_000012.12	GTGGCGAGTGCTTCCGGA	0.99938		-	124968583	DHX37	ENSG00000150990_DHX37_TMMO_144567.10		NGG	0.666667	essential_gene_targeting		Bassik2017	GTGGCGAGTGCTTCCGGA
1471	153193	1	0	2	59		0	NC_000001.11	GCGACGCCTTTCTGACAA	0.994125		-	244864241	HNRNPU	ENSG00000153187_HNRNPU_PROT_39165.1		NGG	0.555556	essential_gene_targeting		Bassik2017	GCGACGCCTTTCTGACAA
1472	153194	1	0	8	113		0	NC_000001.11	GGAGTCGCTCCATGAGCT	0.991587		+	244864192	HNRNPU	ENSG00000153187_HNRNPU_PROT_39166.2		NGG	0.611111	essential_gene_targeting		Bassik2017	GGAGTCGCTCCATGAGCT
1473	153195	1	0	13	364		0	NC_000001.11	GTATATAAATGCCTTACT	0.996664		+	244859339	HNRNPU	ENSG00000153187_HNRNPU_PROT_39167.3		NGG	0.277778	essential_gene_targeting		Bassik2017	GTATATAAATGCCTTACT
1474	153196	1	0	5	72		0.625071	NC_000001.11	GACGGCAAAACAGAACAGAA	0.0785589		-	244862727	HNRNPU	ENSG00000153187_HNRNPU_PROT_39168.4		NGG	0.45	essential_gene_targeting		Bassik2017	GACGGCAAAACAGAACAGAA
1475	153197	1	0	1	28		0.540931	NC_000001.11	GAAGGTGTCGGAGCTGAAAG	0.188989		-	244864274	HNRNPU	ENSG00000153187_HNRNPU_PROT_39169.5		NGG	0.55	essential_gene_targeting		Bassik2017	GAAGGTGTCGGAGCTGAAAG
1476	153198	1	0	4	53		0	NC_000001.11	GGCGCGGGCGACGAGAAC	0.984068		-	244863856	HNRNPU	ENSG00000153187_HNRNPU_PROT_39170.6		NGG	0.777778	essential_gene_targeting		Bassik2017	GGCGCGGGCGACGAGAAC
1477	153199	1	0	4	49		0	NC_000001.11	GAACACTTCGATGACACAG	0.999658		-	244862496	HNRNPU	ENSG00000153187_HNRNPU_PROT_39171.7		NGG	0.473684	essential_gene_targeting		Bassik2017	GAACACTTCGATGACACAG
1478	153200	1	0	11	273		0	NC_000001.11	GCTGTTCGCGGTGACGG	0.690835		-	244863731	HNRNPU	ENSG00000153187_HNRNPU_PROT_39172.8		NGG	0.705882	essential_gene_targeting		Bassik2017	GCTGTTCGCGGTGACGG
1479	153201	1	0	0	10		0.500454	NC_000001.11	GCATCCTATGGTGTGTCAAA	0.453317		-	244860378	HNRNPU	ENSG00000153187_HNRNPU_PROT_39173.9		NGG	0.45	essential_gene_targeting		Bassik2017	GCATCCTATGGTGTGTCAAA
1481	153205	1	0	11	108		0	NC_000001.11	GCAAAACTCTCCATTGTAA	0.998457		+	244860401	HNRNPU	ENSG00000153187_HNRNPU_PROT_39174.10		NGG	0.368421	essential_gene_targeting		Bassik2017	GCAAAACTCTCCATTGTAA
1482	164394	1	0	2	13		0.573677	NC_000001.11	GAGCAACCAGAACCGGAGCA	0.284044		-	1574518	SSU72	ENSG00000160075_SSU72_GEEX_28453.1		NGG	0.6	essential_gene_targeting		Bassik2017	GAGCAACCAGAACCGGAGCA
1486	164404	1	0	41	690		0	NC_000001.11	GAAGATCATTGTACATC	0.852874		+	1564791	SSU72	ENSG00000160075_SSU72_GEEX_28455.3		NGG	0.352941	essential_gene_targeting		Bassik2017	GAAGATCATTGTACATC
1487	164405	1	0	17	324		0	NC_000001.11	GTGAGGATCAGATCAAAC	0.986169		+	1544897	SSU72	ENSG00000160075_SSU72_GEEX_28456.4		NGG	0.444444	essential_gene_targeting		Bassik2017	GTGAGGATCAGATCAAAC
1488	164406	1	0	19	467		0	NC_000001.11	GCAGTTCTGGAATCTTTC	0.819486		+	1544923	SSU72	ENSG00000160075_SSU72_GEEX_28457.5		NGG	0.444444	essential_gene_targeting		Bassik2017	GCAGTTCTGGAATCTTTC
1489	164407	1	1	0	52		0.575102	NC_000001.11	GAAATAAGAGAATCAAGCCC	0.162678		-	1544966	SSU72	ENSG00000160075_SSU72_GEEX_28458.6		NGG	0.4	essential_gene_targeting		Bassik2017	GAAATAAGAGAATCAAGCCC
1492	164416	1	0	3	33		0.632223	NC_000001.11	GACAAAGAACTGTATCCCAG	0.277062		-	1564782	SSU72	ENSG00000160075_SSU72_GEEX_28459.7		NGG	0.45	essential_gene_targeting		Bassik2017	GACAAAGAACTGTATCCCAG
1494	164420	1	0	1	35		0.579047	NC_000001.11	GAGAGTGTATGACCAGGTGG	0.153316		-	1544887	SSU72	ENSG00000160075_SSU72_GEEX_28460.8		NGG	0.55	essential_gene_targeting		Bassik2017	GAGAGTGTATGACCAGGTGG
1495	164421	1	0	0	12		0.573613	NC_000001.11	GCCACACGTAACACCTTCCA	0.391847		+	1564706	SSU72	ENSG00000160075_SSU72_GEEX_28461.9		NGG	0.55	essential_gene_targeting		Bassik2017	GCCACACGTAACACCTTCCA
1496	164422	1	0	3	33		0	NC_000001.11	GTGCTCGAGCAACCAGAAC	0.998517		-	1574524	SSU72	ENSG00000160075_SSU72_GEEX_28462.10		NGG	0.578947	essential_gene_targeting		Bassik2017	GTGCTCGAGCAACCAGAAC
1497	166408	1	0	1	65		0	NC_000008.11	GCCGCTACGCCGAGGCTC	0.999085		-	144444023	TONSL	ENSG00000160949_TONSL_PROT_63378.1		NGG	0.777778	essential_gene_targeting		Bassik2017	GCCGCTACGCCGAGGCTC
1498	166409	1	0	2	50		0	NC_000008.11	GCAAGATCGGAGAGCGCC	0.992005		-	144443933	TONSL	ENSG00000160949_TONSL_PROT_63379.2		NGG	0.666667	essential_gene_targeting		Bassik2017	GCAAGATCGGAGAGCGCC
1499	166410	1	0	3	125		0	NC_000008.11	GCTCCGTGTGGTTGCGCA	0.991404		+	144443269	TONSL	ENSG00000160949_TONSL_PROT_63380.3		NGG	0.666667	essential_gene_targeting		Bassik2017	GCTCCGTGTGGTTGCGCA
1500	166411	1	0	6	157		0	NC_000008.11	GCATCCCTCGACTGGCAG	0.995326		+	144443199	TONSL	ENSG00000160949_TONSL_PROT_63381.4		NGG	0.666667	essential_gene_targeting		Bassik2017	GCATCCCTCGACTGGCAG
1501	166412	1	0	1	47		0.41242	NC_000008.11	GGCGAAAGCCAAGGCGCAGA	0.231084		-	144444264	TONSL	ENSG00000160949_TONSL_PROT_63382.5		NGG	0.65	essential_gene_targeting		Bassik2017	GGCGAAAGCCAAGGCGCAGA
1502	166413	1	0	0	25		0.401144	NC_000008.11	GCCGCGCTGTGCCACCAGCT	0.308894		-	144444221	TONSL	ENSG00000160949_TONSL_PROT_63383.6		NGG	0.75	essential_gene_targeting		Bassik2017	GCCGCGCTGTGCCACCAGCT
1503	166414	1	1	8	98		0	NC_000008.11	GGCTATGCGCTGCTTGGA	1		-	144442330	TONSL	ENSG00000160949_TONSL_PROT_63384.7		NGG	0.611111	essential_gene_targeting		Bassik2017	GGCTATGCGCTGCTTGGA
1504	166415	1	0	21	330		0	NC_000008.11	GCAGAACCACCTTTACG	0.94862		-	144442411	TONSL	ENSG00000160949_TONSL_PROT_63385.8		NGG	0.529412	essential_gene_targeting		Bassik2017	GCAGAACCACCTTTACG
1505	166416	1	0	0	4		0.344928	NC_000008.11	GGAGCGCGCTGACGACCCTC	0.706746		-	144443974	TONSL	ENSG00000160949_TONSL_PROT_63386.9		NGG	0.75	essential_gene_targeting		Bassik2017	GGAGCGCGCTGACGACCCTC
1506	166417	1	0	27	492		0	NC_000008.11	GAAGTAATCGTTGCACA	0.896102		+	144442699	TONSL	ENSG00000160949_TONSL_PROT_63387.10		NGG	0.411765	essential_gene_targeting		Bassik2017	GAAGTAATCGTTGCACA
1507	171668	1	0	1	21		0	NC_000002.12	GTCTCACCGCGGTCCGCT	1		+	127294046	ERCC3	ENSG00000163161_ERCC3_ACOC_77753.1		NGG	0.722222	essential_gene_targeting		Bassik2017	GTCTCACCGCGGTCCGCT
1508	171669	1	0	10	253		0	NC_000002.12	GTATGCAGCTGTCAGCGT	0.953406		-	127292711	ERCC3	ENSG00000163161_ERCC3_ACOC_77754.2		NGG	0.555556	essential_gene_targeting		Bassik2017	GTATGCAGCTGTCAGCGT
1509	171670	1	0	38	468		0	NC_000002.12	GCTTAAGAAACTCTGAAG	0.972552		-	127289752	ERCC3	ENSG00000163161_ERCC3_ACOC_77755.3		NGG	0.388889	essential_gene_targeting		Bassik2017	GCTTAAGAAACTCTGAAG
1510	171671	1	0	16	216		0	NC_000002.12	GTTTGTACTCATGCACAT	0.622182		+	127292728	ERCC3	ENSG00000163161_ERCC3_ACOC_77756.4		NGG	0.388889	essential_gene_targeting		Bassik2017	GTTTGTACTCATGCACAT
1511	171672	1	0	4	28		0.757589	NC_000002.12	GATGCTGGATTACATCAGGG	0.274477		+	127289783	ERCC3	ENSG00000163161_ERCC3_ACOC_77757.5		NGG	0.5	essential_gene_targeting		Bassik2017	GATGCTGGATTACATCAGGG
1514	171681	1	4	28	492		0	NC_000002.12	GACTGCTGAAAGCAGTGG	0.795129		-	127289492	ERCC3	ENSG00000163161_ERCC3_ACOC_77758.6		NGG	0.555556	essential_gene_targeting		Bassik2017	GACTGCTGAAAGCAGTGG
1515	171682	1	1	31	517		0	NC_000002.12	GCTATGGAAAAGTCAAGC	0.992302		-	127290259	ERCC3	ENSG00000163161_ERCC3_ACOC_77759.7		NGG	0.444444	essential_gene_targeting		Bassik2017	GCTATGGAAAAGTCAAGC
1516	171683	1	0	0	16		0.627986	NC_000002.12	GAGGTGTGGTCGTCCTTCAG	0.426388		+	127293528	ERCC3	ENSG00000163161_ERCC3_ACOC_77760.8		NGG	0.6	essential_gene_targeting		Bassik2017	GAGGTGTGGTCGTCCTTCAG
1517	171684	1	0	15	224		0	NC_000002.12	GAGCTTGCGAAAGATGTT	0.860725		-	127288720	ERCC3	ENSG00000163161_ERCC3_ACOC_77761.9		NGG	0.444444	essential_gene_targeting		Bassik2017	GAGCTTGCGAAAGATGTT
1518	171685	1	0	15	221		0	NC_000002.12	GGGTTGACAGAATCATTC	0.974001		+	127288775	ERCC3	ENSG00000163161_ERCC3_ACOC_77762.10		NGG	0.444444	essential_gene_targeting		Bassik2017	GGGTTGACAGAATCATTC
1519	174127	1	3	33	564		0	NC_000003.12	GATGAATAAGGTATTTGG	0.619035		+	155903864	GMPS	ENSG00000163655_GMPS_ACOC_202019.1		NGG	0.333333	essential_gene_targeting		Bassik2017	GATGAATAAGGTATTTGG
1520	174128	1	0	9	235		0	NC_000003.12	GTAAGGCCAACTTCAGGG	0.990792		-	155910751	GMPS	ENSG00000163655_GMPS_ACOC_202020.2		NGG	0.555556	essential_gene_targeting		Bassik2017	GTAAGGCCAACTTCAGGG
1521	174129	1	0	3	92		0	NC_000003.12	GTGTAGACAAAGTAGCTGA	0.989887		+	155906203	GMPS	ENSG00000163655_GMPS_ACOC_202021.3		NGG	0.421053	essential_gene_targeting		Bassik2017	GTGTAGACAAAGTAGCTGA
1522	174130	1	0	2	62		0	NC_000003.12	GCATCCAGCTATATCATAA	0.999953		-	155910803	GMPS	ENSG00000163655_GMPS_ACOC_202022.4		NGG	0.368421	essential_gene_targeting		Bassik2017	GCATCCAGCTATATCATAA
1523	174131	1	0	2	33		0.35739	NC_000003.12	GCACAGCAATGACTTGTTCT	0.295769		-	155911197	GMPS	ENSG00000163655_GMPS_ACOC_202023.5		NGG	0.45	essential_gene_targeting		Bassik2017	GCACAGCAATGACTTGTTCT
1524	174132	1	0	23	371		0	NC_000003.12	GATGAAGATAGAACCCCA	0.920869		+	155914471	GMPS	ENSG00000163655_GMPS_ACOC_202024.6		NGG	0.444444	essential_gene_targeting		Bassik2017	GATGAAGATAGAACCCCA
1525	174133	1	0	1	44		0	NC_000003.12	GAGGGCCTCTTCAACAGAC	0.998946		-	155911253	GMPS	ENSG00000163655_GMPS_ACOC_202025.7		NGG	0.578947	essential_gene_targeting		Bassik2017	GAGGGCCTCTTCAACAGAC
1526	174134	1	0	3	27		0.550539	NC_000003.12	GCTGCTCATTCTTTCTACAA	0.301147		+	155914426	GMPS	ENSG00000163655_GMPS_ACOC_202026.8		NGG	0.4	essential_gene_targeting		Bassik2017	GCTGCTCATTCTTTCTACAA
1527	174135	1	2	38	936		0	NC_000003.12	GAGAGATCAAAGAGAGAGT	0.721849		+	155910847	GMPS	ENSG00000163655_GMPS_ACOC_202027.9		NGG	0.421053	essential_gene_targeting		Bassik2017	GAGAGATCAAAGAGAGAGT
1528	174136	1	0	7	204		0	NC_000003.12	GCCAATAGTGAATATTGC	0.935954		-	155898007	GMPS	ENSG00000163655_GMPS_ACOC_202028.10		NGG	0.388889	essential_gene_targeting		Bassik2017	GCCAATAGTGAATATTGC
1529	175289	1	2	3	173		0	NC_000003.12	GGGTACCATCTTCATACA	0.79975		-	184365182	POLR2H	ENSG00000163882_POLR2H_ACOC_151013.1		NGG	0.444444	essential_gene_targeting		Bassik2017	GGGTACCATCTTCATACA
1530	175290	1	0	35	335		0	NC_000003.12	GGAAGGCCTATCATCAGT	0.999514		-	184365223	POLR2H	ENSG00000163882_POLR2H_ACOC_151014.2		NGG	0.5	essential_gene_targeting		Bassik2017	GGAAGGCCTATCATCAGT
1531	175291	1	0	5	80		0	NC_000003.12	GATGTGAAGGATATTGACC	0.999664		+	184363522	POLR2H	ENSG00000163882_POLR2H_ACOC_151015.3		NGG	0.421053	essential_gene_targeting		Bassik2017	GATGTGAAGGATATTGACC
1532	175292	1	0	11	164		0	NC_000003.12	GAGAGTGAATCTTTCAAGA	0.988903		+	184364982	POLR2H	ENSG00000163882_POLR2H_ACOC_151016.4		NGG	0.368421	essential_gene_targeting		Bassik2017	GAGAGTGAATCTTTCAAGA
1533	175293	1	0	6	250		0	NC_000003.12	GCGTACGTGTCCTATGG	0.999176		+	184368180	POLR2H	ENSG00000163882_POLR2H_ACOC_151017.5		NGG	0.588235	essential_gene_targeting		Bassik2017	GCGTACGTGTCCTATGG
1534	175294	1	0	32	411		0	NC_000003.12	GTTTGAGTATGTAATGTA	0.540923		+	184366725	POLR2H	ENSG00000163882_POLR2H_ACOC_151018.6		NGG	0.277778	essential_gene_targeting		Bassik2017	GTTTGAGTATGTAATGTA
1535	175295	1	0	2	24		0	NC_000003.12	GTCCACCTCGAATCCATGC	0.999792		-	184368254	POLR2H	ENSG00000163882_POLR2H_ACOC_151019.7		NGG	0.578947	essential_gene_targeting		Bassik2017	GTCCACCTCGAATCCATGC
1536	175296	1	1	3	68		0	NC_000003.12	GAAGGCTAGCTTCTTCATC	0.994333		-	184368290	POLR2H	ENSG00000163882_POLR2H_ACOC_151020.8		NGG	0.473684	essential_gene_targeting		Bassik2017	GAAGGCTAGCTTCTTCATC
1537	175297	1	2	24	577		0	NC_000003.12	GTATGAAGATGGTACCC	0.953456		+	184365166	POLR2H	ENSG00000163882_POLR2H_ACOC_151021.9		NGG	0.470588	essential_gene_targeting		Bassik2017	GTATGAAGATGGTACCC
1538	175298	1	0	7	111		0	NC_000003.12	GGCCCCATCCCGTGATTC	0.939911		-	184368164	POLR2H	ENSG00000163882_POLR2H_ACOC_151022.10		NGG	0.666667	essential_gene_targeting		Bassik2017	GGCCCCATCCCGTGATTC
1539	180988	1	0	1	37		0	NC_000009.12	GATGTTTGATGACCGTCG	0.999135		-	83972111	HNRNPK	ENSG00000165119_HNRNPK_PROT_203031.1		NGG	0.5	essential_gene_targeting		Bassik2017	GATGTTTGATGACCGTCG
1540	180989	1	2	2	14		0.496015	NC_000009.12	GACAGAATGCCTCCTGGTCG	0.212086		-	83972050	HNRNPK	ENSG00000165119_HNRNPK_PROT_203032.2		NGG	0.6	essential_gene_targeting		Bassik2017	GACAGAATGCCTCCTGGTCG
1541	180990	1	3	5	107		0	NC_000009.12	GTGCTGATATTGAAACAAT	0.960311		-	83974574	HNRNPK	ENSG00000165119_HNRNPK_PROT_203033.3		NGG	0.315789	essential_gene_targeting		Bassik2017	GTGCTGATATTGAAACAAT
1542	180991	1	1	2	1		0.714894	NC_000009.12	GATGATATGAGCCCTCGTCG	0.427862		-	83971993	HNRNPK	ENSG00000165119_HNRNPK_PROT_203034.4		NGG	0.55	essential_gene_targeting		Bassik2017	GATGATATGAGCCCTCGTCG
1546	181007	1	1	1	23		0	NC_000009.12	GCCGTCGTAACGGTCTCC	0.999556		+	83971674	HNRNPK	ENSG00000165119_HNRNPK_PROT_203035.5		NGG	0.666667	essential_gene_targeting		Bassik2017	GCCGTCGTAACGGTCTCC
1548	181009	1	0	0	16		0	NC_000009.12	GACCGTCGCGGACGCCCAG	0.998787		-	83972101	HNRNPK	ENSG00000165119_HNRNPK_PROT_203037.7		NGG	0.789474	essential_gene_targeting		Bassik2017	GACCGTCGCGGACGCCCAG
1549	181010	1	2	25	340		0	NC_000009.12	GCAGTATGCAGATGTTGA	0.943602		-	83969433	HNRNPK	ENSG00000165119_HNRNPK_PROT_203038.8		NGG	0.444444	essential_gene_targeting		Bassik2017	GCAGTATGCAGATGTTGA
1550	181011	2	1	5	66		0.639985	NC_000009.12	GGGGCAGTGATTGGAAAAGG	0.0881881		-	83977044	HNRNPK	ENSG00000165119_HNRNPK_PROT_203039.9		NGG	0.55	essential_gene_targeting		Bassik2017	GGGGCAGTGATTGGAAAAGG
1551	181012	1	2	1	12		0	NC_000009.12	GACCTGGAGACCGTTACGA	0.999409		-	83971696	HNRNPK	ENSG00000165119_HNRNPK_PROT_203040.10		NGG	0.578947	essential_gene_targeting		Bassik2017	GACCTGGAGACCGTTACGA
1552	183289	1	0	1	66		0	NC_000010.11	GGGGTTACAGTCCGGTTC	0.996576		-	68960206	DDX21	ENSG00000165732_DDX21_GEEX_97033.1		NGG	0.611111	essential_gene_targeting		Bassik2017	GGGGTTACAGTCCGGTTC
1553	183290	1	0	0	6		0.609007	NC_000010.11	GGAAAACTCCGTAGTGACGC	0.38682		+	68956231	DDX21	ENSG00000165732_DDX21_GEEX_97034.2		NGG	0.55	essential_gene_targeting		Bassik2017	GGAAAACTCCGTAGTGACGC
1554	183291	1	0	0	15		0.703787	NC_000010.11	GACACTGCGAAAGCAAACCG	0.524113		+	68956287	DDX21	ENSG00000165732_DDX21_GEEX_97035.3		NGG	0.55	essential_gene_targeting		Bassik2017	GACACTGCGAAAGCAAACCG
1556	183295	1	0	6	124		0	NC_000010.11	GACACCGCAATGAAAAAAG	0.739922		+	68956264	DDX21	ENSG00000165732_DDX21_GEEX_97036.4		NGG	0.421053	essential_gene_targeting		Bassik2017	GACACCGCAATGAAAAAAG
1557	183296	1	0	8	84		0.502815	NC_000010.11	GACTGAAGAGATAGCAGAAG	0.0929202		+	68959837	DDX21	ENSG00000165732_DDX21_GEEX_97037.5		NGG	0.45	essential_gene_targeting		Bassik2017	GACTGAAGAGATAGCAGAAG
1558	183297	1	0	1	60		0.59471	NC_000010.11	GAATTCATGTCAACTTCAGA	0.183355		-	68959929	DDX21	ENSG00000165732_DDX21_GEEX_97038.6		NGG	0.35	essential_gene_targeting		Bassik2017	GAATTCATGTCAACTTCAGA
1559	183298	1	0	2	50		0.563284	NC_000010.11	GGAGCCCATTGAAAAGAAAG	0.16819		+	68960014	DDX21	ENSG00000165732_DDX21_GEEX_97039.7		NGG	0.45	essential_gene_targeting		Bassik2017	GGAGCCCATTGAAAAGAAAG
1561	183302	1	0	7	65		0.540465	NC_000010.11	GCATCTATTTCTTCCTCAGA	0.1116		-	68960097	DDX21	ENSG00000165732_DDX21_GEEX_97040.8		NGG	0.4	essential_gene_targeting		Bassik2017	GCATCTATTTCTTCCTCAGA
1562	183303	1	0	1	29		0.614448	NC_000010.11	GAAATAGGAAGGTCACTCCT	0.183396		-	68963313	DDX21	ENSG00000165732_DDX21_GEEX_97041.9		NGG	0.45	essential_gene_targeting		Bassik2017	GAAATAGGAAGGTCACTCCT
1563	183304	1	0	6	92		0	NC_000010.11	GGACTTAATTGCACAGGCA	0.995546		+	68963354	DDX21	ENSG00000165732_DDX21_GEEX_97042.10		NGG	0.473684	essential_gene_targeting		Bassik2017	GGACTTAATTGCACAGGCA
1564	183972	1	1	22	376		0	NC_000014.9	GCATGACTTGATGATGAA	0.987408		+	92155194	CPSF2	ENSG00000165934_CPSF2_GEEX_47279.1		NGG	0.388889	essential_gene_targeting		Bassik2017	GCATGACTTGATGATGAA
1565	183973	1	0	3	113		0	NC_000014.9	GTATGCTGTCGGAAAGTT	0.936224		+	92134076	CPSF2	ENSG00000165934_CPSF2_GEEX_47280.2		NGG	0.444444	essential_gene_targeting		Bassik2017	GTATGCTGTCGGAAAGTT
1566	183974	1	1	19	282		0	NC_000014.9	GGCAGAGGTGTGATAGAC	0.995304		-	92135399	CPSF2	ENSG00000165934_CPSF2_GEEX_47281.3		NGG	0.555556	essential_gene_targeting		Bassik2017	GGCAGAGGTGTGATAGAC
1567	183975	1	1	44	1010		0	NC_000014.9	GCTGGTCATATGATAGG	0.44314		+	92135401	CPSF2	ENSG00000165934_CPSF2_GEEX_47282.4		NGG	0.470588	essential_gene_targeting		Bassik2017	GCTGGTCATATGATAGG
1568	183976	1	0	34	521		0	NC_000014.9	GTCCTGGAAACACTTCG	0.943593		+	92142168	CPSF2	ENSG00000165934_CPSF2_GEEX_47283.5		NGG	0.529412	essential_gene_targeting		Bassik2017	GTCCTGGAAACACTTCG
1569	183977	2	1	17	293		0	NC_000014.9	GAATTAAATGGGATGAATA	0.839381		+	92155289	CPSF2	ENSG00000165934_CPSF2_GEEX_47284.6		NGG	0.263158	essential_gene_targeting		Bassik2017	GAATTAAATGGGATGAATA
1570	183978	1	1	2	7		0.597113	NC_000014.9	GTTACCTACATAGACTATGA	0.393355		+	92157665	CPSF2	ENSG00000165934_CPSF2_GEEX_47285.7		NGG	0.35	essential_gene_targeting		Bassik2017	GTTACCTACATAGACTATGA
1571	183979	1	1	4	84		0	NC_000014.9	GGATATTATTGATTCCCTG	0.991859		+	92131109	CPSF2	ENSG00000165934_CPSF2_GEEX_47286.8		NGG	0.368421	essential_gene_targeting		Bassik2017	GGATATTATTGATTCCCTG
1572	183980	1	0	4	96		0	NC_000014.9	GTTGACTTCAACCACAAGA	0.998078		+	92135470	CPSF2	ENSG00000165934_CPSF2_GEEX_47287.9		NGG	0.421053	essential_gene_targeting		Bassik2017	GTTGACTTCAACCACAAGA
1573	183981	1	0	0	8		0	NC_000014.9	GGACGATGATCAACTGTCG	0.999902		-	92157755	CPSF2	ENSG00000165934_CPSF2_GEEX_47288.10		NGG	0.526316	essential_gene_targeting		Bassik2017	GGACGATGATCAACTGTCG
1574	185190	1	0	2	74		0.622371	NC_000015.10	GGACGAGGAGTGCAGTGAGG	0.0778877		+	72474677	ARIH1	ENSG00000166233_ARIH1_PROT_103063.1		NGG	0.65	essential_gene_targeting		Bassik2017	GGACGAGGAGTGCAGTGAGG
1576	185194	1	0	2	6		0	NC_000015.10	GAGCCGGACGATGATACCC	0.999933		+	72474738	ARIH1	ENSG00000166233_ARIH1_PROT_103064.2		NGG	0.631579	essential_gene_targeting		Bassik2017	GAGCCGGACGATGATACCC
1577	185195	1	0	0	12		0.465103	NC_000015.10	GAGCGGGACGGACTGCTGTG	0.367093		+	72474807	ARIH1	ENSG00000166233_ARIH1_PROT_103065.3		NGG	0.7	essential_gene_targeting		Bassik2017	GAGCGGGACGGACTGCTGTG
1578	185196	1	0	2	44		0	NC_000015.10	GTATCCGGGAGGTCAACG	1		+	72474985	ARIH1	ENSG00000166233_ARIH1_PROT_103066.4		NGG	0.611111	essential_gene_targeting		Bassik2017	GTATCCGGGAGGTCAACG
1579	185197	1	0	0	4		0.720587	NC_000015.10	GGAGGAGGATTACCGCTACG	0.488295		+	72474923	ARIH1	ENSG00000166233_ARIH1_PROT_103067.5		NGG	0.6	essential_gene_targeting		Bassik2017	GGAGGAGGATTACCGCTACG
1581	185201	1	0	3	81		0	NC_000015.10	GTATTCTTGTGATAGTTGC	0.977695		-	72518090	ARIH1	ENSG00000166233_ARIH1_PROT_103068.6		NGG	0.368421	essential_gene_targeting		Bassik2017	GTATTCTTGTGATAGTTGC
1582	185202	1	0	6	198		0	NC_000015.10	GATATCACAACCATGAGC	0.996061		-	72555883	ARIH1	ENSG00000166233_ARIH1_PROT_103069.7		NGG	0.444444	essential_gene_targeting		Bassik2017	GATATCACAACCATGAGC
1583	185203	1	0	19	357		0	NC_000015.10	GCAATCGACTGTTAAAG	0.911201		+	72563394	ARIH1	ENSG00000166233_ARIH1_PROT_103070.8		NGG	0.411765	essential_gene_targeting		Bassik2017	GCAATCGACTGTTAAAG
1584	185204	1	0	9	199		0	NC_000015.10	GGTTTAGCATCAGGATAT	0.942541		-	72563469	ARIH1	ENSG00000166233_ARIH1_PROT_103071.9		NGG	0.388889	essential_gene_targeting		Bassik2017	GGTTTAGCATCAGGATAT
1585	185205	1	0	0	12		0.634579	NC_000015.10	GAACACGCCAGATGAATACA	0.401756		+	72544887	ARIH1	ENSG00000166233_ARIH1_PROT_103072.10		NGG	0.45	essential_gene_targeting		Bassik2017	GAACACGCCAGATGAATACA
1586	186090	1	1	5	35		0.586277	NC_000011.10	GGCCACGTGAGCCACGGCCA	0.122389		+	8683234	RPL27A	ENSG00000166441_RPL27A_GEEX_179055.1		NGG	0.75	essential_gene_targeting		Bassik2017	GGCCACGTGAGCCACGGCCA
1587	186091	1	6	50	1022		0	NC_000011.10	GCAGCCTGTCATCGTGA	0.488563		+	8685715	RPL27A	ENSG00000166441_RPL27A_GEEX_179056.2		NGG	0.588235	essential_gene_targeting		Bassik2017	GCAGCCTGTCATCGTGA
1588	186092	2	0	6	127		0	NC_000011.10	GCACCGGAAGCACCCCGG	0.864021		+	8684009	RPL27A	ENSG00000166441_RPL27A_GEEX_179057.3		NGG	0.777778	essential_gene_targeting		Bassik2017	GCACCGGAAGCACCCCGG
1589	186093	2	0	3	5		0.598316	NC_000011.10	GATCGCACCACATCAATGAT	0.245981		-	8684890	RPL27A	ENSG00000166441_RPL27A_GEEX_179058.4		NGG	0.45	essential_gene_targeting		Bassik2017	GATCGCACCACATCAATGAT
1590	186094	2	2	3	83		0	NC_000011.10	GAAGCATTACCACTTAAAG	0.993288		+	8684747	RPL27A	ENSG00000166441_RPL27A_GEEX_179059.5		NGG	0.368421	essential_gene_targeting		Bassik2017	GAAGCATTACCACTTAAAG
1591	186095	2	0	12	183		0	NC_000011.10	GGTGGTCTGCATCACCAC	0.969815		+	8684043	RPL27A	ENSG00000166441_RPL27A_GEEX_179060.6		NGG	0.611111	essential_gene_targeting		Bassik2017	GGTGGTCTGCATCACCAC
1592	186096	2	0	3	69		0.488338	NC_000011.10	GAGGAGAAGATTAAGAGTGT	0.105434		+	8685758	RPL27A	ENSG00000166441_RPL27A_GEEX_179061.7		NGG	0.4	essential_gene_targeting		Bassik2017	GAGGAGAAGATTAAGAGTGT
1593	186097	2	0	1	48		0	NC_000011.10	GCATTACCGCGGCCGCCG	0.999177		-	8684041	RPL27A	ENSG00000166441_RPL27A_GEEX_179062.8		NGG	0.777778	essential_gene_targeting		Bassik2017	GCATTACCGCGGCCGCCG
1594	186098	2	0	6	124		0	NC_000011.10	GCATTACCGCGGCCGCC	0.877187		-	8684041	RPL27A	ENSG00000166441_RPL27A_GEEX_179063.9		NGG	0.764706	essential_gene_targeting		Bassik2017	GCATTACCGCGGCCGCC
1595	186099	2	6	70	949		0	NC_000011.10	GGTCAGTGAACAGACAC	0.973084		+	8684816	RPL27A	ENSG00000166441_RPL27A_GEEX_179064.10		NGG	0.529412	essential_gene_targeting		Bassik2017	GGTCAGTGAACAGACAC
1596	186295	1	1	1	52		0	NC_000011.10	GCAAGTTGGCCGAGGCTTG	0.945329		+	9581613	WEE1	ENSG00000166483_WEE1_DTKP_4289.1		NGG	0.631579	essential_gene_targeting		Bassik2017	GCAAGTTGGCCGAGGCTTG
1597	186296	1	2	8	227		0	NC_000011.10	GAAGGAGACGAAGATGATT	0.901903		+	9585304	WEE1	ENSG00000166483_WEE1_DTKP_4290.2		NGG	0.421053	essential_gene_targeting		Bassik2017	GAAGGAGACGAAGATGATT
1598	186297	1	0	12	169		0	NC_000011.10	GCTTCTGCCGCAAGGTGC	0.964555		-	9574005	WEE1	ENSG00000166483_WEE1_DTKP_4291.3		NGG	0.666667	essential_gene_targeting		Bassik2017	GCTTCTGCCGCAAGGTGC
1599	186298	1	1	12	167		0	NC_000011.10	GAGGCAGCATTTGGGATTG	0.891629		-	9585299	WEE1	ENSG00000166483_WEE1_DTKP_4292.4		NGG	0.526316	essential_gene_targeting		Bassik2017	GAGGCAGCATTTGGGATTG
1600	186299	1	0	0	11		0.519733	NC_000011.10	GCCCTCTTCAACTTGTGGAC	0.433073		-	9585490	WEE1	ENSG00000166483_WEE1_DTKP_4293.5		NGG	0.55	essential_gene_targeting		Bassik2017	GCCCTCTTCAACTTGTGGAC
1601	186300	1	0	4	172		0	NC_000011.10	GGCGAGAAAGAGCTACCC	0.987885		-	9574351	WEE1	ENSG00000166483_WEE1_DTKP_4294.6		NGG	0.611111	essential_gene_targeting		Bassik2017	GGCGAGAAAGAGCTACCC
1602	186301	1	1	19	459		0	NC_000011.10	GAAAGCAATATGAAGTCC	0.82966		+	9576501	WEE1	ENSG00000166483_WEE1_DTKP_4295.7		NGG	0.388889	essential_gene_targeting		Bassik2017	GAAAGCAATATGAAGTCC
1603	186302	1	0	5	93		0	NC_000011.10	GGAGATGCGTCGCCGCG	0.787047		+	9574371	WEE1	ENSG00000166483_WEE1_DTKP_4296.8		NGG	0.764706	essential_gene_targeting		Bassik2017	GGAGATGCGTCGCCGCG
1604	186303	1	0	0	9		0.547794	NC_000011.10	GTCGTAGAAAGAGAACGTAT	0.262695		+	9576065	WEE1	ENSG00000166483_WEE1_DTKP_4297.9		NGG	0.4	essential_gene_targeting		Bassik2017	GTCGTAGAAAGAGAACGTAT
1607	186312	1	0	0	13		0	NC_000011.10	GGCGAGTCGGGCTCTTGAA	0.993327		-	9574114	WEE1	ENSG00000166483_WEE1_DTKP_4298.10		NGG	0.631579	essential_gene_targeting		Bassik2017	GGCGAGTCGGGCTCTTGAA
1608	187473	1	0	2	46		0	NC_000016.10	GCCATTGAGAACGATGTTC	0.999559		-	23643019	DCTN5	ENSG00000166847_DCTN5_TMMO_142563.1		NGG	0.473684	essential_gene_targeting		Bassik2017	GCCATTGAGAACGATGTTC
1609	187474	1	1	3	70		0	NC_000016.10	GTCGCCAGTCAGTGTTGTG	0.99934		+	23642973	DCTN5	ENSG00000166847_DCTN5_TMMO_142564.2		NGG	0.578947	essential_gene_targeting		Bassik2017	GTCGCCAGTCAGTGTTGTG
1610	187475	1	1	0	41		0	NC_000016.10	GTATTATCCGAGGGGATC	0.997277		+	23658525	DCTN5	ENSG00000166847_DCTN5_TMMO_142565.3		NGG	0.5	essential_gene_targeting		Bassik2017	GTATTATCCGAGGGGATC
1611	187476	1	1	25	343		0	NC_000016.10	GCTGAACTTCTTGAATGG	0.690171		-	23658619	DCTN5	ENSG00000166847_DCTN5_TMMO_142566.4		NGG	0.444444	essential_gene_targeting		Bassik2017	GCTGAACTTCTTGAATGG
1612	187477	1	1	3	77		0.290188	NC_000016.10	GCATTCTTTCCTTTACATAT	0.0921523		+	23661173	DCTN5	ENSG00000166847_DCTN5_TMMO_142567.5		NGG	0.3	essential_gene_targeting		Bassik2017	GCATTCTTTCCTTTACATAT
1613	187478	1	1	4	46		0	NC_000016.10	GAAAAGTCGTAGTGTCATA	0.999651		+	23658577	DCTN5	ENSG00000166847_DCTN5_TMMO_142568.6		NGG	0.368421	essential_gene_targeting		Bassik2017	GAAAAGTCGTAGTGTCATA
1614	187479	1	0	1	43		0.584844	NC_000016.10	GTTCTTCCCAACATGAACAT	0.2728		-	23661271	DCTN5	ENSG00000166847_DCTN5_TMMO_142569.7		NGG	0.4	essential_gene_targeting		Bassik2017	GTTCTTCCCAACATGAACAT
1617	187488	1	0	3	91		0	NC_000016.10	GCAGTCTTTCAACACACAT	0.999814		-	23665651	DCTN5	ENSG00000166847_DCTN5_TMMO_142570.8		NGG	0.421053	essential_gene_targeting		Bassik2017	GCAGTCTTTCAACACACAT
1619	187490	1	1	3	91		0	NC_000016.10	GTATTACCTCCAGAAACTG	0.912207		+	23665673	DCTN5	ENSG00000166847_DCTN5_TMMO_142572.10		NGG	0.421053	essential_gene_targeting		Bassik2017	GTATTACCTCCAGAAACTG
1620	189107	1	0	5	151		0	NC_000012.12	GACACCAGTTCGCAGAGC	0.974661		+	120581233	POP5	ENSG00000167272_POP5_GEEX_197860.1		NGG	0.611111	essential_gene_targeting		Bassik2017	GACACCAGTTCGCAGAGC
1621	189108	1	0	0	30		0	NC_000012.12	GTACGGGACACGATCGCC	1		-	120581180	POP5	ENSG00000167272_POP5_GEEX_197861.2		NGG	0.666667	essential_gene_targeting		Bassik2017	GTACGGGACACGATCGCC
1622	189109	1	1	21	491		0	NC_000012.12	GGTCATCGAGGCTTAGG	0.999381		+	120581198	POP5	ENSG00000167272_POP5_GEEX_197862.3		NGG	0.588235	essential_gene_targeting		Bassik2017	GGTCATCGAGGCTTAGG
1623	189110	1	0	1	26		0.3448	NC_000012.12	GTCTCCTGTTGTACTGAATT	0.275348		+	120579549	POP5	ENSG00000167272_POP5_GEEX_197863.4		NGG	0.4	essential_gene_targeting		Bassik2017	GTCTCCTGTTGTACTGAATT
1624	189111	1	0	8	152		0	NC_000012.12	GTAGCACTATTCCAGTAT	0.987389		+	120579887	POP5	ENSG00000167272_POP5_GEEX_197864.5		NGG	0.388889	essential_gene_targeting		Bassik2017	GTAGCACTATTCCAGTAT
1625	189112	1	3	20	321		0	NC_000012.12	GAAGCTGCTTATTAGAGG	0.900716		-	120579378	POP5	ENSG00000167272_POP5_GEEX_197865.6		NGG	0.444444	essential_gene_targeting		Bassik2017	GAAGCTGCTTATTAGAGG
1626	189113	1	1	15	256		0	NC_000012.12	GAATTCTATCAGCTTGTG	0.999458		-	120579872	POP5	ENSG00000167272_POP5_GEEX_197866.7		NGG	0.388889	essential_gene_targeting		Bassik2017	GAATTCTATCAGCTTGTG
1627	189114	1	1	22	374		0	NC_000012.12	GTACCTGCTCTGCGAAC	0.995479		-	120581256	POP5	ENSG00000167272_POP5_GEEX_197867.8		NGG	0.588235	essential_gene_targeting		Bassik2017	GTACCTGCTCTGCGAAC
1628	189115	1	0	1	39		0.466531	NC_000012.12	GTTCTCCAAGTATGTGATGA	0.104891		+	120579819	POP5	ENSG00000167272_POP5_GEEX_197868.9		NGG	0.4	essential_gene_targeting		Bassik2017	GTTCTCCAAGTATGTGATGA
1629	189116	1	0	2	46		0.661604	NC_000012.12	GTAATGTGTTGAAAAAGCAT	0.167794		+	120579782	POP5	ENSG00000167272_POP5_GEEX_197869.10		NGG	0.3	essential_gene_targeting		Bassik2017	GTAATGTGTTGAAAAAGCAT
1630	195401	1	0	2	27		0	NC_000019.10	GTCGGTAGCATCCCGCTC	0.995411		-	29213112	UQCRFS1	ENSG00000169021_UQCRFS1_ACOC_22164.1		NGG	0.666667	essential_gene_targeting		Bassik2017	GTCGGTAGCATCCCGCTC
1631	195402	1	1	5	88		0	NC_000019.10	GGCACCTTGATGTCTGTGT	0.999941		+	29208115	UQCRFS1	ENSG00000169021_UQCRFS1_ACOC_22165.2		NGG	0.526316	essential_gene_targeting		Bassik2017	GGCACCTTGATGTCTGTGT
1632	195403	1	1	3	51		0.596454	NC_000019.10	GAAAGCAGCGAGGCTAGGAA	0.106458		-	29208059	UQCRFS1	ENSG00000169021_UQCRFS1_ACOC_22166.3		NGG	0.55	essential_gene_targeting		Bassik2017	GAAAGCAGCGAGGCTAGGAA
1634	195407	1	1	2	11		0.692902	NC_000019.10	GTTCTATGACGCACAAACAG	0.241534		+	29207833	UQCRFS1	ENSG00000169021_UQCRFS1_ACOC_22167.4		NGG	0.45	essential_gene_targeting		Bassik2017	GTTCTATGACGCACAAACAG
1637	195416	1	0	3	43		0.643131	NC_000019.10	GTGGGGACTTCAAGGTTGAG	0.121222		+	29207587	UQCRFS1	ENSG00000169021_UQCRFS1_ACOC_22168.5		NGG	0.55	essential_gene_targeting		Bassik2017	GTGGGGACTTCAAGGTTGAG
1639	195420	1	1	0	10		0.552622	NC_000019.10	GGTTCTATGACGCACAAACA	0.431746		+	29207832	UQCRFS1	ENSG00000169021_UQCRFS1_ACOC_22169.6		NGG	0.45	essential_gene_targeting		Bassik2017	GGTTCTATGACGCACAAACA
1642	195429	2	0	3	74		0	NC_000019.10	GTTCGCGCCCGTCCTGT	1		-	29213088	UQCRFS1	ENSG00000169021_UQCRFS1_ACOC_22170.7		NGG	0.705882	essential_gene_targeting		Bassik2017	GTTCGCGCCCGTCCTGT
1643	195430	2	0	3	80		0	NC_000019.10	GGCCTTTGGTCGCCTCCG	0.99422		-	29212933	UQCRFS1	ENSG00000169021_UQCRFS1_ACOC_22171.8		NGG	0.722222	essential_gene_targeting		Bassik2017	GGCCTTTGGTCGCCTCCG
1644	195431	2	0	1	95		0.473853	NC_000019.10	GGCACCGTGGCCTGCACCAA	0.0929592		+	29213014	UQCRFS1	ENSG00000169021_UQCRFS1_ACOC_22172.9		NGG	0.7	essential_gene_targeting		Bassik2017	GGCACCGTGGCCTGCACCAA
1645	195432	2	0	1	23		0.424277	NC_000019.10	GGTCCAACACAGGCTGCTCC	0.21542		+	29212985	UQCRFS1	ENSG00000169021_UQCRFS1_ACOC_22173.10		NGG	0.65	essential_gene_targeting		Bassik2017	GGTCCAACACAGGCTGCTCC
1646	198797	1	0	7	95		0	NC_000017.11	GTACCTGTTTGACCGGAA	0.999525		-	7931811	TRAPPC1	ENSG00000170043_TRAPPC1_DTKP_34364.1		NGG	0.5	essential_gene_targeting		Bassik2017	GTACCTGTTTGACCGGAA
1647	198798	1	0	8	143		0	NC_000017.11	GAGTATAAGCTGATGTAC	0.995787		-	7931575	TRAPPC1	ENSG00000170043_TRAPPC1_DTKP_34365.2		NGG	0.388889	essential_gene_targeting		Bassik2017	GAGTATAAGCTGATGTAC
1648	198799	1	0	5	318		0	NC_000017.11	GTAACGGCTAGTTTGGA	0.999815		+	7931112	TRAPPC1	ENSG00000170043_TRAPPC1_DTKP_34366.3		NGG	0.470588	essential_gene_targeting		Bassik2017	GTAACGGCTAGTTTGGA
1649	198800	1	0	3	38		0	NC_000017.11	GTGGGCGTCTCGTAGTAA	0.992499		+	7931086	TRAPPC1	ENSG00000170043_TRAPPC1_DTKP_34367.4		NGG	0.555556	essential_gene_targeting		Bassik2017	GTGGGCGTCTCGTAGTAA
1650	198801	1	1	8	146		0	NC_000017.11	GAATACTGACTTGGGCGT	0.989462		-	7931067	TRAPPC1	ENSG00000170043_TRAPPC1_DTKP_34368.5		NGG	0.5	essential_gene_targeting		Bassik2017	GAATACTGACTTGGGCGT
1651	198802	1	0	6	83		0	NC_000017.11	GTGCAGACACACTCCATTC	0.999461		+	7931778	TRAPPC1	ENSG00000170043_TRAPPC1_DTKP_34369.6		NGG	0.526316	essential_gene_targeting		Bassik2017	GTGCAGACACACTCCATTC
1652	198803	1	0	0	42		0	NC_000017.11	GTGTCTGCACTACAGCGAA	0.999405		-	7931787	TRAPPC1	ENSG00000170043_TRAPPC1_DTKP_34370.7		NGG	0.526316	essential_gene_targeting		Bassik2017	GTGTCTGCACTACAGCGAA
1653	198804	1	1	3	17		0.516586	NC_000017.11	GGTCAAACAGGTACAGGTTG	0.242586		+	7931798	TRAPPC1	ENSG00000170043_TRAPPC1_DTKP_34371.8		NGG	0.5	essential_gene_targeting		Bassik2017	GGTCAAACAGGTACAGGTTG
1654	198805	1	0	1	31		0.611192	NC_000017.11	GGCACCGCAAGAAGCAAGCA	0.284255		-	7931767	TRAPPC1	ENSG00000170043_TRAPPC1_DTKP_34372.9		NGG	0.6	essential_gene_targeting		Bassik2017	GGCACCGCAAGAAGCAAGCA
1657	198814	1	0	2	47		0	NC_000017.11	GGTGCAGCACATCTCGGAT	0.999803		+	7931024	TRAPPC1	ENSG00000170043_TRAPPC1_DTKP_34373.10		NGG	0.578947	essential_gene_targeting		Bassik2017	GGTGCAGCACATCTCGGAT
1658	204753	1	0	10	156		0	NC_000005.10	GTCGGGGTCGTAGAAAT	0.934953		+	141636754	HDAC3	ENSG00000171720_HDAC3_ACOC_161760.1		NGG	0.529412	essential_gene_targeting		Bassik2017	GTCGGGGTCGTAGAAAT
1659	204754	1	0	24	415		0	NC_000005.10	GGCGATGGGGCTTCATA	0.955379		+	141636600	HDAC3	ENSG00000171720_HDAC3_ACOC_161761.2		NGG	0.588235	essential_gene_targeting		Bassik2017	GGCGATGGGGCTTCATA
1660	204755	1	0	14	166		0	NC_000005.10	GACCACCAGCCCAGTTAA	0.997035		+	141629882	HDAC3	ENSG00000171720_HDAC3_ACOC_161762.3		NGG	0.555556	essential_gene_targeting		Bassik2017	GACCACCAGCCCAGTTAA
1661	204756	1	0	11	423		0	NC_000005.10	GTCAACGACATTGTGAT	0.858225		-	141629720	HDAC3	ENSG00000171720_HDAC3_ACOC_161763.4		NGG	0.411765	essential_gene_targeting		Bassik2017	GTCAACGACATTGTGAT
1662	204757	1	0	5	115		0	NC_000005.10	GTCATGACCCGGTCAGTG	1		+	141629216	HDAC3	ENSG00000171720_HDAC3_ACOC_161764.5		NGG	0.611111	essential_gene_targeting		Bassik2017	GTCATGACCCGGTCAGTG
1663	204758	1	0	15	241		0	NC_000005.10	GGTGTCCTTCCACAAATA	0.765437		-	141629215	HDAC3	ENSG00000171720_HDAC3_ACOC_161765.6		NGG	0.444444	essential_gene_targeting		Bassik2017	GGTGTCCTTCCACAAATA
1664	204759	1	0	5	194		0	NC_000005.10	GTGACATGTATGAAGTCG	0.910104		-	141628638	HDAC3	ENSG00000171720_HDAC3_ACOC_161766.7		NGG	0.444444	essential_gene_targeting		Bassik2017	GTGACATGTATGAAGTCG
1665	204760	1	0	4	133		0	NC_000005.10	GTCATCGCCTACGTTGA	0.914781		+	141634812	HDAC3	ENSG00000171720_HDAC3_ACOC_161767.8		NGG	0.529412	essential_gene_targeting		Bassik2017	GTCATCGCCTACGTTGA
1666	204761	1	0	14	409		0	NC_000005.10	GTGCCGCTTCCACTCCG	0.948805		-	141634917	HDAC3	ENSG00000171720_HDAC3_ACOC_161768.9		NGG	0.705882	essential_gene_targeting		Bassik2017	GTGCCGCTTCCACTCCG
1667	204762	1	0	0	28		0	NC_000005.10	GTCAATGTAGAGCACCCGA	0.99815		+	141629278	HDAC3	ENSG00000171720_HDAC3_ACOC_161769.10		NGG	0.526316	essential_gene_targeting		Bassik2017	GTCAATGTAGAGCACCCGA
1668	209422	1	1	0	17		0.334132	NC_000011.10	GAGCTCGCATGTGCGGGGGG	0.187415		-	64317499	TRMT112	ENSG00000173113_TRMT112_PROT_191583.1		NGG	0.75	essential_gene_targeting		Bassik2017	GAGCTCGCATGTGCGGGGGG
1669	209423	1	1	15	498		0	NC_000011.10	GCCGACCACTCCACTTT	0.751198		+	64317285	TRMT112	ENSG00000173113_TRMT112_PROT_191584.2		NGG	0.588235	essential_gene_targeting		Bassik2017	GCCGACCACTCCACTTT
1670	209424	1	0	2	18		0.551867	NC_000011.10	GGAATTCAACCCCAACTTCG	0.357434		-	64317338	TRMT112	ENSG00000173113_TRMT112_PROT_191585.3		NGG	0.5	essential_gene_targeting		Bassik2017	GGAATTCAACCCCAACTTCG
1671	209425	1	0	2	6		0.450969	NC_000011.10	GTGCCGAAAGGGCCGGTTGA	0.324006		-	64317131	TRMT112	ENSG00000173113_TRMT112_PROT_191586.4		NGG	0.65	essential_gene_targeting		Bassik2017	GTGCCGAAAGGGCCGGTTGA
1672	209426	1	0	8	138		0	NC_000011.10	GCGCCTCCAGGTACCCGC	0.958755		-	64317457	TRMT112	ENSG00000173113_TRMT112_PROT_191587.5		NGG	0.777778	essential_gene_targeting		Bassik2017	GCGCCTCCAGGTACCCGC
1673	209427	1	1	12	240		0	NC_000011.10	GGAGAATGAGGAGTTTCTG	0.885892		-	64317102	TRMT112	ENSG00000173113_TRMT112_PROT_191588.6		NGG	0.473684	essential_gene_targeting		Bassik2017	GGAGAATGAGGAGTTTCTG
1674	209428	1	0	1	8		0.37266	NC_000011.10	GCCCACCATCCCGCCCGAAA	0.592692		+	64317403	TRMT112	ENSG00000173113_TRMT112_PROT_191589.7		NGG	0.7	essential_gene_targeting		Bassik2017	GCCCACCATCCCGCCCGAAA
1675	209429	1	2	58	819		0	NC_000011.10	GCAGGGCGGAGGAGTTT	0.749857		+	64317367	TRMT112	ENSG00000173113_TRMT112_PROT_191590.8		NGG	0.647059	essential_gene_targeting		Bassik2017	GCAGGGCGGAGGAGTTT
1676	209430	1	1	0	15		0.366198	NC_000011.10	GCTCGCATGTGCGGGGGGTG	0.236756		-	64317497	TRMT112	ENSG00000173113_TRMT112_PROT_191591.9		NGG	0.75	essential_gene_targeting		Bassik2017	GCTCGCATGTGCGGGGGGTG
1677	209431	1	0	7	102		0	NC_000011.10	GTTGGGGTTGAATTCCACA	0.988927		+	64317323	TRMT112	ENSG00000173113_TRMT112_PROT_191592.10		NGG	0.473684	essential_gene_targeting		Bassik2017	GTTGGGGTTGAATTCCACA
1678	222297	1	0	5	304		0	NC_000015.10	GCTCGTGCAGGTTGTGGT	0.980566		+	75640077	IMP3	ENSG00000177971_IMP3_TMMO_193686.1		NGG	0.611111	essential_gene_targeting		Bassik2017	GCTCGTGCAGGTTGTGGT
1679	222298	1	0	18	72		0.54016	NC_000015.10	GCTTCAGCAGCTTCTGCTCG	0.0602712		+	75640125	IMP3	ENSG00000177971_IMP3_TMMO_193687.2		NGG	0.6	essential_gene_targeting		Bassik2017	GCTTCAGCAGCTTCTGCTCG
1680	222299	1	0	0	14		0	NC_000015.10	GCGGAACTGGTCGCGTTC	0.998689		+	75639952	IMP3	ENSG00000177971_IMP3_TMMO_193688.3		NGG	0.666667	essential_gene_targeting		Bassik2017	GCGGAACTGGTCGCGTTC
1681	222300	1	0	0	14		0.362964	NC_000015.10	GAGCCGTGCCGTGCGTGAGC	0.304345		-	75640015	IMP3	ENSG00000177971_IMP3_TMMO_193689.4		NGG	0.75	essential_gene_targeting		Bassik2017	GAGCCGTGCCGTGCGTGAGC
1682	222301	1	2	25	444		0	NC_000015.10	GGCTTGGTGCCCACGCG	0.969255		-	75639909	IMP3	ENSG00000177971_IMP3_TMMO_193690.5		NGG	0.764706	essential_gene_targeting		Bassik2017	GGCTTGGTGCCCACGCG
1683	222302	1	0	16	392		0	NC_000015.10	GTGGCCTTTGTGGAGCAA	0.899547		-	75639786	IMP3	ENSG00000177971_IMP3_TMMO_193691.6		NGG	0.555556	essential_gene_targeting		Bassik2017	GTGGCCTTTGTGGAGCAA
1684	222303	1	0	0	10		0.680146	NC_000015.10	GCGCAGCTTGAGGAGCACGG	0.505964		+	75639811	IMP3	ENSG00000177971_IMP3_TMMO_193692.7		NGG	0.7	essential_gene_targeting		Bassik2017	GCGCAGCTTGAGGAGCACGG
1688	222319	1	0	3	69		0	NC_000015.10	GCACGTGCCGCTTGATCT	0.984648		+	75639657	IMP3	ENSG00000177971_IMP3_TMMO_193693.8		NGG	0.611111	essential_gene_targeting		Bassik2017	GCACGTGCCGCTTGATCT
1689	222320	1	2	3	106		0	NC_000015.10	GCAGGTGGACTTCCTGAAC	0.998481		-	75640126	IMP3	ENSG00000177971_IMP3_TMMO_193694.9		NGG	0.578947	essential_gene_targeting		Bassik2017	GCAGGTGGACTTCCTGAAC
1690	222321	1	0	2	12		0.409583	NC_000015.10	GGTCGGTGACCTCCCAGTTC	0.279271		+	75640092	IMP3	ENSG00000177971_IMP3_TMMO_193695.10		NGG	0.65	essential_gene_targeting		Bassik2017	GGTCGGTGACCTCCCAGTTC
1691	227060	2	0	14	127		0	NC_000008.11	GCTCCATGGCGTACTTCT	0.945919		+	143821664	PUF60	ENSG00000179950_PUF60_GEEX_190650.1		NGG	0.555556	essential_gene_targeting		Bassik2017	GCTCCATGGCGTACTTCT
1692	227061	2	0	14	265		0	NC_000008.11	GAGCACAGCCGCCAAGCT	0.985508		-	143821880	PUF60	ENSG00000179950_PUF60_GEEX_190651.2		NGG	0.666667	essential_gene_targeting		Bassik2017	GAGCACAGCCGCCAAGCT
1693	227062	2	0	14	324		0	NC_000008.11	GCTGCTGCTGGTGCGCGA	0.9398		+	143821613	PUF60	ENSG00000179950_PUF60_GEEX_190652.3		NGG	0.722222	essential_gene_targeting		Bassik2017	GCTGCTGCTGGTGCGCGA
1694	227063	2	1	4	149		0	NC_000008.11	GTAGACGCGGCACATGA	0.995072		+	143818486	PUF60	ENSG00000179950_PUF60_GEEX_190653.4		NGG	0.588235	essential_gene_targeting		Bassik2017	GTAGACGCGGCACATGA
1695	227064	2	0	13	247		0	NC_000008.11	GCTGCTCGGGCGTCAGGGG	0.967893		+	143821834	PUF60	ENSG00000179950_PUF60_GEEX_190654.5		NGG	0.789474	essential_gene_targeting		Bassik2017	GCTGCTCGGGCGTCAGGGG
1696	227065	2	0	12	145		0	NC_000008.11	GATGAACTCGGTGATGCT	0.993998		-	143818228	PUF60	ENSG00000179950_PUF60_GEEX_190655.6		NGG	0.5	essential_gene_targeting		Bassik2017	GATGAACTCGGTGATGCT
1697	227066	2	0	5	109		0	NC_000008.11	GCCAGGCCTTTGCCCCCTT	0.807271		-	143818445	PUF60	ENSG00000179950_PUF60_GEEX_190656.7		NGG	0.684211	essential_gene_targeting		Bassik2017	GCCAGGCCTTTGCCCCCTT
1698	227067	2	0	1	11		0.743388	NC_000008.11	GGGGACCTCATACTCCACGA	0.270049		+	143818255	PUF60	ENSG00000179950_PUF60_GEEX_190657.8		NGG	0.6	essential_gene_targeting		Bassik2017	GGGGACCTCATACTCCACGA
1700	227071	2	1	15	327		0	NC_000008.11	GTCAATGGCCAGCAAGGA	0.964568		-	143824395	PUF60	ENSG00000179950_PUF60_GEEX_190658.9		NGG	0.555556	essential_gene_targeting		Bassik2017	GTCAATGGCCAGCAAGGA
1701	227072	2	0	14	169		0	NC_000008.11	GACCCAGCAACATAGGGC	0.964453		-	143818067	PUF60	ENSG00000179950_PUF60_GEEX_190659.10		NGG	0.611111	essential_gene_targeting		Bassik2017	GACCCAGCAACATAGGGC
1702	229917	2	0	2	75		0	NC_000017.11	GCGAATGTCTGTGACGGA	0.983433		+	7495942	POLR2A	ENSG00000181222_POLR2A_ACOC_34294.1		NGG	0.555556	essential_gene_targeting		Bassik2017	GCGAATGTCTGTGACGGA
1703	229918	2	0	26	430		0	NC_000017.11	GTTCGGAGTCCTGAGTC	0.997872		+	7484829	POLR2A	ENSG00000181222_POLR2A_ACOC_34295.2		NGG	0.588235	essential_gene_targeting		Bassik2017	GTTCGGAGTCCTGAGTC
1704	229919	2	0	2	207		0	NC_000017.11	GGGCAAAAACATATGCGA	0.515375		+	7496522	POLR2A	ENSG00000181222_POLR2A_ACOC_34296.3		NGG	0.444444	essential_gene_targeting		Bassik2017	GGGCAAAAACATATGCGA
1705	229920	2	0	0	17		0.498718	NC_000017.11	GCATGCGCTGTCCCCCGAGG	0.27015		-	7484802	POLR2A	ENSG00000181222_POLR2A_ACOC_34297.4		NGG	0.75	essential_gene_targeting		Bassik2017	GCATGCGCTGTCCCCCGAGG
1706	229921	2	1	4	84		0	NC_000017.11	GAACGCCGGATCCTGGGC	0.999855		-	7496806	POLR2A	ENSG00000181222_POLR2A_ACOC_34298.5		NGG	0.722222	essential_gene_targeting		Bassik2017	GAACGCCGGATCCTGGGC
1707	229922	2	0	0	51		0.317852	NC_000017.11	GAGGGAGGCCGCCCCAAGCT	0.155328		+	7495988	POLR2A	ENSG00000181222_POLR2A_ACOC_34299.6		NGG	0.75	essential_gene_targeting		Bassik2017	GAGGGAGGCCGCCCCAAGCT
1708	229923	2	0	1	11		0.593774	NC_000017.11	GCCAAGCCTGTGTTTCACGT	0.292377		+	7496253	POLR2A	ENSG00000181222_POLR2A_ACOC_34300.7		NGG	0.55	essential_gene_targeting		Bassik2017	GCCAAGCCTGTGTTTCACGT
1709	229924	2	0	6	90		0	NC_000017.11	GATCTCATGCACTCGCTC	0.942045		-	7496897	POLR2A	ENSG00000181222_POLR2A_ACOC_34301.8		NGG	0.555556	essential_gene_targeting		Bassik2017	GATCTCATGCACTCGCTC
1710	229925	2	0	7	117		0	NC_000017.11	GTGCCCCCGCTCTCCGTG	0.993591		+	7496988	POLR2A	ENSG00000181222_POLR2A_ACOC_34302.9		NGG	0.777778	essential_gene_targeting		Bassik2017	GTGCCCCCGCTCTCCGTG
1711	229926	2	0	26	433		0	NC_000017.11	GTGACAATCATCCACTC	0.646589		-	7496977	POLR2A	ENSG00000181222_POLR2A_ACOC_34303.10		NGG	0.470588	essential_gene_targeting		Bassik2017	GTGACAATCATCCACTC
1712	235749	1	0	3	60		0	NC_000005.10	GTGCCCTATGTGCCGTTA	0.996158		-	177516762	DDX41	ENSG00000183258_DDX41_GEEX_108151.1		NGG	0.555556	essential_gene_targeting		Bassik2017	GTGCCCTATGTGCCGTTA
1713	235750	1	0	13	234		0	NC_000005.10	GCTCCGAGGCGGAAGATG	0.950299		-	177516797	DDX41	ENSG00000183258_DDX41_GEEX_108152.2		NGG	0.666667	essential_gene_targeting		Bassik2017	GCTCCGAGGCGGAAGATG
1714	235751	1	0	6	250		0	NC_000005.10	GCCTTCTCTTTAAGGTGC	0.796343		+	177516292	DDX41	ENSG00000183258_DDX41_GEEX_108153.3		NGG	0.5	essential_gene_targeting		Bassik2017	GCCTTCTCTTTAAGGTGC
1715	235752	1	0	0	63		0	NC_000005.10	GCACCGACGAGGTGCCTGC	0.999553		-	177516827	DDX41	ENSG00000183258_DDX41_GEEX_108154.4		NGG	0.736842	essential_gene_targeting		Bassik2017	GCACCGACGAGGTGCCTGC
1716	235753	1	0	8	188		0	NC_000005.10	GACGCAAGGGAGCTGCGG	0.995234		-	177516424	DDX41	ENSG00000183258_DDX41_GEEX_108155.5		NGG	0.722222	essential_gene_targeting		Bassik2017	GACGCAAGGGAGCTGCGG
1717	235754	1	1	15	404		0	NC_000005.10	GCGCAAAGAGTCTGCCA	0.986889		-	177516191	DDX41	ENSG00000183258_DDX41_GEEX_108156.6		NGG	0.588235	essential_gene_targeting		Bassik2017	GCGCAAAGAGTCTGCCA
1718	235755	1	0	11	120		0	NC_000005.10	GTCGTCCTCATCTCCCCG	0.861325		+	177516357	DDX41	ENSG00000183258_DDX41_GEEX_108157.7		NGG	0.666667	essential_gene_targeting		Bassik2017	GTCGTCCTCATCTCCCCG
1719	235756	1	0	1	28		0	NC_000005.10	GGAGGAGTCGGAACCCGAA	0.903515		-	177516942	DDX41	ENSG00000183258_DDX41_GEEX_108158.8		NGG	0.631579	essential_gene_targeting		Bassik2017	GGAGGAGTCGGAACCCGAA
1720	235757	1	0	5	78		0	NC_000005.10	GAAGCTCTTGATGGGTGGT	0.922691		+	177515706	DDX41	ENSG00000183258_DDX41_GEEX_108159.9		NGG	0.526316	essential_gene_targeting		Bassik2017	GAAGCTCTTGATGGGTGGT
1721	235758	1	0	9	107		0	NC_000005.10	GCTCAGAACATAACGGGG	0.918218		+	177515793	DDX41	ENSG00000183258_DDX41_GEEX_108160.10		NGG	0.555556	essential_gene_targeting		Bassik2017	GCTCAGAACATAACGGGG
1722	237651	1	0	1	48		0	NC_000016.10	GCGTTACCCGCCTGTGGA	0.974615		+	1974595	TBL3	ENSG00000183751_TBL3_PROT_43133.1		NGG	0.666667	essential_gene_targeting		Bassik2017	GCGTTACCCGCCTGTGGA
1723	237652	1	0	9	221		0	NC_000016.10	GATGTCCCAGACGCGCA	0.993639		-	1974796	TBL3	ENSG00000183751_TBL3_PROT_43134.2		NGG	0.647059	essential_gene_targeting		Bassik2017	GATGTCCCAGACGCGCA
1724	237653	1	0	2	76		0	NC_000016.10	GTGACCACACGCGGATGG	0.750088		-	1975006	TBL3	ENSG00000183751_TBL3_PROT_43135.3		NGG	0.666667	essential_gene_targeting		Bassik2017	GTGACCACACGCGGATGG
1725	237654	1	0	33	367		0	NC_000016.10	GGGACACACCACTTCCG	0.82203		+	1974809	TBL3	ENSG00000183751_TBL3_PROT_43136.4		NGG	0.647059	essential_gene_targeting		Bassik2017	GGGACACACCACTTCCG
1726	237655	1	0	0	17		0.513285	NC_000016.10	GCAGAGACCGCGGCCGGAGT	0.477175		+	1972167	TBL3	ENSG00000183751_TBL3_PROT_43137.5		NGG	0.75	essential_gene_targeting		Bassik2017	GCAGAGACCGCGGCCGGAGT
1727	237656	1	0	2	45		0.495738	NC_000016.10	GTGGCTAGCAGAGTGGAGGT	0.167798		-	1974676	TBL3	ENSG00000183751_TBL3_PROT_43138.6		NGG	0.6	essential_gene_targeting		Bassik2017	GTGGCTAGCAGAGTGGAGGT
1728	237657	1	1	7	142		0	NC_000016.10	GGCACGGTCCTCGTGGCC	0.999584		-	1975251	TBL3	ENSG00000183751_TBL3_PROT_43139.7		NGG	0.777778	essential_gene_targeting		Bassik2017	GGCACGGTCCTCGTGGCC
1729	237658	1	1	35	702		0	NC_000016.10	GAGCCTTTCTACAAGGG	0.572514		+	1974077	TBL3	ENSG00000183751_TBL3_PROT_43140.8		NGG	0.529412	essential_gene_targeting		Bassik2017	GAGCCTTTCTACAAGGG
1730	237659	1	0	0	32		0.675845	NC_000016.10	GCAGGCGTGTAGGGTCCGGG	0.205327		-	1974961	TBL3	ENSG00000183751_TBL3_PROT_43141.9		NGG	0.75	essential_gene_targeting		Bassik2017	GCAGGCGTGTAGGGTCCGGG
1732	237663	1	0	5	267		0	NC_000016.10	GCACCTCTTCTGCGTCTG	0.637871		+	1974213	TBL3	ENSG00000183751_TBL3_PROT_43142.10		NGG	0.611111	essential_gene_targeting		Bassik2017	GCACCTCTTCTGCGTCTG
1733	266151	4	11	49	1072		0	NC_000023.11	GAAGCATCTGAAGCGGG	0.397136		-	72276219	RPS4X	ENSG00000198034_RPS4X_ACOC_188919.1		NGG	0.588235	essential_gene_targeting		Bassik2017	GAAGCATCTGAAGCGGG
1734	266152	1	2	12	66		0	NC_000023.11	GGGGACCGGTGGATGGACG	0.983433		+	72275699	RPS4X	ENSG00000198034_RPS4X_ACOC_188920.2		NGG	0.736842	essential_gene_targeting		Bassik2017	GGGGACCGGTGGATGGACG
1735	266153	1	3	10	71		0	NC_000023.11	GCGGTTCATTAAAATCGA	0.985791		-	72275604	RPS4X	ENSG00000198034_RPS4X_ACOC_188921.3		NGG	0.388889	essential_gene_targeting		Bassik2017	GCGGTTCATTAAAATCGA
1738	266158	1	8	12	82		0	NC_000023.11	GATCACACCAATTCTTCCT	0.965883		+	72273336	RPS4X	ENSG00000198034_RPS4X_ACOC_188923.5		NGG	0.421053	essential_gene_targeting		Bassik2017	GATCACACCAATTCTTCCT
1739	266159	1	4	8	30		0.597947	NC_000023.11	GGGTGGCAGCTCCAAAGCAT	0.0849503		-	72276205	RPS4X	ENSG00000198034_RPS4X_ACOC_188924.6		NGG	0.6	essential_gene_targeting		Bassik2017	GGGTGGCAGCTCCAAAGCAT
1741	266163	1	11	8	58		0.599797	NC_000023.11	GTTCCTCAGGAAAATGATGA	0.056573		+	72275655	RPS4X	ENSG00000198034_RPS4X_ACOC_188925.7		NGG	0.4	essential_gene_targeting		Bassik2017	GTTCCTCAGGAAAATGATGA
1743	266167	3	13	42	565		0	NC_000023.11	GCTCCTCGTCCATCCAC	0.968226		-	72275723	RPS4X	ENSG00000198034_RPS4X_ACOC_188926.8		NGG	0.647059	essential_gene_targeting		Bassik2017	GCTCCTCGTCCATCCAC
1744	266168	1	0	14	45		0.514954	NC_000023.11	GAGGGGATCGGGGTAGCGGA	0.0662163		+	72273873	RPS4X	ENSG00000198034_RPS4X_ACOC_188927.9		NGG	0.7	essential_gene_targeting		Bassik2017	GAGGGGATCGGGGTAGCGGA
1745	266169	1	6	16	141		0	NC_000023.11	GATGAGGGGATCGGGGTAG	0.885039		+	72273870	RPS4X	ENSG00000198034_RPS4X_ACOC_188928.10		NGG	0.631579	essential_gene_targeting		Bassik2017	GATGAGGGGATCGGGGTAG
1746	283740	1	2	6	170		0	NC_000011.10	GCAGGTTCTCCCCGGTGA	0.921819		-	65021795	ARL2	ENSG00000213465_ARL2_PROT_12079.9		NGG	0.666667	essential_gene_targeting		Bassik2017	GCAGGTTCTCCCCGGTGA
1747	283741	1	0	3	41		0.487522	NC_000011.10	GCACCAGTGGTGGCTGCGGA	0.11749		-	65021758	ARL2	ENSG00000213465_ARL2_PROT_12080.10		NGG	0.7	essential_gene_targeting		Bassik2017	GCACCAGTGGTGGCTGCGGA
1748	313028	1	0	32	262		0.55428	NC_000011.10	GAAGATGAAGCAGAAAGAGC	0.0324637		+	65014230	ARL2	sgARL2_1		NGG	0.45	essential_gene_targeting		Sabatini2015	GAAGATGAAGCAGAAAGAGC
1750	313972	1	0	6	98		0.51768	NC_000003.12	AAAGATGGCATCACCAAGCC	0.130513		+	194650962	LSG1	chr3:194371692-194371711_LSG1_+		NGG	0.5	essential_gene_targeting		Moffat2015	GAAGATGGCATCACCAAGCC
1751	314050	1	0	3	49		0.595068	NC_000005.10	AAAGCCAATGATGGAAACCC	0.166222		-	37337838	NUP155	chr5:37337922-37337941_NUP155_-		NGG	0.45	essential_gene_targeting		Moffat2015	GAAGCCAATGATGGAAACCC
1753	314305	1	0	3	59		0.514684	NC_000015.10	AAAGGCAGCAAGAGATGCAC	0.122736		+	72572140	ARIH1	chr15:72864482-72864501_ARIH1_+		NGG	0.5	essential_gene_targeting		Moffat2015	GAAGGCAGCAAGAGATGCAC
1755	314383	1	0	0	11		0.579229	NC_000011.10	AAAGGGAAGACTGCCGCCGG	0.576978		+	64317421	TRMT112	chr11:64084894-64084913_TRMT112_+		NGG	0.65	essential_gene_targeting		Moffat2015	GAAGGGAAGACTGCCGCCGG
1756	314403	1	0	2	19		0.666593	NC_000002.12	AAAGGGTATTACCTTGAGGG	0.271728		+	86081588	POLR1A	chr2:86308712-86308731_POLR1A_+		NGG	0.45	essential_gene_targeting		Moffat2015	GAAGGGTATTACCTTGAGGG
1758	314536	1	0	3	25		0.546167	NC_000020.11	AAAGTCTCCTGTGATAAGCC	0.269791		+	38013141	TTI1	chr20:36641544-36641563_TTI1_+		NGG	0.45	essential_gene_targeting		Moffat2015	GAAGTCTCCTGTGATAAGCC
1759	315269	1	0	0	14		0.609122	NC_000012.12	AACAGTGAGGTCTTCACCGA	0.490595		-	54350535	COPZ1	chr12:54744301-54744320_COPZ1_-		NGG	0.5	essential_gene_targeting		Moffat2015	GACAGTGAGGTCTTCACCGA
1760	315349	1	0	0	14		0.554718	NC_000016.10	AACATGGCAGAGACCGCGGC	0.511121		+	1972161	TBL3	chr16:2022163-2022182_TBL3_+		NGG	0.65	essential_gene_targeting		Moffat2015	GACATGGCAGAGACCGCGGC
1761	315554	1	0	0	7		0.544451	NC_000010.11	AACCATGAAGCTTGCTACGA	0.661649		-	73163928	ECD	chr10:74923668-74923687_ECD_-		NGG	0.45	essential_gene_targeting		Moffat2015	GACCATGAAGCTTGCTACGA
1762	315677	1	0	0	11		0.613795	NC_000012.12	AACCGGACGATTCAGTGGAA	0.539181		-	32753938	YARS2	chr12:32906854-32906873_YARS2_-		NGG	0.5	essential_gene_targeting		Moffat2015	GACCGGACGATTCAGTGGAA
1763	315751	1	0	1	5		0.526674	NC_000010.11	AACCTCGAAGTAGGGAGCAC	0.522174		+	133292542	TUBGCP2	chr10:135106047-135106066_TUBGCP2_+		NGG	0.55	essential_gene_targeting		Moffat2015	GACCTCGAAGTAGGGAGCAC
1764	315854	1	0	0	4		0.532086	NC_000017.11	AACGACCTGGGAGAATCCGC	0.516998		-	42610595	TUBG1	chr17:40762595-40762614_TUBG1_-		NGG	0.6	essential_gene_targeting		Moffat2015	GACGACCTGGGAGAATCCGC
1766	316033	1	0	0	11		0.487126	NC_000017.11	AACGGCTAGTTTGGAAGGCC	0.408917		+	7931114	TRAPPC1	chr17:7834433-7834452_TRAPPC1_+		NGG	0.55	essential_gene_targeting		Moffat2015	GACGGCTAGTTTGGAAGGCC
1770	316692	1	0	0	12		0.492153	NC_000002.12	AACTTGTTTCCGACAGGGCA	0.468654		-	127726792	WDR33	chr2:128484348-128484367_WDR33_-		NGG	0.5	essential_gene_targeting		Moffat2015	GACTTGTTTCCGACAGGGCA
1771	316693	1	0	0	28		0.543304	NC_000014.9	AACTTTAGGGCTAGGTACAC	0.307671		-	92143128	CPSF2	chr14:92609454-92609473_CPSF2_-		NGG	0.45	essential_gene_targeting		Moffat2015	GACTTTAGGGCTAGGTACAC
1772	317848	1	0	3	55		0.327743	NC_000008.11	AAGCCAAGGCGCAGAGGGCC	0.0903567		-	144444259	TONSL	chr8:145669624-145669643_TONSL_-		NGG	0.7	essential_gene_targeting		Moffat2015	GAGCCAAGGCGCAGAGGGCC
1773	318219	1	0	1	45		0.493703	NC_000003.12	AAGCTCACCTTCTTCACAGC	0.147384		-	47381187	PTPN23	chr3:47422659-47422678_PTPN23_-		NGG	0.5	essential_gene_targeting		Moffat2015	GAGCTCACCTTCTTCACAGC
1774	318383	1	0	0	9		0.463363	NC_000017.11	AAGCTTGAGTTTCACGAACC	0.866613		+	80141362	EIF4A3	chr17:78115162-78115181_EIF4A3_+		NGG	0.45	essential_gene_targeting		Moffat2015	GAGCTTGAGTTTCACGAACC
1775	318393	1	0	0	6		0.600361	NC_000012.12	AAGCTTGTTCATGGACGAGA	0.496408		-	32750758	YARS2	chr12:32903674-32903693_YARS2_-		NGG	0.45	essential_gene_targeting		Moffat2015	GAGCTTGTTCATGGACGAGA
1776	318531	1	0	1	10		0.453507	NC_000012.12	AAGGACTTCTTCCCGGAGAC	0.449926		-	32755729	YARS2	chr12:32908645-32908664_YARS2_-		NGG	0.55	essential_gene_targeting		Moffat2015	GAGGACTTCTTCCCGGAGAC
1777	318827	1	0	1	29		0.585317	NC_000020.11	AAGGCTCTAAGCACTGCCAG	0.235165		+	37999191	TTI1	chr20:36627594-36627613_TTI1_+		NGG	0.55	essential_gene_targeting		Moffat2015	GAGGCTCTAAGCACTGCCAG
1778	318851	1	0	0	21		0.539055	NC_000011.10	AAGGGAAGACTGCCGCCGGC	0.428965		+	64317422	TRMT112	chr11:64084895-64084914_TRMT112_+		NGG	0.7	essential_gene_targeting		Moffat2015	GAGGGAAGACTGCCGCCGGC
1779	319282	1	0	1	10		0.463476	NC_000001.11	AAGGTTCGAGGTGTTGGAAC	0.490071		+	108696039	PRPF38B	chr1:109238662-109238681_PRPF38B_+		NGG	0.5	essential_gene_targeting		Moffat2015	GAGGTTCGAGGTGTTGGAAC
1780	319320	1	0	1	38		0.431768	NC_000012.12	AAGTACAACTGGAGCAAAGC	0.190567		-	32754039	YARS2	chr12:32906955-32906974_YARS2_-		NGG	0.45	essential_gene_targeting		Moffat2015	GAGTACAACTGGAGCAAAGC
1781	319903	1	0	0	11		0.587199	NC_000019.10	AAGTTGCTCCCGTTGAGAAG	0.331348		+	10777194	DNM2	chr19:10887871-10887890_DNM2_+		NGG	0.5	essential_gene_targeting		Moffat2015	GAGTTGCTCCCGTTGAGAAG
1782	320286	1	0	0	21		0.706049	NC_000010.11	AATCAGGTGCTCCTTCACCA	0.328952		+	133293147	TUBGCP2	chr10:135106652-135106671_TUBGCP2_+		NGG	0.5	essential_gene_targeting		Moffat2015	GATCAGGTGCTCCTTCACCA
1783	320836	1	0	1	6		0.576911	NC_000010.11	AATGCCCTCAAACGCGCCAA	0.715736		-	119080648	EIF3A	chr10:120840142-120840161_EIF3A_-		NGG	0.55	essential_gene_targeting		Moffat2015	GATGCCCTCAAACGCGCCAA
1784	321327	1	0	0	54		0.59675	NC_000017.11	AATTGGCAGAATCTGGGCCA	0.159048		-	59620151	CLTC	chr17:57697494-57697513_CLTC_-		NGG	0.5	essential_gene_targeting		Moffat2015	GATTGGCAGAATCTGGGCCA
1785	321372	1	0	0	9		0.34094	NC_000003.12	AATTTCAGCCTGGTCGAAAC	0.625761		+	194653067	LSG1	chr3:194373797-194373816_LSG1_+		NGG	0.45	essential_gene_targeting		Moffat2015	GATTTCAGCCTGGTCGAAAC
1786	322356	1	0	0	12		0.446993	NC_000017.11	ACACTCCATTCCGGTCAAAC	0.512945		+	7931786	TRAPPC1	chr17:7835105-7835124_TRAPPC1_+		NGG	0.5	essential_gene_targeting		Moffat2015	GCACTCCATTCCGGTCAAAC
1789	324062	1	0	1	20		0.710432	NC_000017.11	ACATCTTGCTGACAAACGAG	0.33057		+	7931518	TRAPPC1	chr17:7834837-7834856_TRAPPC1_+		NGG	0.45	essential_gene_targeting		Moffat2015	GCATCTTGCTGACAAACGAG
1793	324219	1	0	0	8		0.570433	NC_000002.12	ACATGGGTTGGTCGGCACAC	0.560841		+	127292742	ERCC3	chr2:128050319-128050338_ERCC3_+		NGG	0.6	essential_gene_targeting		Moffat2015	GCATGGGTTGGTCGGCACAC
1794	324467	1	0	1	46		0.598296	NC_000017.11	ACCAACCCACCTCCCAGGAA	0.125648		-	44209557	UBTF	chr17:42286907-42286926_UBTF_-		NGG	0.6	essential_gene_targeting		Moffat2015	GCCAACCCACCTCCCAGGAA
1796	324778	1	0	2	16		0.492956	NC_000012.12	ACCACTTCCAAGCTAGGCAC	0.329155		-	124982556	DHX37	chr12:125467084-125467103_DHX37_-		NGG	0.55	essential_gene_targeting		Moffat2015	GCCACTTCCAAGCTAGGCAC
1797	325167	1	0	2	35		0.453214	NC_000011.10	ACCCACACGGAGAGGAGGCG	0.171379		-	66055224	SF3B2	chr11:65822677-65822696_SF3B2_-		NGG	0.7	essential_gene_targeting		Moffat2015	GCCCACACGGAGAGGAGGCG
1798	325295	1	0	0	17		0.4537	NC_000003.12	ACCCATTTCCAGTGCGCAGC	0.374692		+	47405932	PTPN23	chr3:47447423-47447442_PTPN23_+		NGG	0.6	essential_gene_targeting		Moffat2015	GCCCATTTCCAGTGCGCAGC
1799	325368	1	0	0	20		0.580503	NC_000019.10	ACCCGGAGGCACCATGAGCG	0.430504		+	18832196	UPF1	chr19:18943006-18943025_UPF1_+		NGG	0.7	essential_gene_targeting		Moffat2015	GCCCGGAGGCACCATGAGCG
1800	325584	2	0	1	18		0.592204	NC_000008.11	ACCGATTGCAAAGGTGAGAG	0.168976		+	143820663	PUF60	chr8:144902834-144902853_PUF60_+		NGG	0.5	essential_gene_targeting		Moffat2015	GCCGATTGCAAAGGTGAGAG
1801	325591	1	0	0	20		0.409395	NC_000007.14	ACCGCACAAGCCTGGCCAGC	0.293604		-	44673933	OGDH	chr7:44713514-44713533_OGDH_-		NGG	0.7	essential_gene_targeting		Moffat2015	GCCGCACAAGCCTGGCCAGC
1802	325727	1	0	1	11		0.636472	NC_000011.10	ACCGGGAGAAAGACTCAACC	0.431102		+	66058908	SF3B2	chr11:65826380-65826399_SF3B2_+		NGG	0.55	essential_gene_targeting		Moffat2015	GCCGGGAGAAAGACTCAACC
1803	326020	1	0	0	34		0.555342	NC_000016.10	ACCTCCACTCTGCTAGCCAC	0.343009		+	1974657	TBL3	chr16:2024659-2024678_TBL3_+		NGG	0.6	essential_gene_targeting		Moffat2015	GCCTCCACTCTGCTAGCCAC
1804	326156	1	0	0	5		0.54657	NC_000017.11	ACCTCTGCGCTCGGAGACGG	0.657182		-	2420805	METTL16	chr17:2324081-2324100_METTL16_-		NGG	0.7	essential_gene_targeting		Moffat2015	GCCTCTGCGCTCGGAGACGG
1806	326211	1	0	0	18		0.455993	NC_000010.11	ACCTGAGGAGATGCGCCAGC	0.430852		-	78026201	POLR3A	chr10:79785941-79785960_POLR3A_-		NGG	0.65	essential_gene_targeting		Moffat2015	GCCTGAGGAGATGCGCCAGC
1807	327452	1	0	2	4		0.716473	NC_000005.10	ACGGCCTAATACACTGACGC	0.774332		-	37341195	NUP155	chr5:37341279-37341298_NUP155_-		NGG	0.55	essential_gene_targeting		Moffat2015	GCGGCCTAATACACTGACGC
1811	328224	1	0	3	18		0.663552	NC_000006.12	ACTACCTGGAGTGCAACACA	0.457383		-	41931834	BYSL	chr6:41899554-41899573_BYSL_-		NGG	0.5	essential_gene_targeting		Moffat2015	GCTACCTGGAGTGCAACACA
1812	328451	1	0	0	24		0.675813	NC_000002.12	ACTCAAGGTCTCCACAAGGG	0.379129		+	96619409	KANSL3	chr2:97285147-97285166_KANSL3_+		NGG	0.55	essential_gene_targeting		Moffat2015	GCTCAAGGTCTCCACAAGGG
1813	328603	1	0	0	9		0.656398	NC_000001.11	ACTCACGTCCAGCTCCGACA	0.552608		-	26942781	NUDC	chr1:27269254-27269273_NUDC_-		NGG	0.6	essential_gene_targeting		Moffat2015	GCTCACGTCCAGCTCCGACA
1814	329088	1	0	1	12		0.636319	NC_000010.11	ACTCTGTGAGCGAGTCACAA	0.423025		-	119061244	EIF3A	chr10:120820738-120820757_EIF3A_-		NGG	0.5	essential_gene_targeting		Moffat2015	GCTCTGTGAGCGAGTCACAA
1815	329566	1	0	1	17		0.609644	NC_000010.11	ACTGCTACTCCCTCCGCACA	0.498985		-	99723976	COX15	chr10:101483715-101483734_COX15_-		NGG	0.6	essential_gene_targeting		Moffat2015	GCTGCTACTCCCTCCGCACA
1816	329667	1	0	0	30		0.500478	NC_000023.11	ACTGGAACTGCCTCCTACCA	0.225787		-	53628817	HUWE1	chrX:53655750-53655769_HUWE1_-		NGG	0.55	essential_gene_targeting		Moffat2015	GCTGGAACTGCCTCCTACCA
1817	329700	1	0	0	29		0.565333	NC_000011.10	ACTGGAGCAGGAACGACAGC	0.394685		+	66056848	SF3B2	chr11:65824320-65824339_SF3B2_+		NGG	0.6	essential_gene_targeting		Moffat2015	GCTGGAGCAGGAACGACAGC
1818	329729	1	0	1	10		0.52644	NC_000022.11	ACTGGCAGGCTACACTGGCG	0.426322		+	43977873	SAMM50	chr22:44373754-44373773_SAMM50_+		NGG	0.65	essential_gene_targeting		Moffat2015	GCTGGCAGGCTACACTGGCG
1819	330723	1	0	0	6		0.421789	NC_000002.12	AGAAAGGTGTTCGCGGGCAC	0.591893		+	86083100	POLR1A	chr2:86310224-86310243_POLR1A_+		NGG	0.6	essential_gene_targeting		Moffat2015	GGAAAGGTGTTCGCGGGCAC
1820	331128	1	0	1	27		0.661108	NC_000011.10	AGAAGGAATCCTCTCAAGGG	0.224252		+	14474591	COPB1	chr11:14496138-14496157_COPB1_+		NGG	0.5	essential_gene_targeting		Moffat2015	GGAAGGAATCCTCTCAAGGG
1822	331231	1	0	0	16		0.47662	NC_000003.12	AGAAGTCGATGTTGGACAAC	0.381067		+	47406349	PTPN23	chr3:47447840-47447859_PTPN23_+		NGG	0.45	essential_gene_targeting		Moffat2015	GGAAGTCGATGTTGGACAAC
1823	331855	1	0	2	31		0.638907	NC_000014.9	AGACCGTACCTTCTGGAAGG	0.172704		-	74882024	DLST	chr14:75348709-75348728_DLST_-		NGG	0.55	essential_gene_targeting		Moffat2015	GGACCGTACCTTCTGGAAGG
1824	332263	1	0	0	10		0.545671	NC_000019.10	AGACTTTGATGAAGTCCGGC	0.522096		+	10772518	DNM2	chr19:10883195-10883214_DNM2_+		NGG	0.5	essential_gene_targeting		Moffat2015	GGACTTTGATGAAGTCCGGC
1825	332349	1	0	0	8		0.615699	NC_000005.10	AGAGACCGTAATGCAGGACC	0.556533		+	141636561	HDAC3	chr5:141016129-141016148_HDAC3_+		NGG	0.55	essential_gene_targeting		Moffat2015	GGAGACCGTAATGCAGGACC
1826	332813	1	0	11	28		0.369112	NC_000005.10	AGAGCTCACAGCCGAGAAGC	0.148578		+	10261603	CCT5	chr5:10261716-10261735_CCT5_+		NGG	0.6	essential_gene_targeting		Moffat2015	GGAGCTCACAGCCGAGAAGC
1827	332843	1	0	0	4		0.58231	NC_000012.12	AGAGCTCTTCGACCGTGGCA	0.531833		-	32755688	YARS2	chr12:32908604-32908623_YARS2_-		NGG	0.6	essential_gene_targeting		Moffat2015	GGAGCTCTTCGACCGTGGCA
1828	333595	1	0	3	57		0.501291	NC_000020.11	AGATAAAGACACCACACGAC	0.215104		-	2655661	NOP56	chr20:2636289-2636308_NOP56_-		NGG	0.45	essential_gene_targeting		Moffat2015	GGATAAAGACACCACACGAC
1829	334351	1	0	0	39		0.67798	NC_000005.10	AGCAACCCAGCTGAACAACA	0.20724		-	141630064	HDAC3	chr5:141009613-141009632_HDAC3_-		NGG	0.5	essential_gene_targeting		Moffat2015	GGCAACCCAGCTGAACAACA
1830	334655	1	0	0	9		0.580726	NC_000011.10	AGCACTCTTCACTGACCGGA	0.375369		+	9588493	WEE1	chr11:9610041-9610060_WEE1_+		NGG	0.55	essential_gene_targeting		Moffat2015	GGCACTCTTCACTGACCGGA
1831	334674	1	0	2	27		0.527784	NC_000010.11	AGCACTGCCACAATGCCAGC	0.276781		+	73154376	ECD	chr10:74914135-74914154_ECD_+		NGG	0.6	essential_gene_targeting		Moffat2015	GGCACTGCCACAATGCCAGC
1832	335861	1	0	3	69		0.564311	NC_000023.11	AGCCTCCATCTCTCCACAGG	0.138636		+	47200874	UBA1	chrX:47060274-47060293_UBA1_+		NGG	0.6	essential_gene_targeting		Moffat2015	GGCCTCCATCTCTCCACAGG
1833	335864	1	0	0	6		0.633214	NC_000001.11	AGCCTCCGTTTGGACTCCGG	0.602196		+	111448676	WDR77	chr1:111991299-111991318_WDR77_+		NGG	0.65	essential_gene_targeting		Moffat2015	GGCCTCCGTTTGGACTCCGG
1834	335965	1	0	1	15		0.441694	NC_000019.10	AGCCTTCCTCCGGGATGAGC	0.314683		+	48450425	GRWD1	chr19:48953683-48953702_GRWD1_+		NGG	0.65	essential_gene_targeting		Moffat2015	GGCCTTCCTCCGGGATGAGC
1835	336197	1	0	0	26		0.536118	NC_000011.10	AGCGCATGCAGGACTGCCAG	0.297323		+	65018683	ARL2	chr11:64786156-64786175_ARL2_+		NGG	0.65	essential_gene_targeting		Moffat2015	GGCGCATGCAGGACTGCCAG
1836	336262	1	0	1	5		0.657302	NC_000005.10	AGCGCGCAAAGAGTCTGCCA	0.650619		-	177516194	DDX41	chr5:176943177-176943196_DDX41_-		NGG	0.6	essential_gene_targeting		Moffat2015	GGCGCGCAAAGAGTCTGCCA
1837	336426	1	0	0	2		0.63014	NC_000002.12	AGCGGCATTCTCGGATCACG	0.810727		+	127289750	ERCC3	chr2:128047327-128047346_ERCC3_+		NGG	0.6	essential_gene_targeting		Moffat2015	GGCGGCATTCTCGGATCACG
1839	337349	1	0	0	36		0.425794	NC_000002.12	AGCTGGTCTTGAAGCACAAC	0.30595		-	127290244	ERCC3	chr2:128047802-128047821_ERCC3_-		NGG	0.5	essential_gene_targeting		Moffat2015	GGCTGGTCTTGAAGCACAAC
1840	337564	1	0	0	8		0.650673	NC_000013.11	AGCTTGCATCATACAGCGAG	0.536424		+	72762011	DIS3	chr13:73336150-73336169_DIS3_+		NGG	0.5	essential_gene_targeting		Moffat2015	GGCTTGCATCATACAGCGAG
1841	337777	2	0	2	22		0.612719	NC_000017.11	AGGAAGCCCACGTGAAACAC	0.213731		-	7496281	POLR2A	chr17:7399582-7399601_POLR2A_-		NGG	0.55	essential_gene_targeting		Moffat2015	GGGAAGCCCACGTGAAACAC
1842	337855	1	0	1	21		0.732301	NC_000017.11	AGGACAACAGCTACAACCGG	0.382288		+	45061438	NMT1	chr17:43138807-43138826_NMT1_+		NGG	0.55	essential_gene_targeting		Moffat2015	GGGACAACAGCTACAACCGG
1846	338021	1	0	0	10		0.607904	NC_000023.11	AGGACGCCTATGCCATGAAG	0.44881		-	153930808	NAA10	chrX:153196243-153196262_NAA10_-		NGG	0.55	essential_gene_targeting		Moffat2015	GGGACGCCTATGCCATGAAG
1847	338463	1	0	0	41		0.787688	NC_000011.10	AGGATACACGAAGAACCAGG	0.127625		+	61790485	TMEM258	chr11:61557958-61557977_TMEM258_+		NGG	0.5	essential_gene_targeting		Moffat2015	GGGATACACGAAGAACCAGG
1851	339813	1	0	0	26		0.520477	NC_000019.10	AGGGAAGACACGACTGCACA	0.374055		-	42079643	ZNF574	chr19:42583777-42583796_ZNF574_-		NGG	0.55	essential_gene_targeting		Moffat2015	GGGGAAGACACGACTGCACA
1852	339970	1	0	0	44		0.704473	NC_000003.12	AGGGATCAGGCAGCTCACCA	0.225458		-	47405098	PTPN23	chr3:47446570-47446589_PTPN23_-		NGG	0.6	essential_gene_targeting		Moffat2015	GGGGATCAGGCAGCTCACCA
1853	340033	1	0	6	73		0.631772	NC_000014.9	AGGGCAGAACTTACCAGGCA	0.139732		-	74882637	DLST	chr14:75349322-75349341_DLST_-		NGG	0.55	essential_gene_targeting		Moffat2015	GGGGCAGAACTTACCAGGCA
1854	340512	2	0	2	37		0.440644	NC_000008.11	AGGTCAATGGCCAGCAAGGA	0.230793		-	143824397	PUF60	chr8:144906549-144906568_PUF60_-		NGG	0.55	essential_gene_targeting		Moffat2015	GGGTCAATGGCCAGCAAGGA
1855	340525	1	0	0	5		0.583676	NC_000001.11	AGGTCACGCACGTTGAACCA	0.682237		+	108695699	PRPF38B	chr1:109238322-109238341_PRPF38B_+		NGG	0.55	essential_gene_targeting		Moffat2015	GGGTCACGCACGTTGAACCA
1858	340602	1	0	0	37		0.71929	NC_000020.11	AGGTCCAGTCTCTCACAGAG	0.203839		+	37996750	TTI1	chr20:36625153-36625172_TTI1_+		NGG	0.55	essential_gene_targeting		Moffat2015	GGGTCCAGTCTCTCACAGAG
1859	341693	1	0	0	4		0.680045	NC_000005.10	AGTCAATGTAGTCCTCGGAG	0.803854		+	141634886	HDAC3	chr5:141014454-141014473_HDAC3_+		NGG	0.5	essential_gene_targeting		Moffat2015	GGTCAATGTAGTCCTCGGAG
1860	341850	1	0	0	9		0.500058	NC_000001.11	AGTCATCATCGGGAGGGCCA	0.357804		+	108699216	PRPF38B	chr1:109241839-109241858_PRPF38B_+		NGG	0.6	essential_gene_targeting		Moffat2015	GGTCATCATCGGGAGGGCCA
1861	341978	1	0	2	67		0.517239	NC_000019.10	AGTCCCAGGAACTGGGCGCA	0.186574		-	39433660	RPS16	chr19:39924282-39924301_RPS16_-		NGG	0.65	essential_gene_targeting		Moffat2015	GGTCCCAGGAACTGGGCGCA
1862	342081	2	0	0	7		0.458752	NC_000017.11	AGTCCTGAGTCCGGATGAAC	0.404033		+	7484835	POLR2A	chr17:7388155-7388174_POLR2A_+		NGG	0.55	essential_gene_targeting		Moffat2015	GGTCCTGAGTCCGGATGAAC
1863	342292	1	0	0	28		0.643477	NC_000004.12	AGTCTCACCAACCAGTACAA	0.261675		+	24576263	DHX15	chr4:24577887-24577906_DHX15_+		NGG	0.45	essential_gene_targeting		Moffat2015	GGTCTCACCAACCAGTACAA
1866	342477	1	0	2	28		0.725161	NC_000023.11	AGTGAAGCAGACATAGACGA	0.360713		+	47199065	UBA1	chrX:47058465-47058484_UBA1_+		NGG	0.45	essential_gene_targeting		Moffat2015	GGTGAAGCAGACATAGACGA
1868	342807	1	0	0	16		0.640308	NC_000003.12	AGTGCATCCCTTGTTGCAAG	0.514188		+	155916105	GMPS	chr3:155633895-155633914_GMPS_+		NGG	0.5	essential_gene_targeting		Moffat2015	GGTGCATCCCTTGTTGCAAG
1869	342854	1	0	1	13		0.364154	NC_000023.11	AGTGCCCTTCCCTAGCCGAC	0.326359		-	53431529	HSD17B10	chrX:53458459-53458478_HSD17B10_-		NGG	0.65	essential_gene_targeting		Moffat2015	GGTGCCCTTCCCTAGCCGAC
1870	342978	1	0	3	10		0.59337	NC_000003.12	AGTGCTCCAGAATCACGGGA	0.33975		+	184368138	POLR2H	chr3:184085927-184085946_POLR2H_+		NGG	0.55	essential_gene_targeting		Moffat2015	GGTGCTCCAGAATCACGGGA
1871	343694	1	0	0	28		0.442949	NC_000019.10	AGTTCAACTCAGCCAACAAC	0.282339		-	18846060	UPF1	chr19:18956851-18956870_UPF1_-		NGG	0.45	essential_gene_targeting		Moffat2015	GGTTCAACTCAGCCAACAAC
1874	344124	1	0	0	61		0.73148	NC_000014.9	AGTTTCCAAAGTGGACACAG	0.128552		+	92159074	CPSF2	chr14:92625419-92625438_CPSF2_+		NGG	0.45	essential_gene_targeting		Moffat2015	GGTTTCCAAAGTGGACACAG
1875	345074	1	0	0	11		0.543781	NC_000015.10	ATAGTTTGTGCTCAAAGCGC	0.498307		-	72580817	ARIH1	chr15:72873140-72873159_ARIH1_-		NGG	0.45	essential_gene_targeting		Moffat2015	GTAGTTTGTGCTCAAAGCGC
1877	345858	1	0	2	37		0.524772	NC_000017.11	ATCCACTGCCTTCTTTGGAA	0.147987		-	59651267	CLTC	chr17:57728610-57728629_CLTC_-		NGG	0.45	essential_gene_targeting		Moffat2015	GTCCACTGCCTTCTTTGGAA
1879	346368	1	0	0	5		0.406875	NC_000012.12	ATCGAGGCTTAGGCGGCAGC	0.775431		+	120581202	POP5	chr12:121019006-121019025_POP5_+		NGG	0.65	essential_gene_targeting		Moffat2015	GTCGAGGCTTAGGCGGCAGC
1880	347197	1	0	0	33		0.594292	NC_000023.11	ATGACACAACCATCTCAAGC	0.28735		-	123638071	THOC2	chrX:122771904-122771923_THOC2_-		NGG	0.45	essential_gene_targeting		Moffat2015	GTGACACAACCATCTCAAGC
1881	347260	1	0	0	4		0.563772	NC_000012.12	ATGACCTACTGTCAGTCCGA	0.867439		-	54342295	COPZ1	chr12:54736061-54736080_COPZ1_-		NGG	0.5	essential_gene_targeting		Moffat2015	GTGACCTACTGTCAGTCCGA
1883	347975	1	0	0	1		0.532322	NC_000001.11	ATGCGCCCGCCTGCATGGAA	0.977242		-	111449104	WDR77	chr1:111991708-111991727_WDR77_-		NGG	0.65	essential_gene_targeting		Moffat2015	GTGCGCCCGCCTGCATGGAA
1884	348406	1	0	0	14		0.53568	NC_000011.10	ATGGATTAGCATGACAGACC	0.492368		+	14486485	COPB1	chr11:14508032-14508051_COPB1_+		NGG	0.45	essential_gene_targeting		Moffat2015	GTGGATTAGCATGACAGACC
1885	348953	1	0	0	10		0.567787	NC_000017.11	ATGTACGGAACTTCCTCACC	0.651909		+	44215970	UBTF	chr17:42293339-42293358_UBTF_+		NGG	0.5	essential_gene_targeting		Moffat2015	GTGTACGGAACTTCCTCACC
1886	349186	1	0	0	1		0.530373	NC_000005.10	ATGTGCCGTTACGGCAGCGC	0.682927		-	177516755	DDX41	chr5:176943738-176943757_DDX41_-		NGG	0.65	essential_gene_targeting		Moffat2015	GTGTGCCGTTACGGCAGCGC
1887	349203	1	0	0	14		0.46493	NC_000005.10	ATGTGCTGCTGTACAACAAC	0.447868		+	37333499	NUP155	chr5:37333602-37333621_NUP155_+		NGG	0.45	essential_gene_targeting		Moffat2015	GTGTGCTGCTGTACAACAAC
1889	350762	1	0	1	8		0.647084	NC_000013.11	ATTTGTAGTGTAGACCCACC	0.588678		-	72772238	DIS3	chr13:73346358-73346377_DIS3_-		NGG	0.45	essential_gene_targeting		Moffat2015	GTTTGTAGTGTAGACCCACC
1891	351019	1	0	0	41		0.63629	NC_000019.10	CAAAGAGGTGACCCTGCACA	0.27458		+	18850107	UPF1	chr19:18960917-18960936_UPF1_+		NGG	0.55	essential_gene_targeting		Moffat2015	GAAAGAGGTGACCCTGCACA
1894	352046	1	0	0	17		0.586133	NC_000001.11	CAACTGCCGTTCCATGCAGG	0.295452		+	111449076	WDR77	chr1:111991699-111991718_WDR77_+		NGG	0.6	essential_gene_targeting		Moffat2015	GAACTGCCGTTCCATGCAGG
1896	352074	1	0	1	9		0.680148	NC_000023.11	CAACTGTGCAGGCATCGCGG	0.496667		-	53432336	HSD17B10	chrX:53459266-53459285_HSD17B10_-		NGG	0.65	essential_gene_targeting		Moffat2015	GAACTGTGCAGGCATCGCGG
1899	353076	1	0	0	11		0.657046	NC_000007.14	CAAGTCTAGTGAGAATGGCG	0.504471		+	44674506	OGDH	chr7:44714106-44714125_OGDH_+		NGG	0.5	essential_gene_targeting		Moffat2015	GAAGTCTAGTGAGAATGGCG
1900	353299	1	0	0	8		0.481254	NC_000001.11	CAATATTGCTGGCGGCCACC	0.487764		+	35641356	PSMB2	chr1:36106958-36106977_PSMB2_+		NGG	0.6	essential_gene_targeting		Moffat2015	GAATATTGCTGGCGGCCACC
1901	353696	1	0	0	1		0.365901	NC_000010.11	CAATTGTCTGGCGGCGAGCC	0.976035		+	119058206	EIF3A	chr10:120817719-120817738_EIF3A_+		NGG	0.65	essential_gene_targeting		Moffat2015	GAATTGTCTGGCGGCGAGCC
1902	354258	1	0	0	11		0.482534	NC_000023.11	CACAGTTCTAAAGGAACGCC	0.584636		-	123696827	THOC2	chrX:122830659-122830678_THOC2_-		NGG	0.5	essential_gene_targeting		Moffat2015	GACAGTTCTAAAGGAACGCC
1903	354554	1	0	0	12		0.46368	NC_000016.10	CACCACTTCCGAGGCTCGCC	0.509581		+	1974815	TBL3	chr16:2024817-2024836_TBL3_+		NGG	0.7	essential_gene_targeting		Moffat2015	GACCACTTCCGAGGCTCGCC
1904	354620	1	0	1	47		0.549521	NC_000017.11	CACCAGGTATCCTAAGAAGC	0.104572		+	42612940	TUBG1	chr17:40764959-40764978_TUBG1_+		NGG	0.5	essential_gene_targeting		Moffat2015	GACCAGGTATCCTAAGAAGC
1905	355202	1	0	0	3		0.548347	NC_000023.11	CACCTTCAATGTGATCCGCC	0.505254		-	53432101	HSD17B10	chrX:53459031-53459050_HSD17B10_-		NGG	0.55	essential_gene_targeting		Moffat2015	GACCTTCAATGTGATCCGCC
1906	355780	1	0	0	22		0.510381	NC_000013.11	CACTAATGTGTTACTGCACC	0.39458		-	72781625	DIS3	chr13:73355745-73355764_DIS3_-		NGG	0.45	essential_gene_targeting		Moffat2015	GACTAATGTGTTACTGCACC
1908	356570	1	0	0	9		0.641338	NC_000017.11	CAGAATCTCGTGTGGCAGCG	0.354399		+	80139070	EIF4A3	chr17:78112870-78112889_EIF4A3_+		NGG	0.6	essential_gene_targeting		Moffat2015	GAGAATCTCGTGTGGCAGCG
1909	356637	1	0	0	30		0.558207	NC_000012.12	CAGACACCAGTTCGCAGAGC	0.303223		+	120581231	POP5	chr12:121019035-121019054_POP5_+		NGG	0.6	essential_gene_targeting		Moffat2015	GAGACACCAGTTCGCAGAGC
1911	356892	1	0	1	39		0.596744	NC_000001.11	CAGAGAACATGCGGGAACAG	0.202602		+	244858155	HNRNPU	chr1:245021458-245021477_HNRNPU_+		NGG	0.55	essential_gene_targeting		Moffat2015	GAGAGAACATGCGGGAACAG
1912	357607	1	0	2	54		0.613627	NC_000010.11	CAGCAGGCAGGATGTACACA	0.248348		+	99727047	COX15	chr10:101486805-101486824_COX15_+		NGG	0.55	essential_gene_targeting		Moffat2015	GAGCAGGCAGGATGTACACA
1913	357693	1	0	0	13		0.580638	NC_000023.11	CAGCATCGTAGCTGGCCAGA	0.268107		+	53628539	HUWE1	chrX:53655491-53655510_HUWE1_+		NGG	0.6	essential_gene_targeting		Moffat2015	GAGCATCGTAGCTGGCCAGA
1914	357751	1	0	0	27		0.505732	NC_000023.11	CAGCATTCCTAAGGATAAGC	0.256319		-	53631434	HUWE1	chrX:53658368-53658387_HUWE1_-		NGG	0.45	essential_gene_targeting		Moffat2015	GAGCATTCCTAAGGATAAGC
1915	358044	1	0	2	46		0.491674	NC_000017.11	CAGCCTGGCGCCTCTGAAGG	0.105857		-	2441528	METTL16	chr17:2344804-2344823_METTL16_-		NGG	0.7	essential_gene_targeting		Moffat2015	GAGCCTGGCGCCTCTGAAGG
1916	358347	1	0	0	5		0.682414	NC_000010.11	CAGCTACCTCATCAATCCGG	0.586748		+	78021586	POLR3A	chr10:79781345-79781364_POLR3A_+		NGG	0.55	essential_gene_targeting		Moffat2015	GAGCTACCTCATCAATCCGG
1918	358440	1	0	0	16		0.515273	NC_000008.11	CAGCTCCGTGTGGTTGCGCA	0.491523		+	144443267	TONSL	chr8:145668651-145668670_TONSL_+		NGG	0.65	essential_gene_targeting		Moffat2015	GAGCTCCGTGTGGTTGCGCA
1919	358651	1	0	1	25		0.41632	NC_000010.11	CAGCTTGGCAGCGTGGCCAC	0.308202		-	133299464	TUBGCP2	chr10:135112950-135112969_TUBGCP2_-		NGG	0.7	essential_gene_targeting		Moffat2015	GAGCTTGGCAGCGTGGCCAC
1921	359715	1	0	0	20		0.677253	NC_000017.11	CAGTCGGAGAGGAAGCCCGG	0.229245		-	44210436	UBTF	chr17:42287786-42287805_UBTF_-		NGG	0.7	essential_gene_targeting		Moffat2015	GAGTCGGAGAGGAAGCCCGG
1923	359745	1	0	1	27		0.629325	NC_000017.11	CAGTCTCAAGATCATAGAGG	0.250731		-	59655925	CLTC	chr17:57733268-57733287_CLTC_-		NGG	0.45	essential_gene_targeting		Moffat2015	GAGTCTCAAGATCATAGAGG
1924	360344	1	0	2	15		0.625409	NC_000014.9	CATACGGGAGGGCACCAAGG	0.244128		-	92134080	CPSF2	chr14:92600406-92600425_CPSF2_-		NGG	0.65	essential_gene_targeting		Moffat2015	GATACGGGAGGGCACCAAGG
1925	360715	2	0	0	15		0.631163	NC_000017.11	CATCACAACAGCAGGCCGCA	0.285355		-	7497023	POLR2A	chr17:7400324-7400343_POLR2A_-		NGG	0.6	essential_gene_targeting		Moffat2015	GATCACAACAGCAGGCCGCA
1926	360853	1	0	1	11		0.50884	NC_000012.12	CATCAGTCAGGTTGAGCCAC	0.313051		-	6856764	USP5	chr12:6965910-6965929_USP5_-		NGG	0.55	essential_gene_targeting		Moffat2015	GATCAGTCAGGTTGAGCCAC
1927	360855	1	0	1	20		0.467483	NC_000023.11	CATCAGTGACGTGCTGCAGC	0.322641		-	47658858	UXT	chrX:47518239-47518258_UXT_-		NGG	0.6	essential_gene_targeting		Moffat2015	GATCAGTGACGTGCTGCAGC
1928	360903	1	0	0	8		0.569611	NC_000016.10	CATCATCGAGAACACCGACC	0.490992		+	57462786	POLR2C	chr16:57496699-57496718_POLR2C_+		NGG	0.55	essential_gene_targeting		Moffat2015	GATCATCGAGAACACCGACC
1929	361220	1	0	0	6		0.587892	NC_000016.10	CATCGAAGAGTCCCGGAAGA	0.609625		+	56798516	NUP93	chr16:56832429-56832448_NUP93_+		NGG	0.55	essential_gene_targeting		Moffat2015	GATCGAAGAGTCCCGGAAGA
1930	361374	1	0	1	16		0.625641	NC_000014.9	CATCGTCCATGGCCCACCAG	0.420405		+	92157748	CPSF2	chr14:92624093-92624112_CPSF2_+		NGG	0.65	essential_gene_targeting		Moffat2015	GATCGTCCATGGCCCACCAG
1931	361493	1	0	0	2		0.613432	NC_000006.12	CATCTCGTACTCGAGGGAGC	0.849138		-	41931471	BYSL	chr6:41899191-41899210_BYSL_-		NGG	0.6	essential_gene_targeting		Moffat2015	GATCTCGTACTCGAGGGAGC
1932	361884	1	0	0	9		0.647491	NC_000017.11	CATGATATGACTGACCGCCA	0.471358		+	17262067	COPS3	chr17:17165382-17165401_COPS3_+		NGG	0.5	essential_gene_targeting		Moffat2015	GATGATATGACTGACCGCCA
1934	362285	1	0	1	37		0.593671	NC_000007.14	CATGGCCACCGTGGATGAGG	0.117524		-	44392392	NUDCD3	chr7:44431973-44431992_NUDCD3_-		NGG	0.65	essential_gene_targeting		Moffat2015	GATGGCCACCGTGGATGAGG
1935	362562	2	0	1	15		0.647584	NC_000017.11	CATGTCTACGACCTTTGCAA	0.213841		+	7496502	POLR2A	chr17:7399822-7399841_POLR2A_+		NGG	0.45	essential_gene_targeting		Moffat2015	GATGTCTACGACCTTTGCAA
1936	362930	1	0	1	39		0.557331	NC_000020.11	CATTCTCATCCACTTTGGGA	0.193801		+	38002740	TTI1	chr20:36631143-36631162_TTI1_+		NGG	0.45	essential_gene_targeting		Moffat2015	GATTCTCATCCACTTTGGGA
1937	363308	1	0	3	38		0.542941	NC_000006.12	CCAAATCCCAAACCTTACCC	0.195812		+	159784647	TCP1	chr6:160205680-160205699_TCP1_+		NGG	0.5	essential_gene_targeting		Moffat2015	GCAAATCCCAAACCTTACCC
1938	364381	1	0	0	15		0.544088	NC_000014.9	CCACCTATCATATGACCAGC	0.26259		-	92135420	CPSF2	chr14:92601746-92601765_CPSF2_-		NGG	0.5	essential_gene_targeting		Moffat2015	GCACCTATCATATGACCAGC
1939	364642	1	0	0	1		0.571032	NC_000010.11	CCACTATGGGTATATCGACC	0.925714		-	78025696	POLR3A	chr10:79785436-79785455_POLR3A_-		NGG	0.5	essential_gene_targeting		Moffat2015	GCACTATGGGTATATCGACC
1940	364679	1	0	0	1		0.718235	NC_000019.10	CCACTCGACGGAGGTCACGG	0.770138		-	48452766	GRWD1	chr19:48956005-48956024_GRWD1_-		NGG	0.7	essential_gene_targeting		Moffat2015	GCACTCGACGGAGGTCACGG
1941	364966	1	0	0	5		0.543623	NC_000002.12	CCAGACTTCAGCTCGACGCA	0.852544		-	96637105	KANSL3	chr2:97302824-97302843_KANSL3_-		NGG	0.6	essential_gene_targeting		Moffat2015	GCAGACTTCAGCTCGACGCA
1943	365690	1	0	8	97		0.580105	NC_000014.9	CCAGGATGGCAGACTGAGGG	0.0941901		-	74901188	DLST	chr14:75367873-75367892_DLST_-		NGG	0.65	essential_gene_targeting		Moffat2015	GCAGGATGGCAGACTGAGGG
1944	366096	1	0	0	35		0.643666	NC_000019.10	CCAGTCTGGGACCAGGACGG	0.159832		+	42068898	ZNF574	chr19:42573051-42573070_ZNF574_+		NGG	0.7	essential_gene_targeting		Moffat2015	GCAGTCTGGGACCAGGACGG
1945	366234	2	0	3	51		0.51605	NC_000017.11	CCAGTTCCATGTGGCCACCA	0.13276		+	7497465	POLR2A	chr17:7400785-7400804_POLR2A_+		NGG	0.6	essential_gene_targeting		Moffat2015	GCAGTTCCATGTGGCCACCA
1946	366496	1	0	0	14		0.610847	NC_000010.11	CCATCATGTTTACAGCGGGA	0.35791		+	68963333	DDX21	chr10:70723090-70723109_DDX21_+		NGG	0.5	essential_gene_targeting		Moffat2015	GCATCATGTTTACAGCGGGA
1947	366626	1	0	1	18		0.617664	NC_000011.10	CCATGAAGAGAGAACTACCC	0.419719		-	9575956	WEE1	chr11:9597485-9597504_WEE1_-		NGG	0.5	essential_gene_targeting		Moffat2015	GCATGAAGAGAGAACTACCC
1949	366762	1	0	1	20		0.488692	NC_000020.11	CCATGGGCGTGAACCTCACC	0.438924		-	5119598	PCNA	chr20:5100226-5100245_PCNA_-		NGG	0.65	essential_gene_targeting		Moffat2015	GCATGGGCGTGAACCTCACC
1952	366973	1	0	0	5		0.463627	NC_000006.12	CCCAAATTCAAGGCGGCCCG	0.660232		+	41921565	BYSL	chr6:41889304-41889323_BYSL_+		NGG	0.65	essential_gene_targeting		Moffat2015	GCCAAATTCAAGGCGGCCCG
1953	367690	1	0	0	3		0.537326	NC_000017.11	CCCGATTAAGGCTCCCGCCA	0.591572		-	43484075	DHX8	chr17:41561425-41561444_DHX8_-		NGG	0.65	essential_gene_targeting		Moffat2015	GCCGATTAAGGCTCCCGCCA
1956	368072	1	0	1	15		0.394472	NC_000010.11	CCCTCCTGGTTGGGATAGCC	0.362512		-	1007119	GTPBP4	chr10:1053041-1053060_GTPBP4_-		NGG	0.65	essential_gene_targeting		Moffat2015	GCCTCCTGGTTGGGATAGCC
1957	368253	1	0	0	19		0.410468	NC_000006.12	CCCTGTACACTTCTAGGACC	0.371969		-	41930258	BYSL	chr6:41897978-41897997_BYSL_-		NGG	0.55	essential_gene_targeting		Moffat2015	GCCTGTACACTTCTAGGACC
1958	368308	1	0	0	17		0.58559	NC_000001.11	CCCTTAGATAGTGCTGCAAG	0.306587		+	163340356	NUF2	chr1:163310147-163310166_NUF2_+		NGG	0.5	essential_gene_targeting		Moffat2015	GCCTTAGATAGTGCTGCAAG
1959	368321	1	0	0	16		0.550103	NC_000010.11	CCCTTCAAGGCCCTCAACGG	0.517034		+	99732008	COX15	chr10:101491766-101491785_COX15_+		NGG	0.65	essential_gene_targeting		Moffat2015	GCCTTCAAGGCCCTCAACGG
1960	368945	1	0	0	2		0.441928	NC_000008.11	CCGCAAGATCGGAGAGCGCC	0.927958		-	144443935	TONSL	chr8:145669300-145669319_TONSL_-		NGG	0.7	essential_gene_targeting		Moffat2015	GCGCAAGATCGGAGAGCGCC
1961	368994	1	0	0	29		0.430543	NC_000023.11	CCGCAGAGTGGATAAAGAAC	0.220611		-	123732996	THOC2	chrX:122866828-122866847_THOC2_-		NGG	0.5	essential_gene_targeting		Moffat2015	GCGCAGAGTGGATAAAGAAC
1962	369900	1	0	1	6		0.694272	NC_000010.11	CCGGTGATCAAACTGCACCA	0.553756		+	99718351	COX15	chr10:101478109-101478128_COX15_+		NGG	0.55	essential_gene_targeting		Moffat2015	GCGGTGATCAAACTGCACCA
1964	370121	1	0	1	5		0.459159	NC_000016.10	CCGTGATCCGCACGGTAGGC	0.761567		-	57462760	POLR2C	chr16:57496654-57496673_POLR2C_-		NGG	0.7	essential_gene_targeting		Moffat2015	GCGTGATCCGCACGGTAGGC
1966	370514	1	0	1	22		0.553082	NC_000003.12	CCTACCTTTAGGTCCTGGCC	0.220571		+	155922175	GMPS	chr3:155639965-155639984_GMPS_+		NGG	0.6	essential_gene_targeting		Moffat2015	GCTACCTTTAGGTCCTGGCC
1967	370713	1	0	0	12		0.600552	NC_000003.12	CCTCAAAGTCTCGTGGGACA	0.445129		-	47404681	PTPN23	chr3:47446153-47446172_PTPN23_-		NGG	0.55	essential_gene_targeting		Moffat2015	GCTCAAAGTCTCGTGGGACA
1969	371026	1	0	0	22		0.395933	NC_000008.11	CCTCCAAGCAGCGCATAGCC	0.285258		+	144442311	TONSL	chr8:145667695-145667714_TONSL_+		NGG	0.65	essential_gene_targeting		Moffat2015	GCTCCAAGCAGCGCATAGCC
1970	371132	1	0	0	1		0.614531	NC_000023.11	CCTCCGTAGGCGCCTAACCA	0.961234		-	123640630	THOC2	chrX:122774463-122774482_THOC2_-		NGG	0.65	essential_gene_targeting		Moffat2015	GCTCCGTAGGCGCCTAACCA
1971	371143	1	0	5	24		0.433729	NC_000019.10	CCTCCGTCCTGGTCCCAGAC	0.244649		-	42068920	ZNF574	chr19:42573054-42573073_ZNF574_-		NGG	0.7	essential_gene_targeting		Moffat2015	GCTCCGTCCTGGTCCCAGAC
1972	371370	1	0	0	10		0.659728	NC_000006.12	CCTCTACGTCACAGAGCCGG	0.434183		+	41930711	BYSL	chr6:41898450-41898469_BYSL_+		NGG	0.65	essential_gene_targeting		Moffat2015	GCTCTACGTCACAGAGCCGG
1973	371926	1	0	2	20		0.52516	NC_000019.10	CCTGCAGTTTGTTGACCAGC	0.227299		-	10718293	DNM2	chr19:10828951-10828970_DNM2_-		NGG	0.55	essential_gene_targeting		Moffat2015	GCTGCAGTTTGTTGACCAGC
1974	372436	1	0	0	17		0.539749	NC_000020.11	CCTGGTGAGGTTCACGCCCA	0.488565		+	5119576	PCNA	chr20:5100223-5100242_PCNA_+		NGG	0.65	essential_gene_targeting		Moffat2015	GCTGGTGAGGTTCACGCCCA
1975	372473	1	0	0	12		0.554949	NC_000016.10	CCTGTAAGTTCCGTTCCACA	0.445227		-	56748349	NUP93	chr16:56782243-56782262_NUP93_-		NGG	0.5	essential_gene_targeting		Moffat2015	GCTGTAAGTTCCGTTCCACA
1976	372531	1	0	0	11		0.518583	NC_000006.12	CCTGTCAACCAGCTCCGAGC	0.487766		+	159790955	MRPL18	chr6:160211988-160212007_MRPL18_+		NGG	0.65	essential_gene_targeting		Moffat2015	GCTGTCAACCAGCTCCGAGC
1978	372554	1	0	1	25		0.693288	NC_000019.10	CCTGTCCCAGGATGACCGAG	0.22715		+	58388126	RPS5	chr19:58899494-58899513_RPS5_+		NGG	0.65	essential_gene_targeting		Moffat2015	GCTGTCCCAGGATGACCGAG
1980	372599	1	0	0	20		0.705693	NC_000006.12	CCTGTGCCAGAACTCACGGG	0.395817		-	159791126	MRPL18	chr6:160212140-160212159_MRPL18_-		NGG	0.65	essential_gene_targeting		Moffat2015	GCTGTGCCAGAACTCACGGG
1983	372628	1	0	0	10		0.651573	NC_000012.12	CCTGTGCTTGAACCGCACCA	0.511535		+	120581341	POP5	chr12:121019145-121019164_POP5_+		NGG	0.6	essential_gene_targeting		Moffat2015	GCTGTGCTTGAACCGCACCA
1984	372854	1	0	1	11		0.598459	NC_000023.11	CCTTCAAGGCTGCATACGAA	0.565957		+	53431400	HSD17B10	chrX:53458349-53458368_HSD17B10_+		NGG	0.5	essential_gene_targeting		Moffat2015	GCTTCAAGGCTGCATACGAA
1985	373119	1	0	2	29		0.515054	NC_000001.11	CCTTGAGACCCTTGTCAGAA	0.215272		+	244864213	HNRNPU	chr1:245027516-245027535_HNRNPU_+		NGG	0.5	essential_gene_targeting		Moffat2015	GCTTGAGACCCTTGTCAGAA
1986	373624	1	0	1	14		0.600624	NC_000001.11	CGAAGAGAGAGTGTATGACC	0.241096		-	1544893	SSU72	chr1:1480255-1480274_SSU72_-		NGG	0.5	essential_gene_targeting		Moffat2015	GGAAGAGAGAGTGTATGACC
1988	373920	2	0	0	10		0.546935	NC_000017.11	CGAATGTCTGTGACGGAGGG	0.333895		+	7495943	POLR2A	chr17:7399263-7399282_POLR2A_+		NGG	0.6	essential_gene_targeting		Moffat2015	GGAATGTCTGTGACGGAGGG
1990	374811	1	0	0	1		0.488441	NC_000004.12	CGAGCTGGACGTACCAGACC	0.996169		-	24541943	DHX15	chr4:24543548-24543567_DHX15_-		NGG	0.65	essential_gene_targeting		Moffat2015	GGAGCTGGACGTACCAGACC
1991	374924	1	0	0	4		0.502746	NC_000004.12	CGAGGATGTCCAAGCGGCAC	0.526562		-	24584397	DHX15	chr4:24586002-24586021_DHX15_-		NGG	0.65	essential_gene_targeting		Moffat2015	GGAGGATGTCCAAGCGGCAC
1992	374985	1	0	1	7		0.509688	NC_000013.11	CGAGGGATTCTCTTATCAGC	0.342758		+	72773777	DIS3	chr13:73347916-73347935_DIS3_+		NGG	0.5	essential_gene_targeting		Moffat2015	GGAGGGATTCTCTTATCAGC
1993	374986	1	0	0	11		0.607292	NC_000023.11	CGAGGGCACTTCGGACAACA	0.395129		-	47198906	UBA1	chrX:47058287-47058306_UBA1_-		NGG	0.6	essential_gene_targeting		Moffat2015	GGAGGGCACTTCGGACAACA
1994	375243	1	0	0	1		0.598767	NC_000019.10	CGAGTTGTAGGCGCGAGACA	0.752044		+	2426977	TIMM13	chr19:2426976-2426995_TIMM13_+		NGG	0.6	essential_gene_targeting		Moffat2015	GGAGTTGTAGGCGCGAGACA
1996	375564	1	0	0	9		0.515574	NC_000003.12	CGATGTGAAGGATATTGACC	0.503408		+	184363521	POLR2H	chr3:184081310-184081329_POLR2H_+		NGG	0.45	essential_gene_targeting		Moffat2015	GGATGTGAAGGATATTGACC
1997	375667	1	0	1	12		0.493505	NC_000010.11	CGATTTGCTCATGGAACAGC	0.394227		-	99721034	COX15	chr10:101480773-101480792_COX15_-		NGG	0.5	essential_gene_targeting		Moffat2015	GGATTTGCTCATGGAACAGC
1998	376174	1	0	0	9		0.445967	NC_000002.12	CGCCCAAAGGCCTGTCCCAA	0.561626		+	127293909	ERCC3	chr2:128051486-128051505_ERCC3_+		NGG	0.65	essential_gene_targeting		Moffat2015	GGCCCAAAGGCCTGTCCCAA
1999	376181	1	0	0	3		0.320467	NC_000015.10	CGCCCACATTTGCAGCGAAC	0.683751		-	72563490	ARIH1	chr15:72855813-72855832_ARIH1_-		NGG	0.6	essential_gene_targeting		Moffat2015	GGCCCACATTTGCAGCGAAC
2000	376195	1	0	1	17		0.643067	NC_000004.12	CGCCCAGGAATAGTTAGGAG	0.271627		+	24554860	DHX15	chr4:24556484-24556503_DHX15_+		NGG	0.55	essential_gene_targeting		Moffat2015	GGCCCAGGAATAGTTAGGAG
2002	376340	1	0	0	0		0.609683	NC_000019.10	CGCCGTCCGTAGGTGTCCAG	1		-	48450724	GRWD1	chr19:48953963-48953982_GRWD1_-		NGG	0.7	essential_gene_targeting		Moffat2015	GGCCGTCCGTAGGTGTCCAG
2003	377233	1	0	0	18		0.573434	NC_000016.10	CGGAAGCACAAAGGTCCACC	0.398612		-	56821572	NUP93	chr16:56855466-56855485_NUP93_-		NGG	0.6	essential_gene_targeting		Moffat2015	GGGAAGCACAAAGGTCCACC
2005	377816	1	0	4	21		0.429386	NC_000017.11	CGGCAGCCCAGTGGCTGAAA	0.248296		-	2420170	METTL16	chr17:2323446-2323465_METTL16_-		NGG	0.65	essential_gene_targeting		Moffat2015	GGGCAGCCCAGTGGCTGAAA
2006	378013	1	0	0	1		0.384142	NC_000008.11	CGGCGATCCGAGCATGAGCC	0.966967		-	144444426	TONSL	chr8:145669791-145669810_TONSL_-		NGG	0.7	essential_gene_targeting		Moffat2015	GGGCGATCCGAGCATGAGCC
2008	378145	1	0	0	10		0.492657	NC_000006.12	CGGCTCGGAGCTGGTTGACA	0.266438		-	159790976	MRPL18	chr6:160211990-160212009_MRPL18_-		NGG	0.65	essential_gene_targeting		Moffat2015	GGGCTCGGAGCTGGTTGACA
2009	378582	1	0	0	14		0.501817	NC_000017.11	CGGGCTGCGTATCCCAGAAC	0.391798		-	45086639	NMT1	chr17:43163989-43164008_NMT1_-		NGG	0.65	essential_gene_targeting		Moffat2015	GGGGCTGCGTATCCCAGAAC
2012	378826	1	0	2	18		0.590497	NC_000019.10	CGGTCATTGCCTTCTGACAG	0.262012		-	35654599	COX6B1	chr19:36145483-36145502_COX6B1_-		NGG	0.55	essential_gene_targeting		Moffat2015	GGGTCATTGCCTTCTGACAG
2015	379195	1	0	0	1		0.687492	NC_000012.12	CGTACGGGACACGATCGCCA	0.940134		-	120581181	POP5	chr12:121018966-121018985_POP5_-		NGG	0.65	essential_gene_targeting		Moffat2015	GGTACGGGACACGATCGCCA
2019	379920	1	0	0	3		0.528472	NC_000011.10	CGTCTGATCCAGGTGCCGAA	0.762276		-	64317143	TRMT112	chr11:64084597-64084616_TRMT112_-		NGG	0.6	essential_gene_targeting		Moffat2015	GGTCTGATCCAGGTGCCGAA
2020	380075	1	0	3	49		0.66263	NC_000023.11	CGTGAGAAAGGTGAGGACCA	0.161748		+	123665694	THOC2	chrX:122799546-122799565_THOC2_+		NGG	0.55	essential_gene_targeting		Moffat2015	GGTGAGAAAGGTGAGGACCA
2021	380280	1	0	0	10		0.475375	NC_000015.10	CGTGCTCCTCAAGCTGCGCA	0.391052		-	75639829	IMP3	chr15:75932152-75932171_IMP3_-		NGG	0.65	essential_gene_targeting		Moffat2015	GGTGCTCCTCAAGCTGCGCA
2022	380391	1	0	0	20		0.607411	NC_000012.12	CGTGGCCATGTCCCAGCGAG	0.272546		-	124975465	DHX37	chr12:125459993-125460012_DHX37_-		NGG	0.7	essential_gene_targeting		Moffat2015	GGTGGCCATGTCCCAGCGAG
2023	380906	1	0	0	8		0.522089	NC_000017.11	CGTTTCGAAGTCAGGAACAC	0.437643		+	17270965	COPS3	chr17:17174280-17174299_COPS3_+		NGG	0.5	essential_gene_targeting		Moffat2015	GGTTTCGAAGTCAGGAACAC
2024	381129	1	0	0	4		0.739667	NC_000015.10	CTACAACTACGAGTTCGACG	0.604097		+	72474656	ARIH1	chr15:72766998-72767017_ARIH1_+		NGG	0.5	essential_gene_targeting		Moffat2015	GTACAACTACGAGTTCGACG
2027	381402	1	0	1	29		0.621605	NC_000014.9	CTACCAGGTTTGCCAGAAGG	0.226387		-	74892989	DLST	chr14:75359674-75359693_DLST_-		NGG	0.55	essential_gene_targeting		Moffat2015	GTACCAGGTTTGCCAGAAGG
2028	381847	1	0	0	3		0.464027	NC_000017.11	CTAGATATCGGTCCAGGAGC	0.782526		+	43492835	DHX8	chr17:41570204-41570223_DHX8_+		NGG	0.55	essential_gene_targeting		Moffat2015	GTAGATATCGGTCCAGGAGC
2029	382178	1	0	0	5		0.508375	NC_000023.11	CTATCATGGCTCGAGAGGCC	0.658703		+	153932358	NAA10	chrX:153197812-153197831_NAA10_+		NGG	0.6	essential_gene_targeting		Moffat2015	GTATCATGGCTCGAGAGGCC
2030	382473	1	0	1	45		0.530835	NC_000010.11	CTCAAAGGCTGCTGAGCGGG	0.165863		-	99729641	COX15	chr10:101489380-101489399_COX15_-		NGG	0.65	essential_gene_targeting		Moffat2015	GTCAAAGGCTGCTGAGCGGG
2031	382622	1	0	0	4		0.606339	NC_000012.12	CTCACCAATAGCCAGCCGCG	0.718204		-	6855825	USP5	chr12:6964971-6964990_USP5_-		NGG	0.65	essential_gene_targeting		Moffat2015	GTCACCAATAGCCAGCCGCG
2032	382627	1	0	0	4		0.651559	NC_000012.12	CTCACCACACACGATGACGA	0.512559		+	124977400	DHX37	chr12:125461947-125461966_DHX37_+		NGG	0.55	essential_gene_targeting		Moffat2015	GTCACCACACACGATGACGA
2033	382655	1	0	0	29		0.737223	NC_000019.10	CTCACCATTGAGGCCCACGG	0.22335		+	29212899	UQCRFS1	chr19:29703807-29703826_UQCRFS1_+		NGG	0.65	essential_gene_targeting		Moffat2015	GTCACCATTGAGGCCCACGG
2036	383288	1	0	0	34		0.507306	NC_000017.11	CTCCAATGCAGGCATGGCAC	0.164642		+	80140085	EIF4A3	chr17:78113885-78113904_EIF4A3_+		NGG	0.6	essential_gene_targeting		Moffat2015	GTCCAATGCAGGCATGGCAC
2037	383400	1	0	1	19		0.515344	NC_000007.14	CTCCAGCATGGCCACACGAA	0.459692		+	44404535	NUDCD3	chr7:44444135-44444154_NUDCD3_+		NGG	0.6	essential_gene_targeting		Moffat2015	GTCCAGCATGGCCACACGAA
2038	383653	1	0	0	19		0.540149	NC_000002.12	CTCCCTTAGTGGACTCCAGA	0.281962		-	127765277	WDR33	chr2:128522833-128522852_WDR33_-		NGG	0.55	essential_gene_targeting		Moffat2015	GTCCCTTAGTGGACTCCAGA
2041	383761	1	0	0	0		0.539188	NC_000023.11	CTCCGGTTATTACCGCCACC	1		+	53433861	HSD17B10	chrX:53460809-53460828_HSD17B10_+		NGG	0.6	essential_gene_targeting		Moffat2015	GTCCGGTTATTACCGCCACC
2042	383768	2	0	1	14		0.649173	NC_000008.11	CTCCGTCACCATGAAGCACA	0.243821		-	143818393	PUF60	chr8:144900545-144900564_PUF60_-		NGG	0.55	essential_gene_targeting		Moffat2015	GTCCGTCACCATGAAGCACA
2043	383970	1	0	0	61		0.401611	NC_000001.11	CTCCTGTGTGTTGGAGAGGC	0.0849102		-	35636393	PSMB2	chr1:36101976-36101995_PSMB2_-		NGG	0.6	essential_gene_targeting		Moffat2015	GTCCTGTGTGTTGGAGAGGC
2044	384215	1	0	0	11		0.635478	NC_000023.11	CTCGGAGTTATATATGCAGG	0.342004		-	47657627	UXT	chrX:47517008-47517027_UXT_-		NGG	0.45	essential_gene_targeting		Moffat2015	GTCGGAGTTATATATGCAGG
2046	384780	1	0	2	41		0.503073	NC_000007.14	CTCTGGTAGGCAGTGCCCGG	0.13211		-	44645387	OGDH	chr7:44684968-44684987_OGDH_-		NGG	0.7	essential_gene_targeting		Moffat2015	GTCTGGTAGGCAGTGCCCGG
2047	385113	1	0	0	31		0.615003	NC_000017.11	CTGAAGGTCCTTTACAGACG	0.401366		+	59666184	CLTC	chr17:57743546-57743565_CLTC_+		NGG	0.5	essential_gene_targeting		Moffat2015	GTGAAGGTCCTTTACAGACG
2048	385811	1	0	1	30		0.607798	NC_000003.12	CTGCAAGTTCTGCAGTAGCA	0.211955		+	194670026	LSG1	chr3:194390756-194390775_LSG1_+		NGG	0.5	essential_gene_targeting		Moffat2015	GTGCAAGTTCTGCAGTAGCA
2049	385980	1	0	0	20		0.595945	NC_000016.10	CTGCAGTGACCACACGCGGA	0.709319		-	1975011	TBL3	chr16:2024994-2025013_TBL3_-		NGG	0.65	essential_gene_targeting		Moffat2015	GTGCAGTGACCACACGCGGA
2050	386101	1	0	0	9		0.684095	NC_000023.11	CTGCCAGTATTCCATCGAAG	0.562052		+	53647519	HUWE1	chrX:53674463-53674482_HUWE1_+		NGG	0.5	essential_gene_targeting		Moffat2015	GTGCCAGTATTCCATCGAAG
2051	386219	1	0	0	9		0.531049	NC_000019.10	CTGCCTCCGTGTATATAGAA	0.509676		-	41861511	RPS19	chr19:42365562-42365581_RPS19_-		NGG	0.45	essential_gene_targeting		Moffat2015	GTGCCTCCGTGTATATAGAA
2052	386598	1	0	1	6		0.624045	NC_000005.10	CTGCTGCAGCGAAGACGCAA	0.665196		-	177516437	DDX41	chr5:176943420-176943439_DDX41_-		NGG	0.6	essential_gene_targeting		Moffat2015	GTGCTGCAGCGAAGACGCAA
2053	386830	1	0	1	20		0.54572	NC_000010.11	CTGGACTATCTAAAGAGGCC	0.326126		-	78025084	POLR3A	chr10:79784824-79784843_POLR3A_-		NGG	0.5	essential_gene_targeting		Moffat2015	GTGGACTATCTAAAGAGGCC
2054	387157	1	0	0	23		0.547656	NC_000010.11	CTGGCCAGTCTACTGAGAGC	0.278234		+	73146279	ECD	chr10:74906038-74906057_ECD_+		NGG	0.6	essential_gene_targeting		Moffat2015	GTGGCCAGTCTACTGAGAGC
2055	387719	1	0	0	12		0.681712	NC_000019.10	CTGGTTCACACGGCGCAGGG	0.313619		-	58393486	RPS5	chr19:58904835-58904854_RPS5_-		NGG	0.7	essential_gene_targeting		Moffat2015	GTGGTTCACACGGCGCAGGG
2057	387761	1	0	1	44		0.660865	NC_000003.12	CTGTAAGGCCAACTTCAGGG	0.234965		-	155910753	GMPS	chr3:155628524-155628543_GMPS_-		NGG	0.55	essential_gene_targeting		Moffat2015	GTGTAAGGCCAACTTCAGGG
2060	388029	1	0	0	22		0.486124	NC_000023.11	CTGTCGCGAGGAGAAGGGCC	0.283196		-	153930115	NAA10	chrX:153195550-153195569_NAA10_-		NGG	0.7	essential_gene_targeting		Moffat2015	GTGTCGCGAGGAGAAGGGCC
2061	388100	1	0	1	10		0.641952	NC_000010.11	CTGTGAATAGGCGCATCAGA	0.448178		-	73156295	ECD	chr10:74916035-74916054_ECD_-		NGG	0.5	essential_gene_targeting		Moffat2015	GTGTGAATAGGCGCATCAGA
2062	388883	1	0	1	9		0.659894	NC_000010.11	CTTCAAATCACTCACAACGG	0.494867		+	78022216	POLR3A	chr10:79781975-79781994_POLR3A_+		NGG	0.45	essential_gene_targeting		Moffat2015	GTTCAAATCACTCACAACGG
2064	389379	1	0	0	9		0.552574	NC_000015.10	CTTCCTTGTCACGCGCAGCA	0.351893		-	75639727	IMP3	chr15:75932050-75932069_IMP3_-		NGG	0.6	essential_gene_targeting		Moffat2015	GTTCCTTGTCACGCGCAGCA
2065	389672	1	0	3	33		0.132984	NC_000017.11	CTTCTCCTGGCCTGCTGCGC	0.205394		-	43492271	DHX8	chr17:41569621-41569640_DHX8_-		NGG	0.7	essential_gene_targeting		Moffat2015	GTTCTCCTGGCCTGCTGCGC
2067	390850	1	0	0	0		0.486316	NC_000002.12	CTTTCGGACAACGGATCGCC	1		+	86088644	POLR1A	chr2:86315768-86315787_POLR1A_+		NGG	0.6	essential_gene_targeting		Moffat2015	GTTTCGGACAACGGATCGCC
2068	390914	1	0	0	4		0.546455	NC_000001.11	CTTTGAAGTAAGGCGACGAC	0.54841		-	108692810	PRPF38B	chr1:109235414-109235433_PRPF38B_-		NGG	0.5	essential_gene_targeting		Moffat2015	GTTTGAAGTAAGGCGACGAC
2073	391290	1	0	1	58		0.516464	NC_000017.11	GAAACGGCGGCAGCTGCAGG	0.0759613		-	44210890	UBTF	chr17:42288240-42288259_UBTF_-		NGG	0.7	essential_gene_targeting		Moffat2015	GAAACGGCGGCAGCTGCAGG
2075	392076	1	0	2	15		0.621219	NC_000016.10	GAACATCGTTCTCAATGGCA	0.196531		+	23643001	DCTN5	chr16:23654323-23654342_DCTN5_+		NGG	0.45	essential_gene_targeting		Moffat2015	GAACATCGTTCTCAATGGCA
2078	392454	1	0	0	17		0.581442	NC_000014.9	GAACGCCCGAGACACACAGC	0.329871		-	74881988	DLST	chr14:75348673-75348692_DLST_-		NGG	0.65	essential_gene_targeting		Moffat2015	GAACGCCCGAGACACACAGC
2079	392690	1	0	0	27		0.664596	NC_000010.11	GAACTGGAAGGACCACGGGA	0.282565		+	68982596	DDX21	chr10:70742353-70742372_DDX21_+		NGG	0.6	essential_gene_targeting		Moffat2015	GAACTGGAAGGACCACGGGA
2081	393640	1	0	1	19		0.507814	NC_000002.12	GAAGCGGTGGCGGCGTGAAG	0.215907		+	96612847	KANSL3	chr2:97278585-97278604_KANSL3_+		NGG	0.7	essential_gene_targeting		Moffat2015	GAAGCGGTGGCGGCGTGAAG
2083	393860	1	0	0	13		0.504663	NC_000019.10	GAAGGACATCCGTGCAGCAC	0.53232		+	10783005	DNM2	chr19:10893682-10893701_DNM2_+		NGG	0.6	essential_gene_targeting		Moffat2015	GAAGGACATCCGTGCAGCAC
2084	394476	1	0	2	3		0.549584	NC_000013.11	GAAGTTACCTACCGATAGCC	0.455408		-	21146938	SAP18	chr13:21721059-21721078_SAP18_-		NGG	0.5	essential_gene_targeting		Moffat2015	GAAGTTACCTACCGATAGCC
2086	396023	1	0	0	14		0.750117	NC_000005.10	GACATGCTCAGAACATAACG	0.507848		+	177515788	DDX41	chr5:176942790-176942809_DDX41_+		NGG	0.45	essential_gene_targeting		Moffat2015	GACATGCTCAGAACATAACG
2088	396622	1	0	1	7		0.529749	NC_000005.10	GACCGAAGTCCGAGCCAGAC	0.510371		+	10263237	CCT5	chr5:10263350-10263369_CCT5_+		NGG	0.65	essential_gene_targeting		Moffat2015	GACCGAAGTCCGAGCCAGAC
2089	398431	1	0	0	5		0.561646	NC_000019.10	GAGACATGCCGAGAGCAACC	0.432263		+	42068706	ZNF574	chr19:42572859-42572878_ZNF574_+		NGG	0.6	essential_gene_targeting		Moffat2015	GAGACATGCCGAGAGCAACC
2090	399064	1	0	2	48		0.639772	NC_000002.12	GAGCAGAGAATATGCCCAAG	0.291827		+	127724353	WDR33	chr2:128481928-128481947_WDR33_+		NGG	0.5	essential_gene_targeting		Moffat2015	GAGCAGAGAATATGCCCAAG
2091	399572	1	0	0	10		0.659032	NC_000003.12	GAGCGGCTAAAGATTCCAGA	0.36945		+	179580960	ACTL6A	chr3:179298749-179298768_ACTL6A_+		NGG	0.5	essential_gene_targeting		Moffat2015	GAGCGGCTAAAGATTCCAGA
2093	400827	1	0	0	14		0.677383	NC_000001.11	GAGGTTCTGTGGGCACAACG	0.498369		+	111441264	WDR77	chr1:111983887-111983906_WDR77_+		NGG	0.6	essential_gene_targeting		Moffat2015	GAGGTTCTGTGGGCACAACG
2094	401107	1	0	1	11		0.686573	NC_000012.12	GAGTCTACTTGCACCTCCGG	0.586396		+	6855491	USP5	chr12:6964656-6964675_USP5_+		NGG	0.6	essential_gene_targeting		Moffat2015	GAGTCTACTTGCACCTCCGG
2096	401309	1	0	0	23		0.673105	NC_000010.11	GAGTGGTGAGGCAGTCACAA	0.317402		+	73148320	ECD	chr10:74908079-74908098_ECD_+		NGG	0.55	essential_gene_targeting		Moffat2015	GAGTGGTGAGGCAGTCACAA
2098	401558	1	0	0	14		0.720412	NC_000007.14	GATAATGTCAGCGGGCACGG	0.272956		-	44647739	OGDH	chr7:44687320-44687339_OGDH_-		NGG	0.6	essential_gene_targeting		Moffat2015	GATAATGTCAGCGGGCACGG
2099	401888	1	0	0	8		0.670432	NC_000023.11	GATATCGTCTGTATGGCCAG	0.296278		-	123644676	THOC2	chrX:122778509-122778528_THOC2_-		NGG	0.5	essential_gene_targeting		Moffat2015	GATATCGTCTGTATGGCCAG
2101	402111	1	0	1	8		0.492081	NC_000020.11	GATCAGTCTGCTGCAGCCGC	0.334826		+	2652909	NOP56	chr20:2633556-2633575_NOP56_+		NGG	0.65	essential_gene_targeting		Moffat2015	GATCAGTCTGCTGCAGCCGC
2102	402204	1	0	0	19		0.571277	NC_000001.11	GATCCAGCACACGGAAGACA	0.302313		-	1542167	SSU72	chr1:1477529-1477548_SSU72_-		NGG	0.55	essential_gene_targeting		Moffat2015	GATCCAGCACACGGAAGACA
2103	402298	1	0	0	9		0.624506	NC_000017.11	GATCCGAGAGATCACCAGGC	0.452531		+	45098456	NMT1	chr17:43175825-43175844_NMT1_+		NGG	0.6	essential_gene_targeting		Moffat2015	GATCCGAGAGATCACCAGGC
2105	402449	1	0	1	23		0.632942	NC_000019.10	GATCCTGCAGTTCATCAGCC	0.257614		+	10775793	DNM2	chr19:10886470-10886489_DNM2_+		NGG	0.55	essential_gene_targeting		Moffat2015	GATCCTGCAGTTCATCAGCC
2106	403147	1	0	3	24		0.553875	NC_000017.11	GATGAGGAGGACTCAACAGC	0.381195		-	63824210	FTSJ3	chr17:61901552-61901571_FTSJ3_-		NGG	0.55	essential_gene_targeting		Moffat2015	GATGAGGAGGACTCAACAGC
2107	403931	1	0	1	20		0.654298	NC_000003.12	GATGGCTATGTCCTTCAACA	0.331784		+	179576289	ACTL6A	chr3:179294078-179294097_ACTL6A_+		NGG	0.45	essential_gene_targeting		Moffat2015	GATGGCTATGTCCTTCAACA
2108	405642	1	0	1	55		0.673044	NC_000023.11	GCAAGTGTACTGCAGCAGCA	0.136416		+	71556715	OGT	chrX:70776566-70776585_OGT_+		NGG	0.55	essential_gene_targeting		Moffat2015	GCAAGTGTACTGCAGCAGCA
2109	406299	1	0	2	19		0.67223	NC_000010.11	GCACCCAAGAAGTGGACCAG	0.290832		-	78021910	POLR3A	chr10:79781650-79781669_POLR3A_-		NGG	0.6	essential_gene_targeting		Moffat2015	GCACCCAAGAAGTGGACCAG
2111	406709	1	0	5	139		0.556828	NC_000007.14	GCACGTGGTGAAGGGAAAGC	0.0427429		-	44427591	NUDCD3	chr7:44467172-44467191_NUDCD3_-		NGG	0.6	essential_gene_targeting		Moffat2015	GCACGTGGTGAAGGGAAAGC
2112	406912	1	0	0	15		0.648988	NC_000002.12	GCACTTACATCGAAGAGGAG	0.269763		+	86099959	POLR1A	chr2:86327083-86327102_POLR1A_+		NGG	0.5	essential_gene_targeting		Moffat2015	GCACTTACATCGAAGAGGAG
2113	407406	1	0	1	29		0.428951	NC_000015.10	GCAGATCCATGTGGTTCCCA	0.232244		-	72570303	ARIH1	chr15:72862626-72862645_ARIH1_-		NGG	0.55	essential_gene_targeting		Moffat2015	GCAGATCCATGTGGTTCCCA
2114	408219	2	0	2	18		0.621575	NC_000008.11	GCAGGACTTGATCTTGCCAA	0.255549		+	143817913	PUF60	chr8:144900084-144900103_PUF60_+		NGG	0.5	essential_gene_targeting		Moffat2015	GCAGGACTTGATCTTGCCAA
2115	408873	1	0	0	43		0.598071	NC_000017.11	GCAGTTGTCTGGACCTCAGG	0.124116		-	17254903	COPS3	chr17:17158199-17158218_COPS3_-		NGG	0.6	essential_gene_targeting		Moffat2015	GCAGTTGTCTGGACCTCAGG
2118	408958	1	0	0	25		0.613241	NC_000023.11	GCATACTCTGCTTCCAAGGG	0.294948		-	53431893	HSD17B10	chrX:53458823-53458842_HSD17B10_-		NGG	0.55	essential_gene_targeting		Moffat2015	GCATACTCTGCTTCCAAGGG
2121	409530	1	0	0	45		0.592231	NC_000010.11	GCATGTTGTCCTGGATGAAG	0.146491		+	68967114	DDX21	chr10:70726871-70726890_DDX21_+		NGG	0.5	essential_gene_targeting		Moffat2015	GCATGTTGTCCTGGATGAAG
2122	409966	1	0	1	28		0.598915	NC_000016.10	GCCACCAGCCTACCTTGCAA	0.260699		+	1962722	RPS2	chr16:2012724-2012743_RPS2_+		NGG	0.6	essential_gene_targeting		Moffat2015	GCCACCAGCCTACCTTGCAA
2125	409987	1	0	0	24		0.633989	NC_000002.12	GCCACCCATCTGCTGAACAA	0.356827		-	96612550	KANSL3	chr2:97278269-97278288_KANSL3_-		NGG	0.55	essential_gene_targeting		Moffat2015	GCCACCCATCTGCTGAACAA
2126	411001	1	0	1	27		0.488019	NC_000017.11	GCCCGTCATGAGCCAGGAGG	0.205445		+	45103045	NMT1	chr17:43180414-43180433_NMT1_+		NGG	0.7	essential_gene_targeting		Moffat2015	GCCCGTCATGAGCCAGGAGG
2138	412979	1	0	0	6		0.515575	NC_000016.10	GCGCATGGAGTTTGTCAGGC	0.707337		+	56823801	NUP93	chr16:56857714-56857733_NUP93_+		NGG	0.6	essential_gene_targeting		Moffat2015	GCGCATGGAGTTTGTCAGGC
2139	413408	1	0	0	6		0.623198	NC_000011.10	GCGGAAGGTCTTGTGTGGCG	0.521915		-	9574472	WEE1	chr11:9596001-9596020_WEE1_-		NGG	0.65	essential_gene_targeting		Moffat2015	GCGGAAGGTCTTGTGTGGCG
2140	414018	1	0	0	4		0.522673	NC_000019.10	GCGGTTCAGGAATCGTCACC	0.700831		+	10759751	DNM2	chr19:10870428-10870447_DNM2_+		NGG	0.6	essential_gene_targeting		Moffat2015	GCGGTTCAGGAATCGTCACC
2141	414435	1	0	0	5		0.63594	NC_000023.11	GCTAACTAAACGGCTTACCA	0.629288		+	72277174	RPS4X	chrX:71497025-71497044_RPS4X_+		NGG	0.45	essential_gene_targeting		Moffat2015	GCTAACTAAACGGCTTACCA
2142	414654	1	0	3	13		0.581178	NC_000010.11	GCTACTCCGCTGTGACCAGG	0.329231		-	133293579	TUBGCP2	chr10:135107065-135107084_TUBGCP2_-		NGG	0.65	essential_gene_targeting		Moffat2015	GCTACTCCGCTGTGACCAGG
2143	417464	1	0	2	23		0.296705	NC_000016.10	GCTGGCCAGTCTGGTCCAGC	0.260991		-	1974214	TBL3	chr16:2024197-2024216_TBL3_-		NGG	0.7	essential_gene_targeting		Moffat2015	GCTGGCCAGTCTGGTCCAGC
2144	417759	1	0	5	22		0.535237	NC_000011.10	GCTGGTTATTGTCCTGAAGA	0.245716		-	14480905	COPB1	chr11:14502433-14502452_COPB1_-		NGG	0.45	essential_gene_targeting		Moffat2015	GCTGGTTATTGTCCTGAAGA
2146	418954	1	0	1	16		0.530057	NC_000010.11	GGAAACCAGACTTGTTCAGC	0.42672		-	119070936	EIF3A	chr10:120830430-120830449_EIF3A_-		NGG	0.5	essential_gene_targeting		Moffat2015	GGAAACCAGACTTGTTCAGC
2147	419674	1	0	0	31		0.357913	NC_000022.11	GGAAGGCGTATGGCGAGAAC	0.254174		+	43976089	SAMM50	chr22:44371970-44371989_SAMM50_+		NGG	0.6	essential_gene_targeting		Moffat2015	GGAAGGCGTATGGCGAGAAC
2148	419988	1	0	0	44		0.608341	NC_000003.12	GGACAAGCGGGTGTCTGAGG	0.150684		+	47405776	PTPN23	chr3:47447267-47447286_PTPN23_+		NGG	0.65	essential_gene_targeting		Moffat2015	GGACAAGCGGGTGTCTGAGG
2150	420306	1	0	0	21		0.618512	NC_000005.10	GGACCAACATTACTTGGAGG	0.308767		+	37329215	NUP155	chr5:37329318-37329337_NUP155_+		NGG	0.5	essential_gene_targeting		Moffat2015	GGACCAACATTACTTGGAGG
2152	421509	1	0	5	53		0.601102	NC_000017.11	GGAGAGGCTTGATTGGAACC	0.139869		+	63826105	FTSJ3	chr17:61903466-61903485_FTSJ3_+		NGG	0.55	essential_gene_targeting		Moffat2015	GGAGAGGCTTGATTGGAACC
2153	421526	1	0	0	14		0.476574	NC_000012.12	GGAGAGTCACAATGCGGGAC	0.489642		+	124971309	DHX37	chr12:125455856-125455875_DHX37_+		NGG	0.6	essential_gene_targeting		Moffat2015	GGAGAGTCACAATGCGGGAC
2154	421527	1	0	1	61		0.718314	NC_000012.12	GGAGAGTCATACCTGAGACA	0.089347		-	54349669	COPZ1	chr12:54743435-54743454_COPZ1_-		NGG	0.5	essential_gene_targeting		Moffat2015	GGAGAGTCATACCTGAGACA
2156	421679	1	0	0	13		0.277467	NC_000012.12	GGAGATTGCCCGGGATGGAC	0.345112		+	6856098	USP5	chr12:6965263-6965282_USP5_+		NGG	0.65	essential_gene_targeting		Moffat2015	GGAGATTGCCCGGGATGGAC
2157	422287	1	0	0	10		0.668593	NC_000017.11	GGAGGAGCTTCGCATACAAG	0.538368		-	2441510	METTL16	chr17:2344786-2344805_METTL16_-		NGG	0.55	essential_gene_targeting		Moffat2015	GGAGGAGCTTCGCATACAAG
2163	423315	1	0	0	21		0.494439	NC_000019.10	GGATCTTGACCAGCCAGGAC	0.41771		-	18850793	UPF1	chr19:18961584-18961603_UPF1_-		NGG	0.6	essential_gene_targeting		Moffat2015	GGATCTTGACCAGCCAGGAC
2164	423410	1	0	3	37		0.662743	NC_000002.12	GGATGAGTCAGGCACCAAAG	0.157164		-	127293608	ERCC3	chr2:128051166-128051185_ERCC3_-		NGG	0.55	essential_gene_targeting		Moffat2015	GGATGAGTCAGGCACCAAAG
2165	423994	1	0	0	6		0.620076	NC_000023.11	GGCAATAGACACCTACAGGC	0.427139		+	71555291	OGT	chrX:70775142-70775161_OGT_+		NGG	0.55	essential_gene_targeting		Moffat2015	GGCAATAGACACCTACAGGC
2170	425098	1	0	1	57		0.680574	NC_000008.11	GGCCCAGGTTGAGATAGAGG	0.155419		+	144442746	TONSL	chr8:145668130-145668149_TONSL_+		NGG	0.6	essential_gene_targeting		Moffat2015	GGCCCAGGTTGAGATAGAGG
2172	425289	1	0	2	17		0.651206	NC_000020.11	GGCCGACTTACCTTCAGACA	0.144811		-	2653403	NOP56	chr20:2634031-2634050_NOP56_-		NGG	0.55	essential_gene_targeting		Moffat2015	GGCCGACTTACCTTCAGACA
2173	425731	1	0	1	38		0.543067	NC_000017.11	GGCGAAGTGGTGAACACCCA	0.259456		+	45093683	NMT1	chr17:43171052-43171071_NMT1_+		NGG	0.6	essential_gene_targeting		Moffat2015	GGCGAAGTGGTGAACACCCA
2174	425799	1	0	1	18		0.687964	NC_000003.12	GGCGATAAAGGCAAACAAGG	0.279222		+	179570135	ACTL6A	chr3:179287924-179287943_ACTL6A_+		NGG	0.5	essential_gene_targeting		Moffat2015	GGCGATAAAGGCAAACAAGG
2178	426143	1	0	0	4		0.615596	NC_000023.11	GGCGTCTTCCGTGGGCAACG	0.433612		+	71533301	OGT	chrX:70753152-70753171_OGT_+		NGG	0.7	essential_gene_targeting		Moffat2015	GGCGTCTTCCGTGGGCAACG
2179	426515	1	0	1	17		0.419598	NC_000012.12	GGCTGACGAGGTGGTAGCCC	0.422635		-	124980834	DHX37	chr12:125465362-125465381_DHX37_-		NGG	0.7	essential_gene_targeting		Moffat2015	GGCTGACGAGGTGGTAGCCC
2180	426858	1	0	1	11		0.475228	NC_000023.11	GGCTTCTTCCAAGCGACCCA	0.534276		-	71544631	OGT	chrX:70764463-70764482_OGT_-		NGG	0.6	essential_gene_targeting		Moffat2015	GGCTTCTTCCAAGCGACCCA
2181	427095	1	0	1	26		0.660602	NC_000019.10	GGGAAGACACGACTGCACAG	0.293204		-	42079642	ZNF574	chr19:42583776-42583795_ZNF574_-		NGG	0.6	essential_gene_targeting		Moffat2015	GGGAAGACACGACTGCACAG
2183	427125	1	0	0	15		0.401986	NC_000007.14	GGGAAGCCCATGCGGTCCGA	0.38607		+	44490439	NUDCD3	chr7:44530039-44530058_NUDCD3_+		NGG	0.7	essential_gene_targeting		Moffat2015	GGGAAGCCCATGCGGTCCGA
2185	427389	1	0	0	8		0.522882	NC_000019.10	GGGACGTCAATGTCATCAGC	0.264201		+	48451133	GRWD1	chr19:48954391-48954410_GRWD1_+		NGG	0.55	essential_gene_targeting		Moffat2015	GGGACGTCAATGTCATCAGC
2186	427487	1	0	0	17		0.696879	NC_000011.10	GGGAGAATACTGTAGTACCA	0.337615		-	14476987	COPB1	chr11:14498515-14498534_COPB1_-		NGG	0.45	essential_gene_targeting		Moffat2015	GGGAGAATACTGTAGTACCA
2187	428241	1	0	2	12		0.585577	NC_000010.11	GGGCCATAGTAGATGCAGCC	0.564701		-	119059638	EIF3A	chr10:120819132-120819151_EIF3A_-		NGG	0.6	essential_gene_targeting		Moffat2015	GGGCCATAGTAGATGCAGCC
2188	428776	1	0	0	22		0.59422	NC_000011.10	GGGCTTCAACATCAAGACCC	0.346454		+	65018441	ARL2	chr11:64785914-64785933_ARL2_+		NGG	0.55	essential_gene_targeting		Moffat2015	GGGCTTCAACATCAAGACCC
2190	429949	1	0	0	8		0.553131	NC_000017.11	GGTATCAGTACCCGAACAGA	0.57506		-	43491260	DHX8	chr17:41568610-41568629_DHX8_-		NGG	0.5	essential_gene_targeting		Moffat2015	GGTATCAGTACCCGAACAGA
2191	430416	1	0	1	25		0.603607	NC_000006.12	GGTCCAAGAATGCCTCAGGA	0.23147		+	41927372	BYSL	chr6:41895111-41895130_BYSL_+		NGG	0.55	essential_gene_targeting		Moffat2015	GGTCCAAGAATGCCTCAGGA
2193	430736	1	0	0	12		0.462488	NC_000022.11	GGTCGCTGGGCCTCTTACCC	0.461889		-	43955615	SAMM50	chr22:44351477-44351496_SAMM50_-		NGG	0.7	essential_gene_targeting		Moffat2015	GGTCGCTGGGCCTCTTACCC
2199	432028	1	0	0	28		0.613787	NC_000017.11	GGTGGCTGCTAATGCACCAA	0.358433		+	59660566	CLTC	chr17:57737928-57737947_CLTC_+		NGG	0.55	essential_gene_targeting		Moffat2015	GGTGGCTGCTAATGCACCAA
2200	432036	1	0	0	24		0.49587	NC_000023.11	GGTGGGAACGCTTCACAGCC	0.363813		+	153932412	NAA10	chrX:153197866-153197885_NAA10_+		NGG	0.65	essential_gene_targeting		Moffat2015	GGTGGGAACGCTTCACAGCC
2201	432927	1	0	0	8		0.631081	NC_000023.11	GGTTGACCTTATCACCAACC	0.462598		-	53627816	HUWE1	chrX:53654749-53654768_HUWE1_-		NGG	0.5	essential_gene_targeting		Moffat2015	GGTTGACCTTATCACCAACC
2202	433704	1	0	0	6		0.502043	NC_000002.12	TAAGAGGTGAATCACGGCCC	0.502915		+	86098682	POLR1A	chr2:86325806-86325825_POLR1A_+		NGG	0.55	essential_gene_targeting		Moffat2015	GAAGAGGTGAATCACGGCCC
2203	434141	1	0	0	4		0.547031	NC_000003.12	TAATGCTCTGCGTGTTCCGA	0.825364		+	179570179	ACTL6A	chr3:179287968-179287987_ACTL6A_+		NGG	0.5	essential_gene_targeting		Moffat2015	GAATGCTCTGCGTGTTCCGA
2204	434931	1	0	0	5		0.519924	NC_000023.11	TACCGATGTCCTCCTCCCGC	0.489112		-	47199506	UBA1	chrX:47058887-47058906_UBA1_-		NGG	0.65	essential_gene_targeting		Moffat2015	GACCGATGTCCTCCTCCCGC
2205	434963	1	0	0	4		0.575407	NC_000012.12	TACCGGCGTGTCGAAGGAGA	0.499848		-	6852292	USP5	chr12:6961438-6961457_USP5_-		NGG	0.6	essential_gene_targeting		Moffat2015	GACCGGCGTGTCGAAGGAGA
2206	435106	1	0	0	13		0.592856	NC_000005.10	TACCTGGAGCACAATGCACG	0.285874		+	141628110	HDAC3	chr5:141007678-141007697_HDAC3_+		NGG	0.55	essential_gene_targeting		Moffat2015	GACCTGGAGCACAATGCACG
2207	435399	1	0	0	4		0.555182	NC_000010.11	TACGGTGGTGCCGTCCGCCA	0.543018		+	988505	GTPBP4	chr10:1034446-1034465_GTPBP4_+		NGG	0.7	essential_gene_targeting		Moffat2015	GACGGTGGTGCCGTCCGCCA
2208	436304	1	0	2	16		0.490637	NC_000023.11	TAGCAGCGGGTGACATGGAA	0.319531		+	71538010	OGT	chrX:70757861-70757880_OGT_+		NGG	0.55	essential_gene_targeting		Moffat2015	GAGCAGCGGGTGACATGGAA
2209	436553	1	0	0	9		0.402217	NC_000005.10	TAGCTGATTGCCATCGCAAC	0.495205		+	10261556	CCT5	chr5:10261669-10261688_CCT5_+		NGG	0.5	essential_gene_targeting		Moffat2015	GAGCTGATTGCCATCGCAAC
2210	437073	1	0	0	5		0.611648	NC_000001.11	TAGTCCATGTAATACAGCGC	0.760478		+	35609334	PSMB2	chr1:36074936-36074955_PSMB2_+		NGG	0.45	essential_gene_targeting		Moffat2015	GAGTCCATGTAATACAGCGC
2212	437536	1	0	1	9		0.464075	NC_000017.11	TATCACTTGGCGAAGGAGAC	0.532013		-	63826856	FTSJ3	chr17:61904198-61904217_FTSJ3_-		NGG	0.5	essential_gene_targeting		Moffat2015	GATCACTTGGCGAAGGAGAC
2213	437866	1	0	0	2		0.622264	NC_000023.11	TATGAACATCCGCAATGCGA	0.902358		-	153934904	NAA10	chrX:153200339-153200358_NAA10_-		NGG	0.45	essential_gene_targeting		Moffat2015	GATGAACATCCGCAATGCGA
2215	438813	1	0	0	11		0.614701	NC_000011.10	TCAAGACCCTGGAGCACCGA	0.566681		+	65018452	ARL2	chr11:64785925-64785944_ARL2_+		NGG	0.6	essential_gene_targeting		Moffat2015	GCAAGACCCTGGAGCACCGA
2217	439158	1	0	13	19		0.52019	NC_000012.12	TCACAGTAGCATAGATGCAC	0.370278		-	32750088	YARS2	chr12:32903004-32903023_YARS2_-		NGG	0.45	essential_gene_targeting		Moffat2015	GCACAGTAGCATAGATGCAC
2218	439467	1	0	5	53		0.596288	NC_000005.10	TCACCTCAAACTTCTTGGCA	0.182558		+	141629855	HDAC3	chr5:141009423-141009442_HDAC3_+		NGG	0.45	essential_gene_targeting		Moffat2015	GCACCTCAAACTTCTTGGCA
2221	439629	1	0	0	3		0.727462	NC_000010.11	TCACGTACCTATCGGCAAAG	0.721965		+	133297943	TUBGCP2	chr10:135111448-135111467_TUBGCP2_+		NGG	0.5	essential_gene_targeting		Moffat2015	GCACGTACCTATCGGCAAAG
2223	439796	1	0	1	30		0.620159	NC_000017.11	TCACTTCGCTGGCCTTGGAG	0.159219		+	63824820	FTSJ3	chr17:61902181-61902200_FTSJ3_+		NGG	0.6	essential_gene_targeting		Moffat2015	GCACTTCGCTGGCCTTGGAG
2224	440462	2	0	0	15		0.642658	NC_000008.11	TCAGGCCAAGAAGTACGCCA	0.345646		-	143821689	PUF60	chr8:144903841-144903860_PUF60_-		NGG	0.55	essential_gene_targeting		Moffat2015	GCAGGCCAAGAAGTACGCCA
2226	440585	1	0	0	29		0.562978	NC_000022.11	TCAGGTCCACTTGATGGAAG	0.268697		-	43963316	SAMM50	chr22:44359178-44359197_SAMM50_-		NGG	0.5	essential_gene_targeting		Moffat2015	GCAGGTCCACTTGATGGAAG
2227	440593	1	0	0	0		0.610065	NC_000017.11	TCAGGTCGATACGGCCGGAA	1		-	80136120	EIF4A3	chr17:78109901-78109920_EIF4A3_-		NGG	0.6	essential_gene_targeting		Moffat2015	GCAGGTCGATACGGCCGGAA
2228	440974	1	0	1	11		0.600141	NC_000011.10	TCATCAACAGAGCCCGCCAA	0.456039		-	9576658	WEE1	chr11:9598187-9598206_WEE1_-		NGG	0.55	essential_gene_targeting		Moffat2015	GCATCAACAGAGCCCGCCAA
2230	441317	1	0	0	24		0.365444	NC_000007.14	TCATGCGGTTCTGTTTCAGC	0.309387		-	99416155	BUD31	chr7:99013760-99013779_BUD31_-		NGG	0.5	essential_gene_targeting		Moffat2015	GCATGCGGTTCTGTTTCAGC
2231	441418	1	0	2	34		0.66037	NC_000004.12	TCATTACCAGGACCCAAGAG	0.18131		-	24570816	DHX15	chr4:24572421-24572440_DHX15_-		NGG	0.5	essential_gene_targeting		Moffat2015	GCATTACCAGGACCCAAGAG
2232	441601	1	0	1	17		0.529701	NC_000012.12	TCCAAGAGGGCAATTTCACC	0.389309		-	54343242	COPZ1	chr12:54737008-54737027_COPZ1_-		NGG	0.5	essential_gene_targeting		Moffat2015	GCCAAGAGGGCAATTTCACC
2233	442038	1	0	4	95		0.45611	NC_000007.14	TCCAGGCCCTGTGAAGGAAA	0.071251		-	44485071	NUDCD3	chr7:44524652-44524671_NUDCD3_-		NGG	0.55	essential_gene_targeting		Moffat2015	GCCAGGCCCTGTGAAGGAAA
2234	442112	1	0	0	17		0.490422	NC_000023.11	TCCAGTGTCGAAGGCTGGAC	0.258522		+	71536336	OGT	chrX:70756187-70756206_OGT_+		NGG	0.6	essential_gene_targeting		Moffat2015	GCCAGTGTCGAAGGCTGGAC
2235	442457	1	0	1	13		0.742406	NC_000002.12	TCCCGAGTGACAGATCCACA	0.410645		-	127289461	ERCC3	chr2:128047019-128047038_ERCC3_-		NGG	0.55	essential_gene_targeting		Moffat2015	GCCCGAGTGACAGATCCACA
2236	442587	1	0	0	1		0.576417	NC_000016.10	TCCCTCGGTAGCCTTACGCC	0.935335		-	57462826	POLR2C	chr16:57496720-57496739_POLR2C_-		NGG	0.65	essential_gene_targeting		Moffat2015	GCCCTCGGTAGCCTTACGCC
2237	442932	1	0	0	2		0.599853	NC_000019.10	TCCGGCGACACAAGTTCCGA	0.661157		+	48446065	GRWD1	chr19:48949323-48949342_GRWD1_+		NGG	0.6	essential_gene_targeting		Moffat2015	GCCGGCGACACAAGTTCCGA
2238	443141	1	0	0	9		0.608366	NC_000013.11	TCCTATAGATCTGCAGACCA	0.447027		-	72766000	DIS3	chr13:73340120-73340139_DIS3_-		NGG	0.45	essential_gene_targeting		Moffat2015	GCCTATAGATCTGCAGACCA
2239	443486	1	0	0	11		0.604419	NC_000011.10	TCCTGCGGCTAAGATGGCGA	0.488072		+	66052371	SF3B2	chr11:65819843-65819862_SF3B2_+		NGG	0.6	essential_gene_targeting		Moffat2015	GCCTGCGGCTAAGATGGCGA
2241	443669	1	0	1	11		0.510751	NC_000001.11	TCCTTCCTTCCGCCGCAACA	0.718884		+	108692572	PRPF38B	chr1:109235195-109235214_PRPF38B_+		NGG	0.6	essential_gene_targeting		Moffat2015	GCCTTCCTTCCGCCGCAACA
2242	443729	1	0	0	25		0.573151	NC_000023.11	TCCTTTAACCAGGACAACCC	0.319382		+	47201465	UBA1	chrX:47060865-47060884_UBA1_+		NGG	0.5	essential_gene_targeting		Moffat2015	GCCTTTAACCAGGACAACCC
2243	443815	1	0	0	10		0.660323	NC_000001.11	TCGAAGTCGTGATAGGAAAG	0.415174		+	108699398	PRPF38B	chr1:109242021-109242040_PRPF38B_+		NGG	0.45	essential_gene_targeting		Moffat2015	GCGAAGTCGTGATAGGAAAG
2244	443824	1	0	0	6		0.607179	NC_000007.14	TCGAATCGCTGGCCTCGGAA	0.75807		+	44386053	NUDCD3	chr7:44425653-44425672_NUDCD3_+		NGG	0.6	essential_gene_targeting		Moffat2015	GCGAATCGCTGGCCTCGGAA
2245	444092	1	0	1	14		0.584472	NC_000010.11	TCGCAAGAGCCACTTGGCAA	0.425819		-	119073803	EIF3A	chr10:120833297-120833316_EIF3A_-		NGG	0.55	essential_gene_targeting		Moffat2015	GCGCAAGAGCCACTTGGCAA
2246	444398	1	0	0	19		0.630669	NC_000006.12	TCGCTGCCGTCAAGATGGAG	0.339328		-	159789481	TCP1	chr6:160210495-160210514_TCP1_-		NGG	0.6	essential_gene_targeting		Moffat2015	GCGCTGCCGTCAAGATGGAG
2247	444551	1	0	0	10		0.485267	NC_000010.11	TCGGATCAATGGTTGGCAAA	0.502499		-	997245	GTPBP4	chr10:1043167-1043186_GTPBP4_-		NGG	0.45	essential_gene_targeting		Moffat2015	GCGGATCAATGGTTGGCAAA
2248	444560	1	0	0	2		0.724131	NC_000013.11	TCGGATGCGTTTATATACGG	0.89358		+	72780901	DIS3	chr13:73355040-73355059_DIS3_+		NGG	0.45	essential_gene_targeting		Moffat2015	GCGGATGCGTTTATATACGG
2250	444640	1	0	0	14		0.627276	NC_000019.10	TCGGCCTCCAGCTTGACCAG	0.390055		-	18852267	UPF1	chr19:18963058-18963077_UPF1_-		NGG	0.65	essential_gene_targeting		Moffat2015	GCGGCCTCCAGCTTGACCAG
2251	444970	1	0	0	1		0.483604	NC_000012.12	TCGTACGGGACACGATCGCC	0.961131		-	120581182	POP5	chr12:121018967-121018986_POP5_-		NGG	0.65	essential_gene_targeting		Moffat2015	GCGTACGGGACACGATCGCC
2252	446210	1	0	0	32		0.606375	NC_000011.10	TCTCTTAGTAGCTGCTCCAG	0.143415		+	66057257	SF3B2	chr11:65824729-65824748_SF3B2_+		NGG	0.5	essential_gene_targeting		Moffat2015	GCTCTTAGTAGCTGCTCCAG
2253	446827	1	0	2	53		0.606103	NC_000003.12	TCTGGAGAGTCATTGAGAGA	0.15371		-	194665577	LSG1	chr3:194386288-194386307_LSG1_-		NGG	0.45	essential_gene_targeting		Moffat2015	GCTGGAGAGTCATTGAGAGA
2254	447346	1	0	0	9		0.600263	NC_000023.11	TCTTAGCGATCTCCACGCCC	0.385689		-	47199299	UBA1	chrX:47058680-47058699_UBA1_-		NGG	0.6	essential_gene_targeting		Moffat2015	GCTTAGCGATCTCCACGCCC
2255	447698	1	0	2	502		0.46162	NC_000022.11	TCTTCTTGGTCGTGCAGAAA	0.0124972		+	43972893	SAMM50	chr22:44368774-44368793_SAMM50_+		NGG	0.45	essential_gene_targeting		Moffat2015	GCTTCTTGGTCGTGCAGAAA
2256	448277	1	0	2	24		0.734507	NC_000001.11	TGAACACTTCGATGACACAG	0.201612		-	244862497	HNRNPU	chr1:245025781-245025800_HNRNPU_-		NGG	0.45	essential_gene_targeting		Moffat2015	GGAACACTTCGATGACACAG
2257	449325	1	0	0	4		0.45171	NC_000019.10	TGACATAGTCCGGGATCACC	0.638703		+	48446403	GRWD1	chr19:48949661-48949680_GRWD1_+		NGG	0.55	essential_gene_targeting		Moffat2015	GGACATAGTCCGGGATCACC
2258	449330	1	0	0	15		0.661171	NC_000005.10	TGACATCCACCATGGTGACG	0.516155		-	141629275	HDAC3	chr5:141008824-141008843_HDAC3_-		NGG	0.55	essential_gene_targeting		Moffat2015	GGACATCCACCATGGTGACG
2259	449390	1	0	0	27		0.655785	NC_000003.12	TGACATGGTCTGTCTTACCC	0.224332		+	194672045	LSG1	chr3:194392775-194392794_LSG1_+		NGG	0.5	essential_gene_targeting		Moffat2015	GGACATGGTCTGTCTTACCC
2260	449627	1	0	0	3		0.564264	NC_000002.12	TGACCTCGAACCTAATAGCC	0.624657		-	127723042	WDR33	chr2:128480598-128480617_WDR33_-		NGG	0.5	essential_gene_targeting		Moffat2015	GGACCTCGAACCTAATAGCC
2261	449673	1	0	0	17		0.685493	NC_000014.9	TGACGACACAACCAAAGAGG	0.214841		+	74899926	DLST	chr14:75366630-75366649_DLST_+		NGG	0.5	essential_gene_targeting		Moffat2015	GGACGACACAACCAAAGAGG
2263	450641	1	0	0	4		0.472489	NC_000017.11	TGAGCTCTTTCGCTCCCGAC	0.626207		-	7930674	TRAPPC1	chr17:7833974-7833993_TRAPPC1_-		NGG	0.6	essential_gene_targeting		Moffat2015	GGAGCTCTTTCGCTCCCGAC
2264	450646	1	0	0	17		0.678851	NC_000020.11	TGAGCTGCACCAAAGAGACG	0.389011		+	5119647	PCNA	chr20:5100294-5100313_PCNA_+		NGG	0.55	essential_gene_targeting		Moffat2015	GGAGCTGCACCAAAGAGACG
2266	450803	1	0	0	18		0.479794	NC_000011.10	TGAGGAGGGTTGCTCCGGCC	0.362639		-	65020442	ARL2	chr11:64787896-64787915_ARL2_-		NGG	0.7	essential_gene_targeting		Moffat2015	GGAGGAGGGTTGCTCCGGCC
2267	450934	1	0	1	20		0.482803	NC_000003.12	TGAGGGCCTCTTCAACAGAC	0.310796		-	155911254	GMPS	chr3:155629025-155629044_GMPS_-		NGG	0.55	essential_gene_targeting		Moffat2015	GGAGGGCCTCTTCAACAGAC
2268	450965	1	0	0	42		0.666564	NC_000020.11	TGAGGGTGACCTGAATAAAG	0.134719		-	37996460	TTI1	chr20:36624844-36624863_TTI1_-		NGG	0.45	essential_gene_targeting		Moffat2015	GGAGGGTGACCTGAATAAAG
2269	451625	1	0	1	26		0.587069	NC_000002.12	TGATCTCCAAGAACATGCCC	0.262931		-	86105771	POLR1A	chr2:86332876-86332895_POLR1A_-		NGG	0.5	essential_gene_targeting		Moffat2015	GGATCTCCAAGAACATGCCC
2270	451628	1	0	0	54		0.474024	NC_000011.10	TGATCTCCATTTCTCGGAAG	0.105979		-	9586542	WEE1	chr11:9608071-9608090_WEE1_-		NGG	0.45	essential_gene_targeting		Moffat2015	GGATCTCCATTTCTCGGAAG
2271	452319	1	0	0	26		0.551039	NC_000017.11	TGCACATCTCTGAGCTCCGG	0.242371		+	43493464	DHX8	chr17:41570833-41570852_DHX8_+		NGG	0.6	essential_gene_targeting		Moffat2015	GGCACATCTCTGAGCTCCGG
2272	453338	1	0	0	8		0.616681	NC_000002.12	TGCCCGCTTGGCCAACGAAG	0.603729		-	96619692	KANSL3	chr2:97285411-97285430_KANSL3_-		NGG	0.65	essential_gene_targeting		Moffat2015	GGCCCGCTTGGCCAACGAAG
2273	453393	1	0	0	15		0.646773	NC_000017.11	TGCCCTTCCATATCTTGACG	0.619258		-	17264951	COPS3	chr17:17168247-17168266_COPS3_-		NGG	0.5	essential_gene_targeting		Moffat2015	GGCCCTTCCATATCTTGACG
2275	453664	1	0	1	6		0.687786	NC_000017.11	TGCCTGAGGAGCGATGCCGA	0.577515		+	42609724	TUBG1	chr17:40761743-40761762_TUBG1_+		NGG	0.65	essential_gene_targeting		Moffat2015	GGCCTGAGGAGCGATGCCGA
2276	453719	1	0	1	8		0.450159	NC_000017.11	TGCCTTACCTGAATCGGGCC	0.783734		+	44213209	UBTF	chr17:42290578-42290597_UBTF_+		NGG	0.6	essential_gene_targeting		Moffat2015	GGCCTTACCTGAATCGGGCC
2277	453972	1	0	0	8		0.597749	NC_000015.10	TGCGCGTGACAAGGAAGGCG	0.450588		+	75639711	IMP3	chr15:75932053-75932072_IMP3_+		NGG	0.65	essential_gene_targeting		Moffat2015	GGCGCGTGACAAGGAAGGCG
2280	454749	1	0	0	14		0.535288	NC_000001.11	TGCTGCATGTTTAGTAACCC	0.472304		+	244857654	HNRNPU	chr1:245020957-245020976_HNRNPU_+		NGG	0.45	essential_gene_targeting		Moffat2015	GGCTGCATGTTTAGTAACCC
2281	455037	1	0	0	13		0.523269	NC_000012.12	TGCTTACCCTTAATGCCACC	0.463278		-	54348057	COPZ1	chr12:54741823-54741842_COPZ1_-		NGG	0.5	essential_gene_targeting		Moffat2015	GGCTTACCCTTAATGCCACC
2282	455543	1	0	0	3		0.496802	NC_000019.10	TGGACCGCTACATGGACGCC	0.601059		-	2427026	TIMM13	chr19:2427006-2427025_TIMM13_-		NGG	0.65	essential_gene_targeting		Moffat2015	GGGACCGCTACATGGACGCC
2283	455628	1	0	1	13		0.643315	NC_000015.10	TGGACTCGTCCAAGATCAAG	0.340495		-	75639686	IMP3	chr15:75932009-75932028_IMP3_-		NGG	0.5	essential_gene_targeting		Moffat2015	GGGACTCGTCCAAGATCAAG
2284	456247	1	0	2	35		0.694621	NC_000002.12	TGGATGTTGACAGCAGACCA	0.343573		-	127764930	WDR33	chr2:128522486-128522505_WDR33_-		NGG	0.5	essential_gene_targeting		Moffat2015	GGGATGTTGACAGCAGACCA
2285	456516	1	0	0	4		0.595724	NC_000011.10	TGGCATCGTGCTGAATCGGC	0.911045		+	66053028	SF3B2	chr11:65820500-65820519_SF3B2_+		NGG	0.6	essential_gene_targeting		Moffat2015	GGGCATCGTGCTGAATCGGC
2286	458160	1	0	1	29		0.507654	NC_000017.11	TGGTCATATTTCTGCTCAGG	0.239306		-	45099477	NMT1	chr17:43176827-43176846_NMT1_-		NGG	0.45	essential_gene_targeting		Moffat2015	GGGTCATATTTCTGCTCAGG
2287	458453	1	0	0	29		0.553878	NC_000017.11	TGGTGCCTCCAATGCAGGCA	0.284699		+	80140079	EIF4A3	chr17:78113879-78113898_EIF4A3_+		NGG	0.6	essential_gene_targeting		Moffat2015	GGGTGCCTCCAATGCAGGCA
2288	458472	1	0	0	21		0.595719	NC_000019.10	TGGTGCTCCAGGAAATCCGC	0.277067		-	42079303	ZNF574	chr19:42583437-42583456_ZNF574_-		NGG	0.6	essential_gene_targeting		Moffat2015	GGGTGCTCCAGGAAATCCGC
2289	458624	1	0	2	22		0.620347	NC_000010.11	TGGTGTTCCTATCCTCCAGA	0.322063		-	1000727	GTPBP4	chr10:1046649-1046668_GTPBP4_-		NGG	0.5	essential_gene_targeting		Moffat2015	GGGTGTTCCTATCCTCCAGA
2290	458681	1	0	0	4		0.604302	NC_000017.11	TGGTTCGTAACACTCGCCAC	0.944688		-	63826567	FTSJ3	chr17:61903909-61903928_FTSJ3_-		NGG	0.55	essential_gene_targeting		Moffat2015	GGGTTCGTAACACTCGCCAC
2291	458723	1	0	0	5		0.529625	NC_000010.11	TGGTTGTGAACGCATAGGGC	0.577016		-	999047	GTPBP4	chr10:1044969-1044988_GTPBP4_-		NGG	0.55	essential_gene_targeting		Moffat2015	GGGTTGTGAACGCATAGGGC
2292	459071	1	0	1	14		0.652735	NC_000001.11	TGTACTCTTGGTGTCCACAA	0.385101		+	111442717	WDR77	chr1:111985340-111985359_WDR77_+		NGG	0.45	essential_gene_targeting		Moffat2015	GGTACTCTTGGTGTCCACAA
2293	459185	1	0	0	1		0.545635	NC_000003.12	TGTAGCGCGCAGATCGAGGC	1		+	194646183	LSG1	chr3:194366913-194366932_LSG1_+		NGG	0.65	essential_gene_targeting		Moffat2015	GGTAGCGCGCAGATCGAGGC
2294	459225	1	0	1	18		0.539903	NC_000017.11	TGTAGGCCTGTACTTCAGCA	0.336551		+	59661580	CLTC	chr17:57738942-57738961_CLTC_+		NGG	0.5	essential_gene_targeting		Moffat2015	GGTAGGCCTGTACTTCAGCA
2295	459263	1	0	0	6		0.537964	NC_000011.10	TGTAGTACTCGTTCATGAGC	0.487499		+	14483032	COPB1	chr11:14504579-14504598_COPB1_+		NGG	0.45	essential_gene_targeting		Moffat2015	GGTAGTACTCGTTCATGAGC
2296	459915	1	0	0	4		0.490966	NC_000012.12	TGTCGATGCCGAAGTGGGAC	0.818406		-	6857705	USP5	chr12:6966851-6966870_USP5_-		NGG	0.6	essential_gene_targeting		Moffat2015	GGTCGATGCCGAAGTGGGAC
2297	460342	1	0	0	14		0.687148	NC_000003.12	TGTGAAGGATATTGACCCGG	0.25228		+	184363524	POLR2H	chr3:184081313-184081332_POLR2H_+		NGG	0.5	essential_gene_targeting		Moffat2015	GGTGAAGGATATTGACCCGG
2300	460356	1	0	0	20		0.546982	NC_000001.11	TGTGAAGTTAGCTGCTGCCG	0.356237		+	35631306	PSMB2	chr1:36096908-36096927_PSMB2_+		NGG	0.55	essential_gene_targeting		Moffat2015	GGTGAAGTTAGCTGCTGCCG
2301	460711	1	0	0	14		0.460182	NC_000001.11	TGTGCTCGAGCAACCAGAAC	0.508752		-	1574525	SSU72	chr1:1509887-1509906_SSU72_-		NGG	0.55	essential_gene_targeting		Moffat2015	GGTGCTCGAGCAACCAGAAC
2302	461002	1	0	1	37		0.504225	NC_000017.11	TGTGGGCCTGCTCTGCGGGA	0.146119		-	2420364	METTL16	chr17:2323640-2323659_METTL16_-		NGG	0.7	essential_gene_targeting		Moffat2015	GGTGGGCCTGCTCTGCGGGA
2303	461400	1	0	0	29		0.675212	NC_000001.11	TGTGTTTCTTTCATGCAGCG	0.297475		-	111444074	WDR77	chr1:111986678-111986697_WDR77_-		NGG	0.45	essential_gene_targeting		Moffat2015	GGTGTTTCTTTCATGCAGCG
2305	462131	1	0	0	21		0.578405	NC_000014.9	TTAATAGCAGTGGACACAGC	0.307279		+	92142201	CPSF2	chr14:92608546-92608565_CPSF2_+		NGG	0.45	essential_gene_targeting		Moffat2015	GTAATAGCAGTGGACACAGC
2306	462142	1	0	1	11		0.561767	NC_000010.11	TTAATTGCACAGGCACGGAC	0.26689		+	68963358	DDX21	chr10:70723115-70723134_DDX21_+		NGG	0.5	essential_gene_targeting		Moffat2015	GTAATTGCACAGGCACGGAC
2307	462168	1	0	1	4		0.720422	NC_000004.12	TTACACCATAACGCTCCAGG	0.585034		+	24556342	DHX15	chr4:24557966-24557985_DHX15_+		NGG	0.5	essential_gene_targeting		Moffat2015	GTACACCATAACGCTCCAGG
2309	462398	1	0	1	32		0.649883	NC_000011.10	TTACCTCTTCCTAGCCACCC	0.191239		+	8684703	RPL27A	chr11:8706251-8706270_RPL27A_+		NGG	0.55	essential_gene_targeting		Moffat2015	GTACCTCTTCCTAGCCACCC
2312	462409	1	0	0	12		0.626923	NC_000020.11	TTACCTGACACGCATAGAGA	0.376252		-	2654950	NOP56	chr20:2635578-2635597_NOP56_-		NGG	0.45	essential_gene_targeting		Moffat2015	GTACCTGACACGCATAGAGA
2315	462815	1	0	0	15		0.486267	NC_000020.11	TTAGGGTACAACTGCCAGAC	0.334292		+	2654526	NOP56	chr20:2635173-2635192_NOP56_+		NGG	0.5	essential_gene_targeting		Moffat2015	GTAGGGTACAACTGCCAGAC
2316	462942	1	0	0	7		0.506462	NC_000016.10	TTATCCAGAGAGCTTCGACC	0.762846		-	56818712	NUP93	chr16:56852606-56852625_NUP93_-		NGG	0.5	essential_gene_targeting		Moffat2015	GTATCCAGAGAGCTTCGACC
2317	463281	1	0	1	10		0.417401	NC_000023.11	TTCACGCATCTATGTGGCCC	0.382099		-	47657280	UXT	chrX:47516661-47516680_UXT_-		NGG	0.55	essential_gene_targeting		Moffat2015	GTCACGCATCTATGTGGCCC
2319	463399	1	0	0	9		0.575664	NC_000001.11	TTCAGCTATCTCACGTGAGA	0.407442		-	35605286	PSMB2	chr1:36070869-36070888_PSMB2_-		NGG	0.45	essential_gene_targeting		Moffat2015	GTCAGCTATCTCACGTGAGA
2320	463933	1	0	0	1		0.532182	NC_000006.12	TTCCGAGATCGTCTCAGCGA	0.925362		+	159790568	MRPL18	chr6:160211601-160211620_MRPL18_+		NGG	0.55	essential_gene_targeting		Moffat2015	GTCCGAGATCGTCTCAGCGA
2321	464353	1	0	1	16		0.440688	NC_000001.11	TTCGCTGGAAGCCTGCAAAC	0.676974		+	244856564	HNRNPU	chr1:245019867-245019886_HNRNPU_+		NGG	0.55	essential_gene_targeting		Moffat2015	GTCGCTGGAAGCCTGCAAAC
2322	464530	1	0	1	31		0.52951	NC_000011.10	TTCTAGACCCACCAAGAAAG	0.183717		-	14475813	COPB1	chr11:14497341-14497360_COPB1_-		NGG	0.45	essential_gene_targeting		Moffat2015	GTCTAGACCCACCAAGAAAG
2323	464604	1	0	0	21		0.627571	NC_000017.11	TTCTCCACAGGTAAGCGGAA	0.202488		+	39202978	RPL19	chr17:37359232-37359251_RPL19_+		NGG	0.5	essential_gene_targeting		Moffat2015	GTCTCCACAGGTAAGCGGAA
2324	464700	1	0	0	10		0.543417	NC_000006.12	TTCTCGGTTTGCAGGAACCC	0.503374		+	159790617	MRPL18	chr6:160211650-160211669_MRPL18_+		NGG	0.55	essential_gene_targeting		Moffat2015	GTCTCGGTTTGCAGGAACCC
2325	464829	1	0	0	4		0.573524	NC_000002.12	TTCTGGACTCGAAACCGACC	0.592883		-	127723342	WDR33	chr2:128480898-128480917_WDR33_-		NGG	0.55	essential_gene_targeting		Moffat2015	GTCTGGACTCGAAACCGACC
2326	465367	1	0	0	6		0.535187	NC_000010.11	TTGAGTTGATCAAGGAGCGC	0.63366		-	68977682	DDX21	chr10:70737420-70737439_DDX21_-		NGG	0.5	essential_gene_targeting		Moffat2015	GTGAGTTGATCAAGGAGCGC
2327	465842	1	0	0	19		0.586651	NC_000005.10	TTGCTCCGCTTCTTCTAACA	0.25291		-	10255988	CCT5	chr5:10256082-10256101_CCT5_-		NGG	0.45	essential_gene_targeting		Moffat2015	GTGCTCCGCTTCTTCTAACA
2328	466180	1	0	1	41		0.658275	NC_000015.10	TTGGATTGCAGCCAACACAA	0.143697		+	72567155	ARIH1	chr15:72859497-72859516_ARIH1_+		NGG	0.45	essential_gene_targeting		Moffat2015	GTGGATTGCAGCCAACACAA
2329	466222	1	0	1	18		0.459615	NC_000011.10	TTGGCATGTTCTTCACCGCC	0.266471		-	61790522	TMEM258	chr11:61557976-61557995_TMEM258_-		NGG	0.55	essential_gene_targeting		Moffat2015	GTGGCATGTTCTTCACCGCC
2330	466401	1	0	0	10		0.509	NC_000005.10	TTGGGTACGGACAGCAAACC	0.394098		+	37364311	NUP155	chr5:37364414-37364433_NUP155_+		NGG	0.55	essential_gene_targeting		Moffat2015	GTGGGTACGGACAGCAAACC
2331	466611	1	0	0	3		0.80349	NC_000023.11	TTGTAGCCGAGTTAGCAGCG	0.904043		+	53645322	HUWE1	chrX:53672275-53672294_HUWE1_+		NGG	0.55	essential_gene_targeting		Moffat2015	GTGTAGCCGAGTTAGCAGCG
2332	467596	1	0	2	50		0.744884	NC_000016.10	TTTCTCCTAGGAGGACCAGG	0.107074		+	1974365	TBL3	chr16:2024367-2024386_TBL3_+		NGG	0.55	essential_gene_targeting		Moffat2015	GTTCTCCTAGGAGGACCAGG
2333	467633	1	0	0	8		0.560663	NC_000016.10	TTTCTGGCAGACCTTCGGCA	0.590588		+	56805493	NUP93	chr16:56839406-56839425_NUP93_+		NGG	0.55	essential_gene_targeting		Moffat2015	GTTCTGGCAGACCTTCGGCA
2334	467718	1	0	0	23		0.723983	NC_000010.11	TTTGACAACAGGTACACCAG	0.313995		+	133300003	TUBGCP2	chr10:135113508-135113527_TUBGCP2_+		NGG	0.45	essential_gene_targeting		Moffat2015	GTTGACAACAGGTACACCAG
2335	467846	1	0	0	24		0.644604	NC_000017.11	TTTGCAGGCCACTACGAAGG	0.215593		-	44212460	UBTF	chr17:42289810-42289829_UBTF_-		NGG	0.55	essential_gene_targeting		Moffat2015	GTTGCAGGCCACTACGAAGG
2337	468178	1	0	1	2		0.662124	NC_000010.11	TTTGTGCCAGACCGGCGGAG	0.770783		-	73152375	ECD	chr10:74912115-74912134_ECD_-		NGG	0.65	essential_gene_targeting		Moffat2015	GTTGTGCCAGACCGGCGGAG
2339	470256	1	10	14	25		0.686172	NC_000007.14	GGAGTCCATCACGATGCCAG	0.06559		+	5528617	ACTB	ACTB_1211		NGG	0.6	essential_gene_targeting		Elling2020	GGAGTCCATCACGATGCCAG
2340	470257	1	0	11	21		0.439214	NC_000007.14	AGCCATGTACGTTGCTATCC	0.166659		-	5528692	ACTB	ACTB_1214		NGG	0.5	essential_gene_targeting		Elling2020	GGCCATGTACGTTGCTATCC
2341	470300	1	0	0	22		0.705771	NC_000003.12	TGTTCCGAGGGAGAATATGG	0.256041		+	179570191	ACTL6A	ACTL6A_1245		NGG	0.5	essential_gene_targeting		Elling2020	GGTTCCGAGGGAGAATATGG
2343	470304	1	0	4	67		0.680171	NC_000003.12	GATTGCAAATAATACAACAG	0.130717		+	179586562	ACTL6A	ACTL6A_1246		NGG	0.3	essential_gene_targeting		Elling2020	GATTGCAAATAATACAACAG
2344	470305	1	0	0	12		0.735522	NC_000003.12	ACTGCAATTCCAGTCCACGA	0.332899		+	179576271	ACTL6A	ACTL6A_1247		NGG	0.5	essential_gene_targeting		Elling2020	GCTGCAATTCCAGTCCACGA
2347	470314	1	0	1	11		0.683421	NC_000003.12	ATAATACAACAGTGGAACGG	0.480434		+	179586570	ACTL6A	ACTL6A_1248		NGG	0.4	essential_gene_targeting		Elling2020	GTAATACAACAGTGGAACGG
2349	470318	1	0	1	12		0.658592	NC_000003.12	TGCCAAGACCTCGTAACCTG	0.578966		-	179576896	ACTL6A	ACTL6A_1249		NGG	0.55	essential_gene_targeting		Elling2020	GGCCAAGACCTCGTAACCTG
2350	478690	1	0	2	34		0.560276	NC_000015.10	GAAAACACCAACCTTTGTGT	0.231669		-	72567188	ARIH1	ARIH1_6009		NGG	0.4	essential_gene_targeting		Elling2020	GAAAACACCAACCTTTGTGT
2352	478692	1	0	1	52		0.690605	NC_000015.10	AGATCTAGAGAATGCCACAG	0.163929		+	72582085	ARIH1	ARIH1_6011		NGG	0.45	essential_gene_targeting		Elling2020	GGATCTAGAGAATGCCACAG
2355	478697	1	0	1	33		0.702311	NC_000015.10	ATTGGACTTTAACAACATGG	0.303169		-	72563453	ARIH1	ARIH1_6014		NGG	0.35	essential_gene_targeting		Elling2020	GTTGGACTTTAACAACATGG
2356	478887	1	0	4	30		0.644043	NC_000011.10	AAGCTGAACATCTGGGATGT	0.178012		+	65018574	ARL2	ARL2_6099		NGG	0.45	essential_gene_targeting		Elling2020	GAGCTGAACATCTGGGATGT
2357	478888	1	0	1	17		0.648626	NC_000011.10	AGTCCCTGCGGTCCTACTGG	0.386011		+	65018605	ARL2	ARL2_6101		NGG	0.65	essential_gene_targeting		Elling2020	GGTCCCTGCGGTCCTACTGG
2358	478889	1	0	7	104		0.558715	NC_000011.10	TGCGGCTGGAAATGTCATCC	0.0504983		-	65021837	ARL2	ARL2_6102		NGG	0.55	essential_gene_targeting		Elling2020	GGCGGCTGGAAATGTCATCC
2359	478890	1	0	2	21		0.521897	NC_000011.10	AGCCACCACTGGTGCATCCA	0.266302		+	65021744	ARL2	ARL2_6104		NGG	0.6	essential_gene_targeting		Elling2020	GGCCACCACTGGTGCATCCA
2360	486365	1	0	10	117		0.730138	NC_000007.14	AGAGGAAAGTGGAATCTCTG	0.0576253		+	99416161	BUD31	BUD31_10197		NGG	0.45	essential_gene_targeting		Elling2020	GGAGGAAAGTGGAATCTCTG
2362	486369	1	0	2	31		0.593179	NC_000007.14	AAAGAGGTCGAAGATGTAGC	0.330718		-	99416234	BUD31	BUD31_10198		NGG	0.45	essential_gene_targeting		Elling2020	GAAGAGGTCGAAGATGTAGC
2365	486372	1	1	1	109		0.591063	NC_000007.14	TGGTGGTGGATCCTGAAGAT	0.0370477		-	99416206	BUD31	BUD31_10202		NGG	0.5	essential_gene_targeting		Elling2020	GGGTGGTGGATCCTGAAGAT
2366	486389	1	0	2	19		0.707632	NC_000006.12	AGCGCTGGACCAAAGTCAGG	0.282663		-	41932556	BYSL	BYSL_10209		NGG	0.6	essential_gene_targeting		Elling2020	GGCGCTGGACCAAAGTCAGG
2367	486390	1	0	0	23		0.788708	NC_000006.12	GGTCCTAGAAGTGTACAGGG	0.331463		+	41930239	BYSL	BYSL_10210		NGG	0.55	essential_gene_targeting		Elling2020	GGTCCTAGAAGTGTACAGGG
2368	486391	1	0	0	22		0.55112	NC_000006.12	GTAGAGGATTTGCTCCCAGT	0.300233		-	41930717	BYSL	BYSL_10211		NGG	0.5	essential_gene_targeting		Elling2020	GTAGAGGATTTGCTCCCAGT
2369	486392	1	0	0	38		0.610824	NC_000006.12	GAAGCGGAGGAAGAGTATGT	0.148686		+	41921691	BYSL	BYSL_10212		NGG	0.5	essential_gene_targeting		Elling2020	GAAGCGGAGGAAGAGTATGT
2370	486393	1	0	0	7		0.694032	NC_000006.12	CGGGTCCTAGAAGTGTACAG	0.533147		+	41930237	BYSL	BYSL_10213		NGG	0.55	essential_gene_targeting		Elling2020	GGGGTCCTAGAAGTGTACAG
2371	486394	1	0	5	45		0.776914	NC_000006.12	ATTGCTGAGATGGAATACAG	0.143504		+	41932376	BYSL	BYSL_10214		NGG	0.4	essential_gene_targeting		Elling2020	GTTGCTGAGATGGAATACAG
2372	497193	1	1	1	13		0.653199	NC_000005.10	TGATTGCCATCGCAACAGGA	0.283036		+	10261560	CCT5	CCT5_16135		NGG	0.5	essential_gene_targeting		Elling2020	GGATTGCCATCGCAACAGGA
2374	497197	1	1	0	14		0.576395	NC_000005.10	GATAATCGTGTGGTGTATGG	0.23795		+	10262543	CCT5	CCT5_16136		NGG	0.45	essential_gene_targeting		Elling2020	GATAATCGTGTGGTGTATGG
2375	497198	1	1	3	69		0.601581	NC_000005.10	GCTGTGAGCTCTGAGAACCT	0.15111		-	10261614	CCT5	CCT5_16137		NGG	0.55	essential_gene_targeting		Elling2020	GCTGTGAGCTCTGAGAACCT
2376	497199	1	0	0	4		0.597208	NC_000005.10	AGCGTTTGCCGACGCACTGG	0.622333		+	10263162	CCT5	CCT5_16139		NGG	0.65	essential_gene_targeting		Elling2020	GGCGTTTGCCGACGCACTGG
[truncated: 8,179 more rows]

## Sheet: Amplification Primers
PCR #1 FWD	TGGACTATCATATGCTTACCGTAACTTGAAAGTATTTCG
PCR #1 REV	AAAAAAGCACCGACTCGGTGCCACTTTTTCAAGTTGATA
PCR #2 FWD	AATGATACGGCGACCACCGAGATCTACACTCTTTCCCTACACGACGCTCTTCCGATCTNNNNNNNNNXXXXXXXXTTGTGGAAAGGACGAAACACC
PCR #2 REV	CAACAGAAGACGGCATACGAGATGTGACTGGAGTTCAGACGTGTGCTCTTCCGATCTTGCCACTTTTTCAAGTTGATA
PCR #2 FWD barcode 1	TAGTCTAA
PCR #2 FWD barcode 2	CGGTGACC
PCR #2 FWD barcode 3	TACAGAGG
PCR #2 FWD barcode 4	ATTGTCAA
PCR #2 FWD barcode 5	TATGTCTT
PCR #2 FWD barcode 6	ATTGGATT
PCR #2 FWD barcode 7	ATACTCGG
PCR #2 FWD barcode 8	TATGAGAA
PCR #2 FWD barcode 9	TAACTCAA
PCR #2 FWD barcode 10	CGTGAGCC
PCR #2 FWD barcode 11	ATCAGAGG
PCR #2 FWD barcode 12	TATGGAGG

## Sheet: results-crispr-screen
sgRNA	Identifier	library	library_design	gene	type	control_count	treatment_count	LFC
AAAAAATATGTGCTATGGAG	AFM_7361	Root2016	Root2016	AFM	non_essential_gene_targeting	423.88	1156.4	1.4457
AAAAAGTGTCTAAACGACGT	DEFB126_25616	Elling2020	Elling2020	DEFB126	non_essential_gene_targeting	1234.9	2064.1	0.74065
AAAAAGTGTCTAAACGACGT	DEFB126_52633	Elling2020	Root2016	DEFB126	non_essential_gene_targeting	1234.9	2064.1	0.74065
AAAAATCCCGACAGTTACAA	NUDCD3_38091	Root2016	Root2016	NUDCD3	essential_gene_targeting	26770	19644	-0.44655
AAAAATTAAGAAAGCAACGG	CCDC172_15099	Elling2020	Elling2020	CCDC172	non_essential_gene_targeting	323.05	1262.4	1.963
AAAAATTAAGAAAGCAACGG	CCDC172_35254	Elling2020	Root2016	CCDC172	non_essential_gene_targeting	323.05	1262.4	1.963
AAAAGAGAGCGGCAATAAAT	FMR1NB_35308	Elling2020	Elling2020	FMR1NB	non_essential_gene_targeting	557.24	169.29	-1.7129
AAAAGAGGTCGAAGATGTAG	sgBUD31_3	Sabatini2015	Sabatini2015	BUD31	essential_gene_targeting	340.77	0	-8.4169
AAAAGCACCACGGTCAGATG	TMEM258_100951	Elling2020	Elling2020	TMEM258	essential_gene_targeting	26681	6986.7	-1.933
AAAAGCACCACGGTCAGATG	sgTMEM258_4	Elling2020	Sabatini2015	TMEM258	essential_gene_targeting	26681	6986.7	-1.933
AAAAGCACCAGCAAAAGCAA	sgTKTL2_4	Sabatini2015	Sabatini2015	TKTL2	non_essential_gene_targeting	178.97	132.54	-0.4305
AAAAGCAGAACCTACAGCAG	sgDLST_6	Sabatini2015	Sabatini2015	DLST	essential_gene_targeting	891.15	1459.5	0.71113
AAAAGGAGAAATTTCCATCC	GUCA2A_24508	Root2016	Root2016	GUCA2A	non_essential_gene_targeting	6798.4	6542.3	-0.055383
AAAAGGTCATAATTCCAAAC	MS4A5_60136	Elling2020	Elling2020	MS4A5	non_essential_gene_targeting	157.79	157.19	-0.0053947
AAAAGTAGGAGAGCAGGCCC	sgCLTC_7	Sabatini2015	Sabatini2015	CLTC	essential_gene_targeting	1144.9	2894.5	1.3373
AAAAGTCCCCAAACTCGCCC	sgTCHHL1_3	Sabatini2015	Sabatini2015	TCHHL1	non_essential_gene_targeting	1879.1	4131.5	1.1362
AAAATAGCCAAACCATGTCA	TAAR2_96488	Elling2020	Elling2020	TAAR2	non_essential_gene_targeting	9541.1	2787.2	-1.775
AAAATGGGTTGCCTAGAAGG	sgNEUROD6_1	Sabatini2015	Sabatini2015	NEUROD6	non_essential_gene_targeting	807.8	556.32	-0.53727
AAACACAGTGGCCGGCAGCA	chr5:9629499-9629518_TAS2R1_-	Moffat2015	Moffat2015	TAS2R1	non_essential_gene_targeting	40937	52326	0.35413
AAACACCCAGATGTACACGG	sgSPATA21_2	Sabatini2015	Sabatini2015	SPATA21	non_essential_gene_targeting	4092.9	7530	0.87936
AAACAGAGCTCTGGAGGCAG	sgTCHHL1_9	Sabatini2015	Sabatini2015	TCHHL1	non_essential_gene_targeting	1983.3	782.12	-1.3413
AAACATCTGAGAAATTTACG	ANKRD30A_15959	Root2016	Root2016	ANKRD30A	non_essential_gene_targeting	26829	52448	0.96708
AAACCCAACCCTGATAAGGA	FOXR1_55287	Root2016	Root2016	FOXR1	non_essential_gene_targeting	12488	17785	0.51001
AAACCCACCAAACTGCACCA	sgTHOC2_4	Sabatini2015	Sabatini2015	THOC2	essential_gene_targeting	5633.1	175.08	-4.9999
AAACCCATTTAGGCTAACTG	ANKRD30A_15960	Root2016	Root2016	ANKRD30A	non_essential_gene_targeting	9230.9	9675.7	0.067889
AAACCTACCAGGGGATTGAT	sgPDYN_6	Sabatini2015	Sabatini2015	PDYN	non_essential_gene_targeting	1333.7	3963	1.5705
AAACGACTTCCAAACAGTTG	sgTMIGD1_5	Sabatini2015	Sabatini2015	TMIGD1	non_essential_gene_targeting	101.74	227.44	1.1528
AAACGTTGTGCGATAGGACC	chr1:182908479-182908498_SHCBP1L_+	Moffat2015	Moffat2015	SHCBP1L	non_essential_gene_targeting	11386	13286	0.22263
AAACGTTTCCGACCCTGTCA	CHRNA6_66354	Root2016	Root2016	CHRNA6	non_essential_gene_targeting	59238	60479	0.029899
AAACGTTTCCGACCCTGTCA	CHRNA6_227	Root2016	GuideScan2	CHRNA6	non_essential_gene_targeting	59238	60479	0.029899
AAACTCAGCCACCATGAACC	chr3:170716078-170716097_SLC2A2_+	Moffat2015	Moffat2015	SLC2A2	non_essential_gene_targeting	15467	43262	1.4838
AAACTGGGAGAGGCCTTGAG	ADAM30_1553	Elling2020	Elling2020	ADAM30	non_essential_gene_targeting	974.12	326.48	-1.5742
AAACTTGGGATTCCAAAATG	DPRX_27661	Elling2020	Elling2020	DPRX	non_essential_gene_targeting	5006	1264.8	-1.9839
AAAGAAAAGAAGGACCACTG	TSPAN16_7200	Root2016	Root2016	TSPAN16	non_essential_gene_targeting	21080	7796.1	-1.4349
AAAGAAACAAATGATAGAGG	CCDC172_15103	Elling2020	Elling2020	CCDC172	non_essential_gene_targeting	518.2	114.87	-2.1638
AAAGAAATTACCTCTCTGAC	CABS1_61117	Root2016	Root2016	CABS1	non_essential_gene_targeting	389.68	1925.2	2.3017
AAAGAAGCAGGCATGTACCC	CDX4_17542	Elling2020	Elling2020	CDX4	non_essential_gene_targeting	7571.3	2256.3	-1.7461
AAAGAAGGAATGGGCCACAC	chr11:85606406-85606425_CCDC83_+	Moffat2015	Moffat2015	CCDC83	non_essential_gene_targeting	15854	22984	0.53577
AAAGAAGGAGGGGATTGTGG	OPALIN_66832	Elling2020	Elling2020	OPALIN	non_essential_gene_targeting	560.56	43.531	-3.6566
AAAGACACTGTCTACACTAA	CSN2_38995	Root2016	Root2016	CSN2	non_essential_gene_targeting	845.34	101.54	-3.045
AAAGACATAGATGGTTATGG	LALBA_73700	Root2016	Root2016	LALBA	non_essential_gene_targeting	669.05	47.663	-3.7834
AAAGAGCTACGCAAGAGCCG	sgACTRT1_1	Sabatini2015	Sabatini2015	ACTRT1	non_essential_gene_targeting	1581.3	3409.9	1.1082
AAAGAGGTCGAAGATGTAGC	BUD31_10198	Elling2020	Elling2020	BUD31	essential_gene_targeting	1211.6	76.179	-3.9738
AAAGAGTAGAGAATTTGCCC	sgTTI1_3	Sabatini2015	Sabatini2015	TTI1	essential_gene_targeting	1638.9	849.21	-0.9477
AAAGAGTGAGTACTCGGAGC	sgPOLR2C_10	Sabatini2015	Sabatini2015	POLR2C	essential_gene_targeting	351.8	125.99	-1.4741
AAAGAGTGTTACTCCAAACA	CATSPER4_14644	Root2016	Root2016	CATSPER4	non_essential_gene_targeting	569.34	536.73	-0.084943
AAAGATGGCATCACCAAGCC	chr3:194371692-194371711_LSG1_+	Moffat2015	Moffat2015	LSG1	essential_gene_targeting	17652	14655	-0.2684
AAAGATGGCATCCATGGCAG	sgMAGEA11_9	Sabatini2015	Sabatini2015	MAGEA11	non_essential_gene_targeting	1342.9	945.75	-0.50533
AAAGATGGGCAACTTACGGT	LSG1_54767	Elling2020	Elling2020	LSG1	essential_gene_targeting	5908.7	950.42	-2.6349
AAAGATGGGCAACTTACGGT	sgLSG1_3	Elling2020	Sabatini2015	LSG1	essential_gene_targeting	5908.7	950.42	-2.6349
AAAGCAAGTTCAGATAGCCC	chr1:152057676-152057695_TCHHL1_-	Moffat2015	Moffat2015	TCHHL1	non_essential_gene_targeting	16488	20651	0.32475
AAAGCACCACGGTCAGATGG	TMEM258_21225	Root2016	Root2016	TMEM258	essential_gene_targeting	58667	7060.4	-3.0546
AAAGCAGCCTGTCATCGTGA	sgRPL27A_6	Sabatini2015	Sabatini2015	RPL27A	essential_gene_targeting	3570.1	6.545	-8.8866
AAAGCCAATGATGGAAACCC	chr5:37337922-37337941_NUP155_-	Moffat2015	Moffat2015	NUP155	essential_gene_targeting	17692	2019	-3.1307
AAAGCCAATGATGGAAACCC	sgNUP155_9	Moffat2015	Sabatini2015	NUP155	essential_gene_targeting	17692	2019	-3.1307
AAAGCCAGTGACAATGAGCC	chrX:114141877-114141896_HTR2C_+	Moffat2015	Moffat2015	HTR2C	non_essential_gene_targeting	18909	26325	0.47733
AAAGCGTGACCACAGATGAG	RTP1_11476	Root2016	Root2016	RTP1	non_essential_gene_targeting	25337	1972.8	-3.6822
AAAGCGTGACCACAGATGAG	sgRTP1_4	Root2016	Sabatini2015	RTP1	non_essential_gene_targeting	25337	1972.8	-3.6822
AAAGCTAAGCCCCAAACGAT	sgHAO1_6	Sabatini2015	Sabatini2015	HAO1	non_essential_gene_targeting	661.32	3925.3	2.5676
AAAGCTGTGCCCACACTCGG	TRIML1_103548	Elling2020	Elling2020	TRIML1	non_essential_gene_targeting	26698	64781	1.2788
AAAGGACTCATCTGTTGCTT	sgIFNA6_8	Sabatini2015	Sabatini2015	IFNA6	non_essential_gene_targeting	1739.4	4373.7	1.3298
AAAGGAGCTGCAAGATGAAC	sgNANOGNB_8	Sabatini2015	Sabatini2015	NANOGNB	non_essential_gene_targeting	2674.1	2176.2	-0.2971
AAAGGATTGGGAGGCACTGA	sgRBPJL_5	Sabatini2015	Sabatini2015	RBPJL	non_essential_gene_targeting	6562.3	4143	-0.66341
AAAGGCAAACCGCTTCCGAG	chr11:118849877-118849896_FOXR1_-	Moffat2015	Moffat2015	FOXR1	non_essential_gene_targeting	15860	25934	0.70945
AAAGGCAAACCGCTTCCGAG	FOXR1_55284	Moffat2015	Root2016	FOXR1	non_essential_gene_targeting	15860	25934	0.70945
AAAGGCAGCAAGAGATGCAC	chr15:72864482-72864501_ARIH1_+	Moffat2015	Moffat2015	ARIH1	essential_gene_targeting	12466	5095.1	-1.2906
AAAGGCAGCAAGAGATGCAC	sgARIH1_4	Moffat2015	Sabatini2015	ARIH1	essential_gene_targeting	12466	5095.1	-1.2906
AAAGGCATGGGTAAAGGAGG	sgBPIFB3_7	Sabatini2015	Sabatini2015	BPIFB3	non_essential_gene_targeting	1634	170.17	-3.2558
AAAGGCCTCATGACAGCACG	chr16:49411705-49411724_C16orf78_+	Moffat2015	Moffat2015	C16orf78	non_essential_gene_targeting	25699	35410	0.46239
AAAGGCTGTTATTGAACAAG	TRHR_67758	Root2016	Root2016	TRHR	non_essential_gene_targeting	1038	897.31	-0.20992
AAAGGGAACCACTCAGCCAC	sgDMRTC2_5	Sabatini2015	Sabatini2015	DMRTC2	non_essential_gene_targeting	762.44	2120.6	1.4745
AAAGGGAAGACTGCCGCCGG	chr11:64084894-64084913_TRMT112_+	Moffat2015	Moffat2015	TRMT112	essential_gene_targeting	26274	21391	-0.29662
AAAGGGCAGCTGTGTCCCCG	sgMAGEC3_8	Sabatini2015	Sabatini2015	MAGEC3	non_essential_gene_targeting	2221.8	1855.5	-0.25976
AAAGGGGAAACACCTCAGCA	sgC16orf78_8	Sabatini2015	Sabatini2015	C16orf78	non_essential_gene_targeting	2476.7	5440.5	1.135
AAAGGGTATTACCTTGAGGG	chr2:86308712-86308731_POLR1A_+	Moffat2015	Moffat2015	POLR1A	essential_gene_targeting	131.65	96.423	-0.44527
AAAGGGTATTACCTTGAGGG	sgPOLR1A_4	Moffat2015	Sabatini2015	POLR1A	essential_gene_targeting	131.65	96.423	-0.44527
AAAGGTCAGTGAGTCTAGGC	chrX:139038385-139038404_CXorf66_-	Moffat2015	Moffat2015	CXorf66	non_essential_gene_targeting	11344	14315	0.33562
AAAGTACAGCCCTTGTGCCT	sgIFNA6_5	Sabatini2015	Sabatini2015	IFNA6	non_essential_gene_targeting	2492	917.93	-1.4399
AAAGTCTCCTGTGATAAGCC	chr20:36641544-36641563_TTI1_+	Moffat2015	Moffat2015	TTI1	essential_gene_targeting	8453.5	4877.6	-0.79326
AAAGTGATTGGAGCCTCAGA	sgECD_1	Sabatini2015	Sabatini2015	ECD	essential_gene_targeting	648.44	659.41	0.024147
AAAGTGTCTCAGCCCATTGA	sgCLTC_8	Sabatini2015	Sabatini2015	CLTC	essential_gene_targeting	1006.4	428.7	-1.2292
AAAGTTCTCCAAAGCCACCC	sgSAMM50_9	Sabatini2015	Sabatini2015	SAMM50	essential_gene_targeting	1980.3	7192.9	1.8604
AAATAGTGTACCATGTGCGG	sgFOXB2_4	Sabatini2015	Sabatini2015	FOXB2	non_essential_gene_targeting	1330	1137.2	-0.22575
AAATCCATGGTTTGTTGCCC	RPS4X_49	GuideScan2	GuideScan2	RPS4X	essential_gene_targeting	9250.8	2018.3	-2.1958
AAATGCTTGGGCAGCGACTA	RPS19_295	GuideScan2	GuideScan2	RPS19	essential_gene_targeting	27263	27330	0.00354
AAATGGAACCCACTGCAGCC	chr22:22599712-22599731_VPREB1_+	Moffat2015	Moffat2015	VPREB1	non_essential_gene_targeting	22050	49279	1.1602
AAATGGATCTCCCCAACAAT	MAGEB3_136	GuideScan2	GuideScan2	MAGEB3	non_essential_gene_targeting	422.04	562.09	0.41255
AAATGTCATTGAGCGACTCC	sgUXT_10	Sabatini2015	Sabatini2015	UXT	essential_gene_targeting	1308.5	4538.9	1.7936
AAATGTCTTAGCCAGTGCGA	NANOGNB_10	GuideScan2	GuideScan2	NANOGNB	non_essential_gene_targeting	6075.2	3648.3	-0.73556
AAATTTCTTTCAGCACGCCA	sgSAMM50_4	Sabatini2015	Sabatini2015	SAMM50	essential_gene_targeting	1043.2	89.993	-3.5204
AACAACAGTGGAGAAGCAGG	sgZNF574_6	Sabatini2015	Sabatini2015	ZNF574	essential_gene_targeting	2356.6	512.14	-2.1999
AACACAAGGTGGTTACAGAG	chr1:238053201-238053220_ZP4_-	Moffat2015	Moffat2015	ZP4	non_essential_gene_targeting	5945.4	7231.7	0.28252
AACACAGACGTTCGTCTCAT	IL22_106	GuideScan2	GuideScan2	IL22	non_essential_gene_targeting	845.8	618.41	-0.45112
AACACGACAGGTGTGTCCAT	sgRBX1_9	Sabatini2015	Sabatini2015	RBX1	essential_gene_targeting	1793.9	158.72	-3.4904
AACAGACTTGCACCGACCAG	BPIFA1_175	GuideScan2	GuideScan2	BPIFA1	non_essential_gene_targeting	21132	12886	-0.71362
AACAGGCTCGTTTCTGGCGC	sgCCT6A_7	Sabatini2015	Sabatini2015	CCT6A	essential_gene_targeting	1440.3	5795.6	2.0078
AACAGTGAGGTCTTCACCGA	chr12:54744301-54744320_COPZ1_-	Moffat2015	Moffat2015	COPZ1	essential_gene_targeting	11482	3434.8	-1.7408
AACAGTTCTTGTGTATACCG	sgLSG1_5	Sabatini2015	Sabatini2015	LSG1	essential_gene_targeting	239.03	83.448	-1.5071
AACAGTTCTTGTGTATACCG	LSG1_4327	Sabatini2015	Root2016	LSG1	essential_gene_targeting	239.03	83.448	-1.5071
AACATCCCCATTGTGTTGTG	RAN_80522	Elling2020	Elling2020	RAN	essential_gene_targeting	14753	376.06	-5.2902
AACATCCCCATTGTGTTGTG	sgRAN_6	Elling2020	Sabatini2015	RAN	essential_gene_targeting	14753	376.06	-5.2902
AACATCGAGCCCATCTTCGA	KRT82_377	GuideScan2	GuideScan2	KRT82	non_essential_gene_targeting	20420	14740	-0.47021
AACATCTGAGAAATTTACGT	ANKRD30A_4246	Elling2020	Elling2020	ANKRD30A	non_essential_gene_targeting	4190.5	10224	1.2865
AACATGGCAGAGACCGCGGC	chr16:2022163-2022182_TBL3_+	Moffat2015	Moffat2015	TBL3	essential_gene_targeting	15398	11554	-0.41426
AACATTCAGACAAGACCTTG	COPB1_14159	Root2016	Root2016	COPB1	essential_gene_targeting	45654	4012	-3.508
AACATTGAGGAACTGTACAA	IL1F10_45919	Elling2020	Elling2020	IL1F10	non_essential_gene_targeting	135.36	168.08	0.31021
AACCAACAGAAGGATTCCAC	chr6:55264206-55264225_GFRAL_-	Moffat2015	Moffat2015	GFRAL	non_essential_gene_targeting	9559.3	15068	0.65643
AACCACTGCGAGTTTGTGTC	TXNDC8_105167	Elling2020	Elling2020	TXNDC8	non_essential_gene_targeting	33230	70053	1.0759
AACCACTGCGAGTTTGTGTC	TXNDC8_199	Elling2020	GuideScan2	TXNDC8	non_essential_gene_targeting	33230	70053	1.0759
AACCAGGACAGTCCAGCTGA	sgTSPO2_8	Sabatini2015	Sabatini2015	TSPO2	non_essential_gene_targeting	721.99	4066.1	2.4919
AACCATGAAGCTTGCTACGA	chr10:74923668-74923687_ECD_-	Moffat2015	Moffat2015	ECD	essential_gene_targeting	17544	9556.5	-0.87636
AACCATGTTAACACCCACAC	sgCTCFL_10	Sabatini2015	Sabatini2015	CTCFL	non_essential_gene_targeting	2461.4	5646.7	1.1976
[truncated: 10,130 more rows]

## Sheet: results-crispr-screen-guidescan
sgRNA	Identifier	library	gene	type	control_count	treatment_count	LFC
[truncated: 2,555 more rows]
