# Supplementary material for: Genome-wide CRISPR guide RNA design and specificity analysis with GuideScan2
Source: Genome Biol. 2025 Feb 26;26:41. doi: 10.1186/s13059-025-03488-8 (PMC11863968; doi:10.1186/s13059-025-03488-8)
Supplement: Supplementary file 1 — Supplementary Material 1: Supplementary Tables. Table S1: Quantitative and qualitative comparisons of the GuideScan2 algorithm to existing software for gRNA design and analysis. Table S2: Parameters of GuideScan2 and other published genome-wide gene-targeting gRNA libraries. Table S3: GuideScan2 genome-wide gene-targeting gRNA libraries for mouse and human. Table S4: Design and results of the validation gene essentiality screen of the human GuideScan2 gene-targeting library. Table S5: Genome-wide gRNA library for allele-specific targeting in F1 C57BL/6 \documentclass[12pt]{minimal} \usepackage{amsmath} \usepackage{wasysym} \usepackage{amsfonts} \usepackage{amssymb} \usepackage{amsbsy} \usepackage{mathrsfs} \usepackage{upgreek} \setlength{\oddsidemargin}{-69pt} \begin{document}$$\times$$\end{document}× 129S1/SvlmJ hybrid mice. Table S6: Design and results of the allele-specific targeting validation experiment. Table S7: Comparison of off-targets identified by CRISPR gRNA analysis methods. [file 13059_2025_3488_MOESM1_ESM.zip › TableS6.xlsx]

## Sheet: Table
Name	Target	B6 Reads	S129 Reads	B6 Ratio	S129 Ratio	Type
ssg1	C57BL/6	45285	1249	0.973159	0.0268406	SNP
ssg2	C57BL/6	27157	977	0.965273	0.0347267	PAM
ssg3	C57BL/6	28168	14009	0.667852	0.332148	DEL
ssg4	C57BL/6	22455	1710	0.929236	0.0707635	INS
ssg5	C57BL/6	11092	143	0.987272	0.0127281	SNP
ssg6	129S1	3095	8882	0.258412	0.741588	PAM
ssg7	129S1	13589	22666	0.374817	0.625183	DEL
ssg9	129S1	1877	14928	0.111693	0.888307	INS
ssg10	129S1	1554	7699	0.167946	0.832054	SNP
ssg11	129S1	935	15500	0.0568908	0.943109	SNP
wt1	Common	112633	118780	0.486719	0.513281	None
B1	C57BL/6	6214	215	0.966558	0.0334422	PAM
B2	C57BL/6	9759	241	0.9759	0.0241	SNP
B3	C57BL/6	14272	352	0.97593	0.02407	SNP
B4	C57BL/6	2231	54	0.976368	0.0236324	MULTI
B5	C57BL/6	5788	279	0.954014	0.0459865	PAM
B6	C57BL/6	3044	1903	0.615322	0.384678	SNP
B7	C57BL/6	2925	99	0.967262	0.0327381	PAM
B8	C57BL/6	836	39	0.955429	0.0445714	INS
B9	C57BL/6	5383	1219	0.815359	0.184641	MULTI
B10	C57BL/6	424	80	0.84127	0.15873	PAM
S1	129S1	45	114	0.283019	0.716981	PAM
S2	129S1	1113	3384	0.247498	0.752502	SNP
S3	129S1	479	1771	0.212889	0.787111	PAM
S4	129S1	528	1001	0.345324	0.654676	MULTI
S5	129S1	33	1255	0.0256211	0.974379	DEL
S6	129S1	71	3712	0.0187682	0.981232	PAM
S7	129S1	2937	5943	0.330743	0.669257	SNP
S8	129S1	332	7992	0.0398847	0.960115	MULTI
S9	129S1	286	15101	0.0185871	0.981413	PAM
S10	129S1	138	1495	0.084507	0.915493	MULTI

## Sheet: Primers
crRNA	Strain	Chromosome	Start	End	Strand	CDS	PAM_SNP	SNP	PAM_Deletion	Insertion	Deletion	Cutting_Efficiency	Sequencing_FWD	Sequencing_REV
GGTGGTAGGAGATCTTCAGG	B6	chr13	95513959	95513983	+	F2RL1	0	5	0	0	0	0.785085	CGCTGAGGCAGGTCATGAAG	GAAGAAGAAACACCCCGCC
CAGCGTGGTCGGCATCACGG	B6	chr14	76417838	76417862	+	TSC22D1	1	1	0	0	0	0.721139	GTACAGTTACAGCCTCAAGAGTTGAG	GGAAGAGGAGTTTGCACGG
AGCGCCGCTCGGGTTCCTCG	B6	chr4	33248323	33248347	-	PNRC1	0	0	0	0	1	0.719238	GGGGCCGGGTTCACCATC	CCAGCGCTATTTGTTGCTGCG
ACCAGAGGCATGGATGCAAG	B6	chr19	31084423	31084447	+	CSTF2T	0	0	0	1	0	0.654375	GTCTTGGAGCCACGAGGAATG	CAGGATTTCCCACTCCTGCAATATTTG
AACAGAAAGTGTACCTCCGT	B6	chr1	119002024	119002048	+	GLI2	0	2	0	0	0	0.630772	GTGAAAAACACCCCTGCCG	CTTTCCTCCAGGGTCCGC
GAGGACCCAGTAAAGCCCAG	129S1	chr6	91234163	91234187	+	FBLN2	1	1	0	0	0	0.788389	CCTGATGCCCAGGTCACTC	GTATTTCTTCAGGTGTCTCTGGGG
GCGGCCGCTCGGGTTCCTCG	129S1	chr4	33248323	33248347	-	PNRC1	0	0	0	0	1	0.751283	cAAGGTGCAGCCGGACG	CATGACCGTCGTCTCCGTC
CCTGCGCGATGGAAACCAGA	129S1	chr19	31084409	31084433	+	CSTF2T	0	0	0	1	0	0.67321	GTCTTGGAGCCACGAGGAATG	CAGGATTTCCCACTCCTGCAATATTTG
GGTGGTAGGCAATGGCCAGG	129S1	chr13	95513959	95513983	+	F2RL1	0	5	0	0	0	0.656382	CGCTGAGGCAGGTCATGAAG	GAAGAAGAAACACCCCGCC
TGAAAGTGTACCTCCTTGGG	129S1	chr1	119002027	119002051	+	GLI2	0	2	0	0	0	0.633087	GTGAAAAACACCCCTGCCG	CTTTCCTCCAGGGTCCGC
TTTTGGATAGAGGCGCCTTG	Both	chr2	105168565	105168584	-	WT1	NA	NA	NA	NA	NA	0.674101	GGGGCTCTTCTTTCTGAGTC	GCAATGCTCAGGAAAGTGTC
CCTCGTGGATCGTGACTCTG	B6	chr6	28438514	28438537	-		1	1	0	0	0	0.646135	CTCTCTCCACTCCTAGGATCTC	CGATGGTCCAGACCCTATGC
CGGCAAGCAAACCATCAGGT	B6	chr6	136662912	136662935	-		0	3	0	0	0	0.662448	GAACGGTACCTTTGGGTCCTATG	CTCATAACTGGACAGAATTTCAACAGTAC
TCGGGAACTTAGGAGCATTG	B6	chr6	137583195	137583218	+		0	3	0	0	0	0.656694	GTTTCCTGTCTCAAATGCCATCG	GGCAATGAATTGTCTGTCTAGTTTTGTAG
TTGCACCTTAGTATCACAGG	B6	chr8	19379635	19379658	+		0	2	0	1	0	0.717822	CTACAGCATGCTAAAAGTCAGGC	GTGGAGCTGGTATCTGTCAGG
TACGATTGTACTTAACACTG	B6	chr6	147311148	147311171	+		0	1	0	0	0	0.710802	GTATTATTGGTTCCTTTGAGATGACTCTTAAG	CTGAGCAAAGGAAATATCTTACTTGACAC
ACGCAAATGGACAATTAGCG	B6	chr19	22569507	22569530	+		0	3	0	0	0	0.654784	CAACAAATAGATCATCTAGAAGCTGCAC	CATGTATCTACTACATTGAAATGCATGAATGC
TCGTCGACAGTTCTTCCGAA	B6	chr6	136703230	136703253	-		1	1	0	0	0	0.632101	GGCTTTGGATGGACCTTCTC	CCTCCCTGGGAGGATTTCTG
ATGTCACTTAAGCCTCCCGC	B6	chr1	185588603	185588626	-		0	0	0	1	0	0.631639	GCCAGAGATGTGAATCCTCATAAGC	CCCTGAGAAGGATCTGTGACC
ACTAGGTGGTTCTGACTAGG	B6	chr11	58964118	58964141	+		0	1	0	0	1	0.671728	CCAAAGTCAAACCATAAGCTTCAAACC	GAATGAGGTCGACTCTCAGTGC
CGACCTTTATACTGCGCCGG	B6	chr9	115129802	115129825	-		1	1	0	0	0	0.664507	GCTTACCCAGAAGAGCAGAAGG	GTCAACTACACAACTCATTGTCTGC
GGTGTCTTGCGTGACATCCG	129S1	chr12	27050187	27050210	-		1	1	0	0	0	0.638231	GCCCAACAATCTGTCCTCTATAAC	GAGCCCACAGTATAATGTTGCATAG
AGTGATTGCAATAGTACATG	129S1	chr6	91037860	91037883	-		0	4	0	0	0	0.684498	CTTCGACAAGATCCTAGAAGAGAGC	AAAAGGCTGGTCCCATGGAG
GTTAGAAAGGTGTCACCACG	129S1	chr11	46214589	46214612	-		1	1	0	0	0	0.693841	GCTGTCAGGGGAATAATAGAATTATCACC	GAAGTCTGCGAGGGTGGTAG
GCGAAGACTTCAGTCTGACG	129S1	chr14	15313683	15313706	+		0	1	0	1	0	0.700602	GGTTCTCAGGTGTTTAGACTGC	GACCACAGTTACTTTTTGTCTAATAACAAACC
ATCGAGGTCGAAACAGTGCA	129S1	chr7	117194072	117194095	+		0	0	0	0	1	0.623035	CTCACCCTGAAGCCTGTAAATG	GTTTTCCTGGAGCTGATGGC
GCGCTGCTCATGGTTACGTG	129S1	chr17	25719691	25719714	+		1	1	0	0	0	0.664433	CGACTAGGAGGACCTCTACTAACC	CCAGGTAAGTTTGTCCCCGG
ATCTAGTTCAGATCTACGAG	129S1	chr12	28153707	28153730	+		0	2	0	0	0	0.700972	CATTTCCCTTCTGCCAGCTTTC	CAAAACATGTTTAATTTTTGAGCTCCCATTC
AGTCGCTTGAGGCAACCTTG	129S1	chr2	51954173	51954196	-		0	1	0	0	1	0.674787	CCTTATCCCCAAGCCCCTAAC	CACCCATAGGGTAATTTTGTTCCCC
GAGGGAATGCCATTCTATAG	129S1	chr1	105344576	105344599	+		1	1	0	0	0	0.634302	GAAGGATTCTAGATGGCAAGCAGG	CCTAAGGCAGTCACACTGTC
ATACGTAAATGACTCGAGGG	129S1	chr8	89156126	89156149	-		0	2	0	0	1	0.688214	TGAGGATGGGGCACCAAGG	CTTAAATAGATATCCACCAGATGCCCC
